# Supplementary material for: No Substrate Left behind—Mining of Shotgun Proteomics Datasets Rescues Evidence of Proteolysis by SARS-CoV-2 3CLpro Main Protease
Source: Int J Mol Sci. 2023 May 13;24(10):8723. doi: 10.3390/ijms24108723 (PMC10218362; doi:10.3390/ijms24108723)
Supplement: Supplementary file 1 [file ijms-24-08723-s001.zip]

Archive with 1 entries (1 files):
- ijms-2386558-supplementary.xlsx
