# Supplementary material for: No Substrate Left behind—Mining of Shotgun Proteomics Datasets Rescues Evidence of Proteolysis by SARS-CoV-2 3CLpro Main Protease
Source: Int J Mol Sci. 2023 May 13;24(10):8723. doi: 10.3390/ijms24108723 (PMC10218362; doi:10.3390/ijms24108723)
Supplement: Supplementary file 1 [file ijms-24-08723-s001.zip › ijms-2386558-supplementary.xlsx]

## Sheet: Guide to Supplementary Tables
No substrate left behind – mining of shotgun proteomics datasets rescues evidence of proteolysis by SARS-CoV-2 3CLpro main protease
		Peter A. Bell1,2 and Christopher M. Overall1,2,3*
		1Department of Oral Biological and Medical Sciences, University of British Columbia, Vancouver, BC, V6T 1Z3, Canada
		2Centre for Blood Research, Life Sciences Centre, University of British Columbia, Vancouver, BC, V6T 1Z3, Canada
		3Department of Biochemistry and Molecular Biology, University of British Columbia, Vancouver, BC, V6T 1Z3, Canada
		Correspondence: chris.overall@ubc.ca
Supplementary tables	Overview
Guide to Tables	Index
Supplementary Table S1	Unique protein N- and C-termini identified by FragPipe analysis of PXD026797 non-enriched ('preTAILS') samples
Supplementary Table S2	Unique protein N- and C-termini identified by FragPipe analysis of PXD026797 TAILS-N-termini-enriched samples
Supplementary Table S3	Unique quantified protein N-termini identified by FragPipe analysis of PXD021145 non-enriched samples
Supplementary Table S4	Unique quantified protein N-termini identified by FragPipe analysis of PXD021152 HUNTER-N-termini-enriched samples

## Sheet: Table S1
Table S1 - Unique protein N- and C-termini identified by FragPipe analysis of PXD026797 non-enriched ('preTAILS') samples Note - 'original' terminus type refers to Met1 and X2 after methionine removal
Peptide Sequence	N or C Terminus	N-terminal Label	Terminus Type	Prev AA	Next AA	Start	End	Peptide Length	UniProt Accession	UniProt Entry Name	Gene	Protein Name
AAAGAAATHLEVAR	N-term	dimethyl	original	M	G	2	15	14	Q96S52	PIGS_HUMAN	PIGS	GPI transamidase component PIG-S
AAEGSPGTPDESTPPPR	N-term	dimethyl	neo	C	K	33	49	17	Q14696	MESD_HUMAN	MESD	LRP chaperone MESD
AAEKQVPGGGGGGGSGGGGGSGGGGSGGGR	N-term	dimethyl	original	M	G	2	31	30	Q9UHB9	SRP68_HUMAN	SRP68	Signal recognition particle subunit SRP68
AAFSKYLTAR	N-term	dimethyl	original	M	N	2	11	10	P28288	ABCD3_HUMAN	ABCD3	ATP-binding cassette sub-family D member 3
AAGVTDGNEVAKAQQATPGGAAPTIFSR	N-term	dimethyl	neo	G	I	31	58	28	Q9BX68	HINT2_HUMAN	HINT2	Adenosine 5'-monophosphoramidase HINT2
AALRPLVKPKIVKKR	N-term	dimethyl	original	M	T	2	16	15	P62910	RL32_HUMAN	RPL32	60S ribosomal protein L32
AALVDLEPGTMDSVR	N-term	dimethyl	neo	R	S	63	77	15	Q9BUF5	TBB6_HUMAN	TUBB6	Tubulin beta-6 chain
AAPAVQTKTKKTLAKPNIR	N-term	dimethyl	neo	R	N	34	52	19	P55084	ECHB_HUMAN	HADHB	Trifunctional enzyme subunit beta, mitochondrial
AAPLAGFGYGLPISR	N-term	dimethyl	neo	R	L	318	332	15	Q15120	PDK3_HUMAN	PDK3	[Pyruvate dehydrogenase (acetyl-transferring)] kinase isozyme 3, mitochondrial
AAQTSPSPKAGAATGR	N-term	dimethyl	neo	Y	I	47	62	16	P06576	ATPB_HUMAN	ATP5F1B	ATP synthase subunit beta, mitochondrial
AATLILEPAGR	N-term	dimethyl	neo	M	C	64	74	11	P49753	ACOT2_HUMAN	ACOT2	Acyl-coenzyme A thioesterase 2, mitochondrial
AAVAATAAAKGNGGGGGR	N-term	dimethyl	original	M	A	2	19	18	Q6Y1H2	HACD2_HUMAN	HACD2	Very-long-chain (3R)-3-hydroxyacyl-CoA dehydratase 2
AEAAAAPAAASGPNQMSFTFASPTQVFFNGANVR	N-term	dimethyl	neo	Y	Q	23	56	34	P30049	ATPD_HUMAN	ATP5F1D	ATP synthase subunit delta, mitochondrial
AERVGAGAPVYLAAVLEYLTAEILELAGNAAR	N-term	dimethyl	neo	Y	D	41	72	32	Q8IUE6	H2A2B_HUMAN	H2AC21	Histone H2A type 2-B
AETNSRVSGVDGYETEGIR	N-term	dimethyl	neo	R	G	264	282	19	Q14566	MCM6_HUMAN	MCM6	DNA replication licensing factor MCM6
AEVKKPAAAAAPGTAEKLSPKAATLAER	N-term	dimethyl	neo	A	S	19	46	28	P50454	SERPH_HUMAN	SERPINH1	Serpin H1
AGEFVDLYVPR	N-term	dimethyl	neo	D	K	5	15	11	P63220	RS21_HUMAN	RPS21	40S ribosomal protein S21
AGEKVEKPDTKEKKPEAKKVDAGGKVKKGNLKAKKPKKGKPHCSR	N-term	dimethyl	original	M	N	2	46	45	Q02878	RL6_HUMAN	RPL6	60S ribosomal protein L6
AGGAAQLALDKSDSHPSDALTR	N-term	dimethyl	neo	Y	K	41	62	22	P49748	ACADV_HUMAN	ACADVL	Very long-chain specific acyl-CoA dehydrogenase, mitochondrial
AGGEAGVTLGQPHLSR	N-term	dimethyl	original	M	Q	2	17	16	P41091	IF2G_HUMAN	EIF2S3	Eukaryotic translation initiation factor 2 subunit 3
AGGGAIEMELSKYLR	N-term	dimethyl	neo	V	D	407	421	15	Q99832	TCPH_HUMAN	CCT7	T-complex protein 1 subunit eta
AGGKAGKDSGKAKTKAVSR	N-term	dimethyl	original	M	S	2	20	19	P0C0S5	H2AZ_HUMAN	H2AZ1	Histone H2A.Z
AGGVMTVLIKRNTTIPTKQTQTFTTYSDNQPGVLIQVYEGER	N-term	dimethyl	neo	T	A	406	447	42	P11142	HSP7C_HUMAN	HSPA8	Heat shock cognate 71 kDa protein
AGIHETTYNSIMKCDIDIRKDLYANNVMSGGTTMYPGIADR	N-term	dimethyl	neo	S	M	274	314	41	P68133	ACTS_HUMAN	ACTA1	Actin, alpha skeletal muscle
AGKAEELHYPLGER	N-term	dimethyl	neo	G	R	22	35	14	Q14257	RCN2_HUMAN	RCN2	Reticulocalbin-2
AGLSVPNVHGALAPLAIPSAAAAAAAAGR	N-term	dimethyl	neo	A	I	323	351	29	P26599	PTBP1_HUMAN	PTBP1	Polypyrimidine tract-binding protein 1
AGPESDAQYQFTGIKKYFNSYTLTGR	N-term	dimethyl	original	M	M	2	27	26	Q96IX5	ATPMK_HUMAN	ATP5MK	ATP synthase membrane subunit K, mitochondrial
AGPSFEER	N-term	dimethyl	neo	R	K	765	772	8	Q96GQ7	DDX27_HUMAN	DDX27	Probable ATP-dependent RNA helicase DDX27
AGTQACATETIDTSR	N-term	dimethyl	neo	V	V	410	424	15	Q9BRR6	ADPGK_HUMAN	ADPGK	ADP-dependent glucokinase
AHESVVKSEDFSLPAYMDR	N-term	dimethyl	neo	R	R	23	41	19	P13073	COX41_HUMAN	COX4I1	Cytochrome c oxidase subunit 4 isoform 1, mitochondrial
AHESVVKSEDFSLPAYMDRR	N-term	dimethyl	neo	R	D	23	42	20	P13073	COX41_HUMAN	COX4I1	Cytochrome c oxidase subunit 4 isoform 1, mitochondrial
AHSGAQGLLAAQKAR	N-term	dimethyl	neo	K	G	31	45	15	Q9Y2Z4	SYYM_HUMAN	YARS2	Tyrosine--tRNA ligase, mitochondrial
AIAAKEKDIQEESTFSSR	N-term	dimethyl	neo	Y	K	60	77	18	P42704	LPPRC_HUMAN	LRPPRC	Leucine-rich PPR motif-containing protein, mitochondrial
AIKFLEVIKPFCVILPEIQKPER	N-term	dimethyl	original	M	K	2	24	23	P61619	S61A1_HUMAN	SEC61A1	Protein transport protein Sec61 subunit alpha isoform 1
AINDRINEMVHFDLPGQEER	N-term	dimethyl	neo	W	E	510	529	20	Q9NVI7	ATD3A_HUMAN	ATAD3A	ATPase family AAA domain-containing protein 3A
AINTEFKNTR	N-term	dimethyl	neo	D	T	91	100	10	P08670	VIME_HUMAN	VIM	Vimentin
AIVFIKQPSSQDALQGR	N-term	dimethyl	neo	T	R	31	47	17	Q13308	PTK7_HUMAN	PTK7	Inactive tyrosine-protein kinase 7
AKASGKTSQVGAASAPAKESPR	N-term	dimethyl	neo	Q	K	362	383	22	Q13428	TCOF_HUMAN	TCOF1	Treacle protein
AKDVKFGADAR	N-term	dimethyl	neo	Y	A	27	37	11	P10809	CH60_HUMAN	HSPD1	60 kDa heat shock protein, mitochondrial
AKVAVLGASGGIGQPLSLLLKNSPLVSR	N-term	dimethyl	neo	N	L	25	52	28	P40926	MDHM_HUMAN	MDH2	Malate dehydrogenase, mitochondrial
ALEVIPR	N-term	dimethyl	neo	Q	T	443	449	7	P49368	TCPG_HUMAN	CCT3	T-complex protein 1 subunit gamma
ALRYPMAVGLNKGHKVTKNVSKPR	N-term	dimethyl	original	M	H	2	25	24	Q9Y3U8	RL36_HUMAN	RPL36	60S ribosomal protein L36
ANGFGAVR	N-term	dimethyl	neo	S	N	97	104	8	Q9BZ95	NSD3_HUMAN	NSD3	Histone-lysine N-methyltransferase NSD3
ANILHDDCAFLSAFGDVSKPER	N-term	dimethyl	neo	V	Y	182	203	22	Q9BS26	ERP44_HUMAN	ERP44	Endoplasmic reticulum resident protein 44
APAEILNGKEISAQIR	N-term	dimethyl	original	M	A	2	17	16	P11586	C1TC_HUMAN	MTHFD1	C-1-tetrahydrofolate synthase, cytoplasmic
APALVGLPPPPPSPPGFTLPPLGGSLGAGTSTSR	N-term	dimethyl	neo	P	S	19	52	34	O96008	TOM40_HUMAN	TOMM40	Mitochondrial import receptor subunit TOM40 homolog
APAMQPAEIQFAQR	N-term	dimethyl	original	M	L	2	15	14	Q14684	RRP1B_HUMAN	RRP1B	Ribosomal RNA processing protein 1 homolog B
APKGSSKQQSEEDLLLQDFSR	N-term	dimethyl	original	M	N	2	22	21	Q9UNL2	SSRG_HUMAN	SSR3	Translocon-associated protein subunit gamma
APLDLDKYVEIAR	N-term	dimethyl	original	M	L	2	14	13	O00743	PPP6_HUMAN	PPP6C	Serine/threonine-protein phosphatase 6 catalytic subunit
APSVPAAEPEYPKGIR	N-term	dimethyl	original	M	A	2	17	16	P54819	KAD2_HUMAN	AK2	Adenylate kinase 2, mitochondrial
AQMCGLHIVVHADELEELINYYQDRGYFEELITMLEAALGLER	N-term	dimethyl	neo	L	A	1269	1311	43	Q00610	CLH1_HUMAN	CLTC	Clathrin heavy chain 1
ARGPKKHLKR	N-term	dimethyl	original	M	V	2	11	10	P62701	RS4X_HUMAN	RPS4X	40S ribosomal protein S4, X isoform
ASASSTNLKDILADLIPKEQAR	N-term	dimethyl	neo	H	I	26	47	22	O75390	CISY_HUMAN	CS	Citrate synthase, mitochondrial
ASEAIKGAVVGIDLGTTNSCVAVMEGKQAKVLENAEGAR	N-term	dimethyl	neo	Y	T	47	85	39	P38646	GRP75_HUMAN	HSPA9	Stress-70 protein, mitochondrial
ASEQSSQPTCTVGVWIDVGSR	N-term	dimethyl	neo	V	F	60	80	21	P31930	QCR1_HUMAN	UQCRC1	Cytochrome b-c1 complex subunit 1, mitochondrial
ASGANFEYIIAEKR	N-term	dimethyl	neo	F	G	28	41	14	P30084	ECHM_HUMAN	ECHS1	Enoyl-CoA hydratase, mitochondrial
ASGGGVPTDEEQATGLER	N-term	dimethyl	neo	M	E	32	49	18	P10606	COX5B_HUMAN	COX5B	Cytochrome c oxidase subunit 5B, mitochondrial
ASHMTKDMFPGPYPR	N-term	dimethyl	neo	T	T	29	43	15	O95169	NDUB8_HUMAN	NDUFB8	NADH dehydrogenase [ubiquinone] 1 beta subcomplex subunit 8, mitochondrial
ASKDGISKDGSGDGNKKSASEGSSKKSGSGNSGKGGNQLR	N-term	dimethyl	neo	F	C	65	104	40	O76031	CLPX_HUMAN	CLPX	ATP-dependent Clp protease ATP-binding subunit clpX-like, mitochondrial
ASSGASGGKIDNSVLVLIVGLSTVGAGAYAYKTMKEDEKR	N-term	dimethyl	neo	M	Y	55	94	40	O95831	AIFM1_HUMAN	AIFM1	Apoptosis-inducing factor 1, mitochondrial
ASSPPAGPPPPPAPALVGLPPPPPSPPGFTLPPLGGSLGAGTSTSR	N-term	dimethyl	neo	A	S	7	52	46	O96008	TOM40_HUMAN	TOMM40	Mitochondrial import receptor subunit TOM40 homolog
ATAEVLNIGKKLYEGKTKEVYELLDSPGKVLLQSKDQITAGNAAR	N-term	dimethyl	original	M	K	2	46	45	P22234	PUR6_HUMAN	PAICS	Bifunctional phosphoribosylaminoimidazole carboxylase/phosphoribosylaminoimidazole succinocarboxamide synthetase
ATVQALQTASHLSQQADLRSIVEEIEDLVAR	N-term	dimethyl	neo	L	L	160	190	31	P04844	RPN2_HUMAN	RPN2	Dolichyl-diphosphooligosaccharide--protein glycosyltransferase subunit 2
AVEAKKTYVR	N-term	dimethyl	neo	L	D	44	53	10	P49411	EFTU_HUMAN	TUFM	Elongation factor Tu, mitochondrial
AVPIAQKSEPHSLSSEALMR	N-term	dimethyl	neo	C	R	56	75	20	Q9NR28	DBLOH_HUMAN	DIABLO	Diablo IAP-binding mitochondrial protein
AVPSPPPASPR	N-term	dimethyl	neo	A	S	134	144	11	O43464	HTRA2_HUMAN	HTRA2	Serine protease HTRA2, mitochondrial
AVWPTMVDINSPESLTEAYKLR	N-term	dimethyl	neo	V	A	469	490	22	Q15067	ACOX1_HUMAN	ACOX1	Peroxisomal acyl-coenzyme A oxidase 1
AWITAPVALR	N-term	dimethyl	neo	R	E	50	59	10	Q14126	DSG2_HUMAN	DSG2	Desmoglein-2
AYAEAVQR	N-term	dimethyl	neo	E	L	199	206	8	Q5T447	HECD3_HUMAN	HECTD3	E3 ubiquitin-protein ligase HECTD3
AYFNDSQRQATKDAGQISGLNVLR	N-term	dimethyl	neo	P	V	195	218	24	P38646	GRP75_HUMAN	HSPA9	Stress-70 protein, mitochondrial
CDIDIRKDLYANNVMSGGTTMYPGIADR	N-term	dimethyl	neo	K	M	287	314	28	P68133	ACTS_HUMAN	ACTA1	Actin, alpha skeletal muscle
CEVCSAYLGLHDNDRR	N-term	dimethyl	neo	V	L	190	205	16	Q9Y383	LC7L2_HUMAN	LUC7L2	Putative RNA-binding protein Luc7-like 2
CFVKFHDPDSAVVAQHLTNTVFVDR	N-term	dimethyl	neo	V	A	79	103	25	Q05519	SRS11_HUMAN	SRSF11	Serine/arginine-rich splicing factor 11
CGIFAYLNYHVPR	N-term	dimethyl	original	M	T	2	14	13	Q06210	GFPT1_HUMAN	GFPT1	Glutamine--fructose-6-phosphate aminotransferase [isomerizing] 1
CHAHPTLSEAFR	N-term	dimethyl	neo	V	E	484	495	12	P09622	DLDH_HUMAN	DLD	Dihydrolipoyl dehydrogenase, mitochondrial
CRYGSAIGVLAFLASAFLVVDAYFPQISNATDR	N-term	dimethyl	neo	A	K	68	100	33	A8MWL6	SNG2L_HUMAN		Putative synaptogyrin-2 like protein
CSEVLQMEPDNVNALKDR	N-term	dimethyl	neo	V	A	329	346	18	Q13217	DNJC3_HUMAN	DNAJC3	DnaJ homolog subfamily C member 3
CSPKIRSHAIACVNQFIMDR	N-term	dimethyl	neo	H	A	184	203	20	O14787	TNPO2_HUMAN	TNPO2	Transportin-2
CTSPPGLSYMKAKEKTVEDLKSEELAR	N-term	dimethyl	neo	R	E	1295	1321	27	Q13796	SHRM2_HUMAN	SHROOM2	Protein Shroom2
CVTKLLQLQRSVVCQESDLPDELLYGR	N-term	dimethyl	neo	E	A	174	200	27	Q9NS86	LANC2_HUMAN	LANCL2	LanC-like protein 2
DAPEEEDHVLVLR	N-term	dimethyl	neo	A	K	18	30	13	P07237	PDIA1_HUMAN	P4HB	Protein disulfide-isomerase
DCDQHSDIAQR	N-term	dimethyl	neo	V	Y	91	101	11	Q9BS26	ERP44_HUMAN	ERP44	Endoplasmic reticulum resident protein 44
DDDIAALVVDNGSGMCKAGFAGDDAPR	N-term	dimethyl	original	M	A	2	28	27	P60709	ACTB_HUMAN	ACTB	Actin, cytoplasmic 1
DDLVTVKTPAFAESVTEGDVR	N-term	dimethyl	neo	K	W	68	88	21	P36957	ODO2_HUMAN	DLST	Dihydrolipoyllysine-residue succinyltransferase component of 2-oxoglutarate dehydrogenase complex, mitochondrial
DEHEHTYQDKEEVVLWMNTVGPYHNR	N-term	dimethyl	neo	A	Q	29	54	26	Q9HD45	TM9S3_HUMAN	TM9SF3	Transmembrane 9 superfamily member 3
DEKKKGPKVTVKVYFDLR	N-term	dimethyl	neo	A	I	34	51	18	P23284	PPIB_HUMAN	PPIB	Peptidyl-prolyl cis-trans isomerase B
DELIPEYLNFIHGVVDSEDLPLNISR	N-term	dimethyl	neo	C	E	309	334	26	Q58FF7	H90B3_HUMAN	HSP90AB3P	Putative heat shock protein HSP 90-beta-3
DGVGGDPAVALPHR	N-term	dimethyl	neo	G	R	31	44	14	P49257	LMAN1_HUMAN	LMAN1	Protein ERGIC-53
DGYSTKDSYSSR	N-term	dimethyl	neo	D	D	212	223	12	P38159	RBMX_HUMAN	RBMX	RNA-binding motif protein, X chromosome
DITDGNSEHLKR	N-term	dimethyl	neo	A	E	45	56	12	Q12907	LMAN2_HUMAN	LMAN2	Vesicular integral-membrane protein VIP36
DKMRFDLALAATEAR	N-term	dimethyl	neo	G	Q	801	815	15	Q6PD62	CTR9_HUMAN	CTR9	RNA polymerase-associated protein CTR9 homolog
DKTDYMVGSYGPRAEEYEFLTPVEEAPKGMLAR	N-term	dimethyl	neo	I	G	140	172	33	P52565	GDIR1_HUMAN	ARHGDIA	Rho GDP-dissociation inhibitor 1
DNKLLGQFTLIGIPPAPRGVPQIEVTFDIDANGIVHVSAKDKGTGR	N-term	dimethyl	neo	G	E	496	541	46	P38646	GRP75_HUMAN	HSPA9	Stress-70 protein, mitochondrial
DPILYRPVAVALDTKGPEIR	N-term	dimethyl	neo	S	T	101	120	20	P14618	KPYM_HUMAN	PKM	Pyruvate kinase PKM
DPLDSTSRIMDPNIVGSEHYDVAR	N-term	dimethyl	neo	V	G	399	422	24	P06576	ATPB_HUMAN	ATP5F1B	ATP synthase subunit beta, mitochondrial
DQDFYSLLGVSKTASSR	N-term	dimethyl	neo	T	E	33	49	17	Q8IXB1	DJC10_HUMAN	DNAJC10	DnaJ homolog subfamily C member 10
DVLGDAALQR	N-term	dimethyl	neo	A	L	131	140	10	Q8N8D1	PDCD7_HUMAN	PDCD7	Programmed cell death protein 7
DVLSVAFSSDNR	N-term	dimethyl	neo	K	Q	107	118	12	P63244	RACK1_HUMAN	RACK1	Receptor of activated protein C kinase 1
DYAFVHFEDR	N-term	dimethyl	neo	K	G	375	384	10	O43390	HNRPR_HUMAN	HNRNPR	Heterogeneous nuclear ribonucleoprotein R
DYKGKYVVLFFYPLDFTFVCPTEIIAFSNR	N-term	dimethyl	neo	S	A	32	61	30	P32119	PRDX2_HUMAN	PRDX2	Peroxiredoxin-2
EAEQKRLKTVLELQYVLDKLGDDEVR	N-term	dimethyl	neo	E	T	140	165	26	Q14444	CAPR1_HUMAN	CAPRIN1	Caprin-1
EALLGVQEDVDEYVKLGHEEQQKR	N-term	dimethyl	neo	R	L	42	65	24	Q14257	RCN2_HUMAN	RCN2	Reticulocalbin-2
EAPLNPKANREKMTQIMFETFNTPAMYVAIQAVLSLYASGR	N-term	dimethyl	neo	T	T	107	147	41	P63261	ACTG_HUMAN	ACTG1	Actin, cytoplasmic 2
EAPLNPKINREKMTQIMFEAFNTPAMYVAIQAVLSLYASGR	N-term	dimethyl	neo	T	T	108	148	41	Q562R1	ACTBL_HUMAN	ACTBL2	Beta-actin-like protein 2
ECNQCKAPKPDGPGGGPGGSHMGGNYGDDR	N-term	dimethyl	neo	N	R	443	472	30	P35637	FUS_HUMAN	FUS	RNA-binding protein FUS
EELHYPLGER	N-term	dimethyl	neo	A	R	26	35	10	Q14257	RCN2_HUMAN	RCN2	Reticulocalbin-2
EEMKESKLPGDKGLVLMSR	N-term	dimethyl	neo	V	A	107	125	19	P27824	CALX_HUMAN	CANX	Calnexin
EEQPPETAAQR	N-term	dimethyl	neo	G	C	24	34	11	Q96HE7	ERO1A_HUMAN	ERO1A	ERO1-like protein alpha
EFLTKELALGQDR	N-term	dimethyl	neo	F	I	83	95	13	P30046	DOPD_HUMAN	DDT	D-dopachrome decarboxylase
EGIFAVDTMLKKGNAQNTDGAIWQWR	N-term	dimethyl	neo	K	D	741	766	26	Q14669	TRIPC_HUMAN	TRIP12	E3 ubiquitin-protein ligase TRIP12
EGTRGSSWSAQNTPR	N-term	dimethyl	neo	R	G	1720	1734	15	Q69YN4	VIR_HUMAN	VIRMA	Protein virilizer homolog
EIAQDFKTDLR	N-term	dimethyl	neo	R	F	74	84	11	Q71DI3	H32_HUMAN	H3C13	Histone H3.2
EKMTQIMFETFNVPAMYVAIQAVLSLYASGR	N-term	dimethyl	neo	R	T	119	149	31	P68133	ACTS_HUMAN	ACTA1	Actin, alpha skeletal muscle
ELAQYREVAAFAQFGSDLDAATQQLLSR	N-term	dimethyl	neo	L	G	436	463	28	P25705	ATPA_HUMAN	ATP5F1A	ATP synthase subunit alpha, mitochondrial
ELLQNGMNGRTILGSALLEDEFTPFDVVR	N-term	dimethyl	neo	K	Q	270	298	29	nsp5	nsp5		nsp5
ELMLENYDTMYLLDQPVLEQR	N-term	dimethyl	neo	A	L	664	684	21	Q9Y4W2	LAS1L_HUMAN	LAS1L	Ribosomal biogenesis protein LAS1L
ELMLHAADVEALQAAKEQVSKMASVR	N-term	dimethyl	neo	R	Q	1085	1110	26	P12270	TPR_HUMAN	TPR	Nucleoprotein TPR
EMDRETLIDVAR	N-term	dimethyl	neo	R	T	142	153	12	P40227	TCPZ_HUMAN	CCT6A	T-complex protein 1 subunit zeta
EMRGSITFKIVPSYR	N-term	dimethyl	neo	R	T	558	572	15	O14936	CSKP_HUMAN	CASK	Peripheral plasma membrane protein CASK
EPAVYFKEQFLDGDGWTSR	N-term	dimethyl	neo	A	W	18	36	19	P27797	CALR_HUMAN	CALR	Calreticulin
EPSAPSIPTPAYQSSPAGGHAPTPPTPAPR	N-term	dimethyl	neo	R	T	716	745	30	Q8WUM4	PDC6I_HUMAN	PDCD6IP	Programmed cell death 6-interacting protein
EQILRVKDTDDVPMILVGNKCDLEDER	N-term	dimethyl	neo	R	V	98	124	27	P61224	RAP1B_HUMAN	RAP1B	Ras-related protein Rap-1b
ERSPEVLSGGEDGAVR	N-term	dimethyl	neo	R	L	178	193	16	Q86W42	THOC6_HUMAN	THOC6	THO complex subunit 6 homolog
ERVGAGAPVYLAAVLEYLTAEILELAGNAAR	N-term	dimethyl	neo	S	D	42	72	31	P04908	H2A1B_HUMAN	H2AC8	Histone H2A type 1-B/E
ERVGAGAPVYMAAVLEYLTAEILELAGNAAR	N-term	dimethyl	neo	A	D	42	72	31	Q16777	H2A2C_HUMAN	H2AC20	Histone H2A type 2-C
ESAGADTRPTVRPR	N-term	dimethyl	neo	R	N	37	50	14	O75489	NDUS3_HUMAN	NDUFS3	NADH dehydrogenase [ubiquinone] iron-sulfur protein 3, mitochondrial
ESETTTSLVLER	N-term	dimethyl	neo	H	S	17	28	12	Q04837	SSBP_HUMAN	SSBP1	Single-stranded DNA-binding protein, mitochondrial
ESSVAQQPLHTAQKTR	N-term	dimethyl	neo	G	K	42	57	16	O75879	GATB_HUMAN	GATB	Glutamyl-tRNA(Gln) amidotransferase subunit B, mitochondrial
ETELAMR	N-term	dimethyl	neo	Y	Q	169	175	7	P05783	K1C18_HUMAN	KRT18	Keratin, type I cytoskeletal 18
ETNLDSLPLVDTHSKR	N-term	dimethyl	neo	R	T	425	440	16	P08670	VIME_HUMAN	VIM	Vimentin
EVLIETAKKLGLRCHSKGTMVTIEGPR	N-term	dimethyl	neo	R	F	150	176	27	Q13126	MTAP_HUMAN	MTAP	S-methyl-5'-thioadenosine phosphorylase
EVQKLQMEAPHIIVGTPGR	N-term	dimethyl	neo	A	V	143	161	19	P60842	IF4A1_HUMAN	EIF4A1	Eukaryotic initiation factor 4A-I
FAECNDESFWFR	N-term	dimethyl	neo	V	S	35	46	12	Q9NX40	OCAD1_HUMAN	OCIAD1	OCIA domain-containing protein 1
FAGLVKYMHSGPVVAMVWEGLNVVKTGR	N-term	dimethyl	neo	F	V	61	88	28	P15531	NDKA_HUMAN	NME1	Nucleoside diphosphate kinase A
FAKLVRPPVQVYGIEGR	N-term	dimethyl	neo	P	Y	24	40	17	P48047	ATPO_HUMAN	ATP5PO	ATP synthase subunit O, mitochondrial
FEDRRPSANCDPFSVTEALIR	N-term	dimethyl	neo	Y	T	337	357	21	P15104	GLNA_HUMAN	GLUL	Glutamine synthetase
FGSDQSENVDR	N-term	dimethyl	neo	G	G	25	35	11	Q9UII2	ATIF1_HUMAN	ATP5IF1	ATPase inhibitor, mitochondrial
FGSRGGPGGGFRPFVPHIPFDFYLCEMAFPR	N-term	dimethyl	neo	R	V	13	43	31	Q12905	ILF2_HUMAN	ILF2	Interleukin enhancer-binding factor 2
FIKNMITGTSQADCAVLIVAAGVGEFEAGISKNGQTR	N-term	dimethyl	neo	D	E	98	134	37	P68104	EF1A1_HUMAN	EEF1A1	Elongation factor 1-alpha 1
FLENRVNDAMNMGHTAKQVKSTGEALVQGLMGAAVTLKNLTGLNQR	N-term	dimethyl	neo	R	R	272	317	46	O75208	COQ9_HUMAN	COQ9	Ubiquinone biosynthesis protein COQ9, mitochondrial
FNAFGRISTSVKELENFR	N-term	dimethyl	neo	L	N	444	461	18	Q96HE7	ERO1A_HUMAN	ERO1A	ERO1-like protein alpha
FNVINGGSHAGNKLAMQEFMILPVGAANFR	N-term	dimethyl	neo	A	E	150	179	30	P06733	ENOA_HUMAN	ENO1	Alpha-enolase
FREVVETQEGKTTIIEGR	N-term	dimethyl	neo	G	I	35	52	18	Q9NVS2	RT18A_HUMAN	MRPS18A	39S ribosomal protein S18a, mitochondrial
GAEDDRGPWR	N-term	dimethyl	neo	R	N	1132	1141	10	Q14152	EIF3A_HUMAN	EIF3A	Eukaryotic translation initiation factor 3 subunit A
GAGKHVPRAVFVDLEPTVIDEVR	N-term	dimethyl	neo	T	T	57	79	23	P68363	TBA1B_HUMAN	TUBA1B	Tubulin alpha-1B chain
GAPEVLVSAPR	N-term	dimethyl	neo	A	S	21	31	11	Q7Z4H8	PLGT3_HUMAN	POGLUT3	Protein O-glucosyltransferase 3
GAYKYIQELWR	N-term	dimethyl	original	M	K	2	12	11	P61313	RL15_HUMAN	RPL15	60S ribosomal protein L15
GAYKYIQELWRKKQSDVMR	N-term	dimethyl	original	M	F	2	20	19	P61313	RL15_HUMAN	RPL15	60S ribosomal protein L15
GFLKLIEIENFKSYKGR	N-term	dimethyl	original	M	Q	2	18	17	Q14683	SMC1A_HUMAN	SMC1A	Structural maintenance of chromosomes protein 1A
GFVKVVKNKAYFKR	N-term	dimethyl	original	M	Y	2	15	14	P46777	RL5_HUMAN	RPL5	60S ribosomal protein L5
GGEEKPIGAGEEKQKEGGKKKNKEGSGDGGR	N-term	dimethyl	neo	M	A	14	44	31	P26639	SYTC_HUMAN	TARS1	Threonine--tRNA ligase 1, cytoplasmic
GGEQINKIQQDSGCKVQISPDSGGLPER	N-term	dimethyl	neo	R	S	163	190	28	Q92945	FUBP2_HUMAN	KHSRP	Far upstream element-binding protein 2
GGGYGGDRGGYGGKMGGR	N-term	dimethyl	neo	R	N	563	580	18	Q92804	RBP56_HUMAN	TAF15	TATA-binding protein-associated factor 2N
GGMQIFVKTLTGKTITLEVEPSDTIENVKAKIQDKEGIPPDQQR	N-term	dimethyl	neo	R	L	75	118	44	P0CG47	UBB_HUMAN	UBB	Polyubiquitin-B
GGNFGFGDSRGGGGNFGPGPGSNFR	N-term	dimethyl	neo	R	G	204	228	25	P22626	ROA2_HUMAN	HNRNPA2B1	Heterogeneous nuclear ribonucleoproteins A2/B1
GGNFGGRGGYGGGGGGSR	N-term	dimethyl	neo	R	G	240	257	18	P51991	ROA3_HUMAN	HNRNPA3	Heterogeneous nuclear ribonucleoprotein A3
GGNFSGRGGFGGSR	N-term	dimethyl	neo	R	G	219	232	14	P09651	ROA1_HUMAN	HNRNPA1	Heterogeneous nuclear ribonucleoprotein A1
GGNRFEPYANPTKR	N-term	dimethyl	neo	R	Y	57	70	14	P52272	HNRPM_HUMAN	HNRNPM	Heterogeneous nuclear ribonucleoprotein M
GGVAGRGGFAQGGHSQGHVVPGGGLEGGGVASQDR	N-term	dimethyl	neo	R	G	898	932	35	Q14151	SAFB2_HUMAN	SAFB2	Scaffold attachment factor B2
GGVSLAALKKALAAAGYDVEKNNSR	N-term	dimethyl	neo	R	I	58	82	25	Q02539	H11_HUMAN	H1-1	Histone H1.1
GGYGGDRGGGYGGDR	N-term	dimethyl	neo	G	G	453	467	15	Q92804	RBP56_HUMAN	TAF15	TATA-binding protein-associated factor 2N
GHAETKQLTEMLPSILNQLGADSLTSLR	N-term	dimethyl	neo	T	R	136	163	28	P20290	BTF3_HUMAN	BTF3	Transcription factor BTF3
GHMDDGGYSMNFNMSSSR	N-term	dimethyl	neo	G	G	127	144	18	P38159	RBMX_HUMAN	RBMX	RNA-binding motif protein, X chromosome
GHQQLYWSHPR	N-term	dimethyl	original	M	K	2	12	11	P62273	RS29_HUMAN	RPS29	40S ribosomal protein S29
GIQGLAKLIADVAPSAIR	N-term	dimethyl	original	M	E	2	19	18	P39748	FEN1_HUMAN	FEN1	Flap endonuclease 1
GIQTSPVLLASLGVGLVTLLGLAVGSYLVR	N-term	dimethyl	original	M	R	2	31	30	Q9UHQ9	NB5R1_HUMAN	CYB5R1	NADH-cytochrome b5 reductase 1
GKAEELHYPLGER	N-term	dimethyl	neo	A	R	23	35	13	Q14257	RCN2_HUMAN	RCN2	Reticulocalbin-2
GKDYYQTLGLAR	N-term	dimethyl	original	M	G	2	13	12	P25685	DNJB1_HUMAN	DNAJB1	DnaJ homolog subfamily B member 1
GKFMKPGKVVLVLAGR	N-term	dimethyl	original	M	Y	2	17	16	P61353	RL27_HUMAN	RPL27	60S ribosomal protein L27
GKVKVGVNGFGR	N-term	dimethyl	original	M	I	2	13	12	P04406	G3P_HUMAN	GAPDH	Glyceraldehyde-3-phosphate dehydrogenase
GLIGSCTNSSYEDMGR	N-term	dimethyl	neo	V	S	380	395	16	Q99798	ACON_HUMAN	ACO2	Aconitate hydratase, mitochondrial
GMPPPLRGGPGGPGGPGGPMGR	N-term	dimethyl	neo	R	M	465	486	22	Q01844	EWS_HUMAN	EWSR1	RNA-binding protein EWS
GMLHQDHITFAMLLAR	N-term	dimethyl	neo	R	I	3874	3889	16	Q14204	DYHC1_HUMAN	DYNC1H1	Cytoplasmic dynein 1 heavy chain 1
GNMPQRGGGGGGSGGIGYPYPR	N-term	dimethyl	neo	R	A	734	755	22	Q00839	HNRPU_HUMAN	HNRNPU	Heterogeneous nuclear ribonucleoprotein U
GPANGFRGGYDGYRPSFSNTPNSGYTQSQFSAPR	N-term	dimethyl	neo	R	D	627	660	34	Q14444	CAPR1_HUMAN	CAPRIN1	Caprin-1
GPGGPRGGLGGGMR	N-term	dimethyl	neo	R	G	430	443	14	Q13283	G3BP1_HUMAN	G3BP1	Ras GTPase-activating protein-binding protein 1
GPMTGSSGGDRGGFKNFGGHR	N-term	dimethyl	neo	R	D	196	216	21	Q92804	RBP56_HUMAN	TAF15	TATA-binding protein-associated factor 2N
GPPSRGGHMDDGGYSMNFNMSSSR	N-term	dimethyl	neo	R	G	121	144	24	P38159	RBMX_HUMAN	RBMX	RNA-binding motif protein, X chromosome
GPRFDGPR	N-term	dimethyl	neo	R	R	759	766	8	P49750	YLPM1_HUMAN	YLPM1	YLP motif-containing protein 1
GPVPGPRGPIPSGMQGPSPINMGAVVPQGSR	N-term	dimethyl	neo	R	Q	469	499	31	P33240	CSTF2_HUMAN	CSTF2	Cleavage stimulation factor subunit 2
GQKDSYVGDEAQSKR	N-term	dimethyl	neo	M	G	48	62	15	P63261	ACTG_HUMAN	ACTG1	Actin, cytoplasmic 2
GQNDLMGTAEDFADQFLR	N-term	dimethyl	original	M	V	2	19	18	O15260	SURF4_HUMAN	SURF4	Surfeit locus protein 4
GQTVNEDSMDVKKENQEKTPQSSTSSVQR	N-term	dimethyl	original	M	D	2	30	29	Q9UQR0	SCML2_HUMAN	SCML2	Sex comb on midleg-like protein 2
GRDFYKILGVPR	N-term	dimethyl	neo	A	S	23	34	12	Q9UBS4	DJB11_HUMAN	DNAJB11	DnaJ homolog subfamily B member 11
GREFGNLTR	N-term	dimethyl	original	M	M	2	10	9	O14949	QCR8_HUMAN	UQCRQ	Cytochrome b-c1 complex subunit 8
GRGTPAYPESTFGSR	N-term	dimethyl	neo	R	N	174	188	15	Q5BKZ1	ZN326_HUMAN	ZNF326	DBIRD complex subunit ZNF326
GSQEVLGHAAR	N-term	dimethyl	original	M	L	2	12	11	Q96AA3	RFT1_HUMAN	RFT1	Protein RFT1 homolog
GTLEPVEKALR	N-term	dimethyl	neo	R	D	315	325	11	P54652	HSP72_HUMAN	HSPA2	Heat shock-related 70 kDa protein 2
GTNVRAEVQKLQMEAPHIIVGTPGR	N-term	dimethyl	neo	G	V	137	161	25	P60842	IF4A1_HUMAN	EIF4A1	Eukaryotic initiation factor 4A-I
GVAGVPAEFSIWTR	N-term	dimethyl	neo	R	E	2327	2340	14	Q14315	FLNC_HUMAN	FLNC	Filamin-C
GVEFGTRIIEVSGQKIKLQIWDTAGQER	N-term	dimethyl	neo	I	F	45	72	28	P61106	RAB14_HUMAN	RAB14	Ras-related protein Rab-14
GVPAFFR	N-term	dimethyl	original	M	W	2	8	7	Q9H0D6	XRN2_HUMAN	XRN2	5'-3' exoribonuclease 2
GVQVETISPGDGR	N-term	dimethyl	original	M	T	2	14	13	P62942	FKB1A_HUMAN	FKBP1A	Peptidyl-prolyl cis-trans isomerase FKBP1A
GWSQDLFR	N-term	dimethyl	original	M	A	2	9	8	Q8N183	NDUF2_HUMAN	NDUFAF2	NADH dehydrogenase [ubiquinone] 1 alpha subcomplex assembly factor 2
HAAVQPGSLDSESGIFACAFDQSESR	N-term	dimethyl	neo	V	L	451	476	26	O43660	PLRG1_HUMAN	PLRG1	Pleiotropic regulator 1
HDPKEPEQLRKLFIGGLSFETTDDSLR	N-term	dimethyl	neo	G	E	26	52	27	P51991	ROA3_HUMAN	HNRNPA3	Heterogeneous nuclear ribonucleoprotein A3
HGGYKPSDEHKTDLNPDNLQGGDDLDPNYVLSSR	N-term	dimethyl	neo	R	V	97	130	34	P12277	KCRB_HUMAN	CKB	Creatine kinase B-type
HPVRDYAAQTSPSPKAGAATGR	N-term	dimethyl	neo	V	I	41	62	22	P06576	ATPB_HUMAN	ATP5F1B	ATP synthase subunit beta, mitochondrial
HQGVMVGMGQKDSYVGDEAQSKR	N-term	dimethyl	neo	R	G	40	62	23	P63261	ACTG_HUMAN	ACTG1	Actin, cytoplasmic 2
HRLSPADDELYQR	N-term	dimethyl	neo	G	T	32	44	13	Q9BU61	NDUF3_HUMAN	NDUFAF3	NADH dehydrogenase [ubiquinone] 1 alpha subcomplex assembly factor 3
IAPAEGPDVSERMVIITGPPEAQFKAQGR	N-term	dimethyl	neo	K	I	463	491	29	Q9Y6M1	IF2B2_HUMAN	IGF2BP2	Insulin-like growth factor 2 mRNA-binding protein 2
IHAELSPVTDFR	N-term	dimethyl	neo	P	E	140	151	12	Q01081	U2AF1_HUMAN	U2AF1	Splicing factor U2AF 35 kDa subunit
IKEKLCYVALDFEQEMATVASSSSLEKSYELPDGQVITIGNER	N-term	dimethyl	neo	D	F	912	954	43	A5A3E0	POTEF_HUMAN	POTEF	POTE ankyrin domain family member F
IKLNGLENRVEVGKDQEFTVDTR	N-term	dimethyl	neo	K	G	947	969	23	O75369	FLNB_HUMAN	FLNB	Filamin-B
ILEASDGIMVARGDLGIEIPAEKVFLAQKMMIGR	N-term	dimethyl	neo	E	C	283	316	34	P14618	KPYM_HUMAN	PKM	Pyruvate kinase PKM
ILQPDVHPGNCWAFQGPQGFAVVR	N-term	dimethyl	neo	V	L	591	614	24	Q9UH99	SUN2_HUMAN	SUN2	SUN domain-containing protein 2
ILVDLEPGTMDSVR	N-term	dimethyl	neo	A	S	64	77	14	P07437	TBB5_HUMAN	TUBB	Tubulin beta chain
IMGPNYTPGKKEDLYLKPIQR	N-term	dimethyl	neo	R	T	429	449	21	P13639	EF2_HUMAN	EEF2	Elongation factor 2
INTEVVACSVDSQFTHLAWINTPR	N-term	dimethyl	neo	S	R	141	164	24	Q13162	PRDX4_HUMAN	PRDX4	Peroxiredoxin-4
IPSFMCQAGDFTNHNGTGGKSIYGSR	N-term	dimethyl	neo	V	F	99	124	26	P30405	PPIF_HUMAN	PPIF	Peptidyl-prolyl cis-trans isomerase F, mitochondrial
ISAHGCKVDNSSLTGESEPQTR	N-term	dimethyl	neo	I	S	196	217	22	P13637	AT1A3_HUMAN	ATP1A3	Sodium/potassium-transporting ATPase subunit alpha-3
ISFHLPINSR	N-term	dimethyl	neo	A	K	32	41	10	P49755	TMEDA_HUMAN	TMED10	Transmembrane emp24 domain-containing protein 10
ISGGNDKQGFPMKQGVLTHGR	N-term	dimethyl	neo	R	V	52	72	21	P62753	RS6_HUMAN	RPS6	40S ribosomal protein S6
IWHNDNKTFLVWVNEEDHLR	N-term	dimethyl	neo	G	V	217	236	20	P12277	KCRB_HUMAN	CKB	Creatine kinase B-type
KASGPPVSELITKAVAASKER	N-term	dimethyl	neo	R	S	34	54	21	P10412	H14_HUMAN	H1-4	Histone H1.4
KATGPPVSELITKAVAASKER	N-term	dimethyl	neo	R	N	37	57	21	P16401	H15_HUMAN	H1-5	Histone H1.5
KAVVVCPKDEDYKQR	N-term	dimethyl	neo	R	T	602	616	15	Q00839	HNRPU_HUMAN	HNRNPU	Heterogeneous nuclear ribonucleoprotein U
KDLEEAEEYKEAR	N-term	dimethyl	neo	E	L	86	98	13	O75347	TBCA_HUMAN	TBCA	Tubulin-specific chaperone A
KDLYANNVMSGGTTMYPGIADR	N-term	dimethyl	neo	R	M	293	314	22	P68133	ACTS_HUMAN	ACTA1	Actin, alpha skeletal muscle
KDLYANTVLSGGTTMYPGIADR	N-term	dimethyl	neo	R	M	291	312	22	P63261	ACTG_HUMAN	ACTG1	Actin, cytoplasmic 2
KDLYANNVLSGGTTMYPGIADR	N-term	dimethyl	neo	R	M	293	314	22	P68032	ACTC_HUMAN	ACTC1	Actin, alpha cardiac muscle 1
KDLYANTVLSGGSTMYPGIADR	N-term	dimethyl	neo	R	M	292	313	22	Q562R1	ACTBL_HUMAN	ACTBL2	Beta-actin-like protein 2
KDSYVGDEAQSKR	N-term	dimethyl	neo	Q	G	50	62	13	P63261	ACTG_HUMAN	ACTG1	Actin, cytoplasmic 2
KEAEEEYRNSMPASSFQQQKLR	N-term	dimethyl	neo	K	V	167	188	22	Q9NQ29	LUC7L_HUMAN	LUC7L	Putative RNA-binding protein Luc7-like 1
KEDYYQILGVPR	N-term	dimethyl	neo	A	N	91	102	12	Q96EY1	DNJA3_HUMAN	DNAJA3	DnaJ homolog subfamily A member 3, mitochondrial
KERVMEIVDADEKVR	N-term	dimethyl	neo	F	H	199	213	15	Q9Y5B9	SP16H_HUMAN	SUPT16H	FACT complex subunit SPT16
KESYSIYVYKVLKQVHPDTGISSKAMGIMNSFVNDIFER	N-term	dimethyl	neo	R	I	35	73	39	P23527	H2B1O_HUMAN	H2BC17	Histone H2B type 1-O
KGFVEDLDESFKENR	N-term	dimethyl	neo	C	N	25	39	15	Q96JJ7	TMX3_HUMAN	TMX3	Protein disulfide-isomerase TMX3
KGGNFGGRSSGPYGGGGQYFAKPR	N-term	dimethyl	neo	M	N	329	352	24	P09651	ROA1_HUMAN	HNRNPA1	Heterogeneous nuclear ribonucleoprotein A1
KGIAIGIDLGTTYSCVGVFQHGKVEIIANDQGNR	N-term	dimethyl	neo	A	T	5	38	34	P34931	HS71L_HUMAN	HSPA1L	Heat shock 70 kDa protein 1-like
KGNYAER	N-term	dimethyl	neo	R	V	37	43	7	Q16777	H2A2C_HUMAN	H2AC20	Histone H2A type 2-C
KGSTFHRVIKDFMIQGGDFVNGDGTGVASIYR	N-term	dimethyl	neo	Y	G	61	92	32	O43447	PPIH_HUMAN	PPIH	Peptidyl-prolyl cis-trans isomerase H
KILVATDIHLGFMEKDAVRGNDTFVTLDEILR	N-term	dimethyl	neo	F	L	14	45	32	P49959	MRE11_HUMAN	MRE11	Double-strand break repair protein MRE11
KIQALQQQADEAEDR	N-term	dimethyl	neo	R	A	13	27	15	P67936	TPM4_HUMAN	TPM4	Tropomyosin alpha-4 chain
KLIDVNHYAKDEVAAR	N-term	dimethyl	neo	Q	M	637	652	16	Q13813	SPTN1_HUMAN	SPTAN1	Spectrin alpha chain, non-erythrocytic 1
KSNHNFLVQAGNVQLR	N-term	dimethyl	neo	R	V	61	76	16	nsp5	nsp5		nsp5
KTISQTSAPVWDESASFLIR	N-term	dimethyl	neo	T	K	835	854	20	Q9BSJ8	ESYT1_HUMAN	ESYT1	Extended synaptotagmin-1
KTVTAMDVVYALKR	N-term	dimethyl	neo	R	Q	80	93	14	P62805	H4_HUMAN	H4C16	Histone H4
KYRIGVGAPVYMAAVLEYLTAEILELAGNAAR	N-term	dimethyl	neo	P	D	38	69	32	O75367	H2AY_HUMAN	MACROH2A1	Core histone macro-H2A.1
LAHEVGWKYQAVTATLEEKR	N-term	dimethyl	neo	R	K	141	160	20	P40429	RL13A_HUMAN	RPL13A	60S ribosomal protein L13a
LAVMSVDLGSESMKVAIVKPGVPMEIVLNKESR	N-term	dimethyl	neo	T	R	33	65	33	Q9Y4L1	HYOU1_HUMAN	HYOU1	Hypoxia up-regulated protein 1
LCGKETMVTSTTEPSR	N-term	dimethyl	neo	L	C	484	499	16	P14314	GLU2B_HUMAN	PRKCSH	Glucosidase 2 subunit beta
LDLAGRELTDYLMKILTER	N-term	dimethyl	neo	R	G	178	196	19	Q9BYX7	ACTBM_HUMAN	POTEKP	Putative beta-actin-like protein 3
LDLASESTAHAQSSKADSLLAVVKR	N-term	dimethyl	neo	D	E	271	295	25	Q15424	SAFB1_HUMAN	SAFB	Scaffold attachment factor B1
LDMCASLKELLQNGMNGRTILGSALLEDEFTPFDVVR	N-term	dimethyl	neo	V	Q	262	298	37	nsp5	nsp5		nsp5
LFDLLDVLEFNQVVIFVKSVQRCIALAQLLVEQNFPAIAIHR	N-term	dimethyl	neo	K	G	278	319	42	Q13838	DX39B_HUMAN	DDX39B	Spliceosome RNA helicase DDX39B
LGGFEITPPVVLR	N-term	dimethyl	neo	S	L	89	101	13	P06748	NPM_HUMAN	NPM1	Nucleophosmin
LHFFMPGFAPLTSR	N-term	dimethyl	neo	R	G	263	276	14	P07437	TBB5_HUMAN	TUBB	Tubulin beta chain
LHTAVVSTPPR	N-term	dimethyl	neo	R	W	20	30	11	Q9BW92	SYTM_HUMAN	TARS2	Threonine--tRNA ligase, mitochondrial
LHTDGDKAFVDFLSDEIKEER	N-term	dimethyl	neo	S	K	74	94	21	Q07021	C1QBP_HUMAN	C1QBP	Complement component 1 Q subcomponent-binding protein, mitochondrial
LIIYDDLSKQAVAYR	N-term	dimethyl	neo	A	Q	308	322	15	P25705	ATPA_HUMAN	ATP5F1A	ATP synthase subunit alpha, mitochondrial
LKELLQNGMNGRTILGSALLEDEFTPFDVVR	N-term	dimethyl	neo	S	Q	268	298	31	nsp5	nsp5		nsp5
LKKLQEESDLELAKETFGVNNAVYGIDAMNPSSR	N-term	dimethyl	neo	R	D	120	153	34	O75822	EIF3J_HUMAN	EIF3J	Eukaryotic translation initiation factor 3 subunit J
LLGSSGPPGSSSSSSSRSQSAAVTPSSTTSSTR	N-term	dimethyl	neo	S	A	194	226	33	Q16186	ADRM1_HUMAN	ADRM1	Proteasomal ubiquitin receptor ADRM1
LNTPSDKSEDGR	N-term	dimethyl	neo	F	L	82	93	12	Q9BUB7	TMM70_HUMAN	TMEM70	Transmembrane protein 70, mitochondrial
LQGGMLYPQESPSR	N-term	dimethyl	neo	G	E	23	36	14	P08236	BGLR_HUMAN	GUSB	Beta-glucuronidase
LQAVNSVQSGNLALAASAAAVDAGMAMAGQSPVLR	N-term	dimethyl	neo	A	I	151	185	35	P26599	PTBP1_HUMAN	PTBP1	Polypyrimidine tract-binding protein 1
LRYGMWHFLLGDKASKR	N-term	dimethyl	neo	K	L	36	52	17	O95299	NDUAA_HUMAN	NDUFA10	NADH dehydrogenase [ubiquinone] 1 alpha subcomplex subunit 10, mitochondrial
LSGAPQASAADVVVVHGR	N-term	dimethyl	neo	C	R	27	44	18	P09110	THIK_HUMAN	ACAA1	3-ketoacyl-CoA thiolase, peroxisomal
LSPNYDHVVLGGGQEAMDVTTTSTR	N-term	dimethyl	neo	A	I	237	261	25	Q13347	EIF3I_HUMAN	EIF3I	Eukaryotic translation initiation factor 3 subunit I
LSQTQGPPDYPR	N-term	dimethyl	neo	L	F	26	37	12	Q13405	RM49_HUMAN	MRPL49	39S ribosomal protein L49, mitochondrial
LTGMAFRVPTANVSVVDLTCR	N-term	dimethyl	neo	K	L	228	248	21	P04406	G3P_HUMAN	GAPDH	Glyceraldehyde-3-phosphate dehydrogenase
LTPTHYLTKHDVER	N-term	dimethyl	neo	A	L	23	36	14	P04844	RPN2_HUMAN	RPN2	Dolichyl-diphosphooligosaccharide--protein glycosyltransferase subunit 2
LVHKFDLMYAKWAFVHWYVGEGMEEGEFSEAR	N-term	dimethyl	neo	R	E	391	422	32	Q6PEY2	TBA3E_HUMAN	TUBA3E	Tubulin alpha-3E chain
LVLAISFHLPINSR	N-term	dimethyl	neo	R	K	28	41	14	P49755	TMEDA_HUMAN	TMED10	Transmembrane emp24 domain-containing protein 10
LYFHIGETEKR	N-term	dimethyl	neo	G	C	30	40	11	Q7Z7H5	TMED4_HUMAN	TMED4	Transmembrane emp24 domain-containing protein 4
LYQAGEGRLGTDESCFNMILATR	N-term	dimethyl	neo	R	S	349	371	23	P20073	ANXA7_HUMAN	ANXA7	Annexin A7
LYSSSDDVIELTPSNFNR	N-term	dimethyl	neo	G	E	20	37	18	Q15084	PDIA6_HUMAN	PDIA6	Protein disulfide-isomerase A6
MAPSLWKGLVGIGLFALAHAAFSAAQHR	N-term	dimethyl	original	-	S	1	28	28	Q8N4V1	EMC5_HUMAN	MMGT1	ER membrane protein complex subunit 5
MDMDMSPLRPQNYLFGCELKADKDYHFKVDNDENEHQLSLR	N-term	dimethyl	neo	S	T	5	45	41	P06748	NPM_HUMAN	NPM1	Nucleophosmin
MEAVVFVFSLLDCCALIFLSVYFIITLSDLECDYINAR	N-term	dimethyl	original	-	S	1	38	38	Q9P003	CNIH4_HUMAN	CNIH4	Protein cornichon homolog 4
MEGESQPVKMFDRHSSLAGCQIINYR	N-term	dimethyl	neo	S	T	132	157	26	Q00610	CLH1_HUMAN	CLTC	Clathrin heavy chain 1
MEKTELIQKAKLAEQAER	N-term	dimethyl	original	-	Y	1	18	18	P27348	1433T_HUMAN	YWHAQ	14-3-3 protein theta
MFLYNLTLQR	N-term	dimethyl	original	-	A	1	10	10	Q15393	SF3B3_HUMAN	SF3B3	Splicing factor 3B subunit 3
MFYHISLEHEILLHPR	N-term	dimethyl	original	-	Y	1	16	16	P62487	RPB7_HUMAN	POLR2G	DNA-directed RNA polymerase II subunit RPB7
MGMGNNYSGGYGTPDGLGGYGRGGGGSGGYYGQGGMSGGGWR	N-term	dimethyl	neo	R	G	302	343	42	P31942	HNRH3_HUMAN	HNRNPH3	Heterogeneous nuclear ribonucleoprotein H3
MIEVVCNDR	N-term	dimethyl	original	-	L	1	9	9	Q9BZL1	UBL5_HUMAN	UBL5	Ubiquitin-like protein 5
MILLEVNNR	N-term	dimethyl	original	-	I	1	9	9	O15144	ARPC2_HUMAN	ARPC2	Actin-related protein 2/3 complex subunit 2
MIRFILIQNR	N-term	dimethyl	original	-	A	1	10	10	P53680	AP2S1_HUMAN	AP2S1	AP-2 complex subunit sigma
MKALILVGGYGTR	N-term	dimethyl	original	-	L	1	13	13	Q9Y5P6	GMPPB_HUMAN	GMPPB	Mannose-1-phosphate guanyltransferase beta
MKASGTLR	N-term	dimethyl	original	-	E	1	8	8	Q02543	RL18A_HUMAN	RPL18A	60S ribosomal protein L18a
MKDSLVLLGR	N-term	dimethyl	original	-	V	1	10	10	O76071	CIAO1_HUMAN	CIAO1	Probable cytosolic iron-sulfur protein assembly protein CIAO1
MKFNPFVTSDR	N-term	dimethyl	original	-	S	1	11	11	P61254	RL26_HUMAN	RPL26	60S ribosomal protein L26
MKFVYKEEHPFEKR	N-term	dimethyl	original	-	R	1	14	14	O95166	GBRAP_HUMAN	GABARAP	Gamma-aminobutyric acid receptor-associated protein
MKIEEVKSTTKTQR	N-term	dimethyl	original	-	I	1	14	14	Q9Y265	RUVB1_HUMAN	RUVBL1	RuvB-like 1
MKLLTHNLLSSHVR	N-term	dimethyl	original	-	G	1	14	14	Q9UI30	TR112_HUMAN	TRMT112	Multifunctional methyltransferase subunit TRM112-like protein
MKLNISFPATGCQKLIEVDDER	N-term	dimethyl	original	-	K	1	22	22	P62753	RS6_HUMAN	RPS6	40S ribosomal protein S6
MKLTDSVLR	N-term	dimethyl	original	-	S	1	9	9	Q6UXN9	WDR82_HUMAN	WDR82	WD repeat-containing protein 82
MKPILLQGHER	N-term	dimethyl	original	-	S	1	11	11	Q13347	EIF3I_HUMAN	EIF3I	Eukaryotic translation initiation factor 3 subunit I
MKPLVVFVLGGPGAGKGTQCAR	N-term	dimethyl	original	-	I	1	22	22	P30085	KCY_HUMAN	CMPK1	UMP-CMP kinase
MKTILSNQTVDIPENVDITLKGR	N-term	dimethyl	original	-	T	1	23	23	P32969	RL9_HUMAN	RPL9P9	60S ribosomal protein L9
MKVELCSFSGYKIYPGHGR	N-term	dimethyl	original	-	R	1	19	19	P83731	RL24_HUMAN	RPL24	60S ribosomal protein L24
MLGTEGGEGFVVKVR	N-term	dimethyl	original	M	G	2	16	15	P31943	HNRH1_HUMAN	HNRNPH1	Heterogeneous nuclear ribonucleoprotein H
MLIKVKTLTGKEIEIDIEPTDKVER	N-term	dimethyl	original	-	I	1	25	25	Q15843	NEDD8_HUMAN	NEDD8	NEDD8
MLMPKKNR	N-term	dimethyl	original	-	I	1	8	8	P46783	RS10_HUMAN	RPS10	40S ribosomal protein S10
MLQTLYDYFWWER	N-term	dimethyl	original	-	L	1	13	13	Q96G23	CERS2_HUMAN	CERS2	Ceramide synthase 2
MLSLDFLDDVRR	N-term	dimethyl	original	-	M	1	12	12	P67812	SC11A_HUMAN	SEC11A	Signal peptidase complex catalytic subunit SEC11A
MLVLLAFIIAFHITSAALLFIATVDNAWWVGDEFFADVWR	N-term	dimethyl	original	-	I	1	40	40	P54851	EMP2_HUMAN	EMP2	Epithelial membrane protein 2
MLWFQGAIPAAIATAKR	N-term	dimethyl	original	-	S	1	17	17	Q92575	UBXN4_HUMAN	UBXN4	UBX domain-containing protein 4
MPDPAKSAPAPKKGSKKAVTKAQKKDGKKR	N-term	dimethyl	original	-	K	1	30	30	P23527	H2B1O_HUMAN	H2BC17	Histone H2B type 1-O
MPMFIVNTNVPR	N-term	dimethyl	original	-	A	1	12	12	P14174	MIF_HUMAN	MIF	Macrophage migration inhibitory factor
MPQRGGGGGGSGGIGYPYPR	N-term	dimethyl	neo	N	A	736	755	20	Q00839	HNRPU_HUMAN	HNRNPU	Heterogeneous nuclear ribonucleoprotein U
MQIFVKTLTGKTITLEVEPSDTIENVKAKIQDKEGIPPDQQR	N-term	dimethyl	original	-	L	1	42	42	P62979	RS27A_HUMAN	RPS27A	Ubiquitin-40S ribosomal protein S27a
MQLKPMEINPEMLNKVLSR	N-term	dimethyl	original	-	L	1	19	19	P09936	UCHL1_HUMAN	UCHL1	Ubiquitin carboxyl-terminal hydrolase isozyme L1
MQLTVKALQGR	N-term	dimethyl	original	-	E	1	11	11	P11441	UBL4A_HUMAN	UBL4A	Ubiquitin-like protein 4A
MQPASAKWYDR	N-term	dimethyl	original	-	R	1	11	11	Q15185	TEBP_HUMAN	PTGES3	Prostaglandin E synthase 3
MQKEITALAPSTMKIKIIAPPER	N-term	dimethyl	neo	R	K	313	335	23	P63261	ACTG_HUMAN	ACTG1	Actin, cytoplasmic 2
MQLKPMEINPEMLNKVLSRLGVAGQWR	N-term	dimethyl	original	-	F	1	27	27	P09936	UCHL1_HUMAN	UCHL1	Ubiquitin carboxyl-terminal hydrolase isozyme L1
MQSRKTTQSGQMSGEGKAGPPGGSSR	N-term	dimethyl	neo	E	A	169	194	26	Q16630	CPSF6_HUMAN	CPSF6	Cleavage and polyadenylation specificity factor subunit 6
MRDADADAGGGADGGDGR	N-term	dimethyl	original	-	G	1	18	18	Q14657	LAGE3_HUMAN	LAGE3	EKC/KEOPS complex subunit LAGE3
MRLFVSDGVPGCLPVLAAAGR	N-term	dimethyl	original	-	A	1	21	21	P56192	SYMC_HUMAN	MARS1	Methionine--tRNA ligase, cytoplasmic
MSMKEVDEQMLSVQSKNSSYFVEWIPNNVKTAVCDIPPR	N-term	dimethyl	neo	R	G	321	359	39	P04350	TBB4A_HUMAN	TUBB4A	Tubulin beta-4A chain
MSTGTFVVSQPLNYR	N-term	dimethyl	original	-	G	1	15	15	P49189	AL9A1_HUMAN	ALDH9A1	4-trimethylaminobutyraldehyde dehydrogenase
MTMDKSELVQKAKLAEQAER	N-term	dimethyl	original	-	Y	1	20	20	P31946	1433B_HUMAN	YWHAB	14-3-3 protein beta/alpha
MVAPVWYLVAAALLVGFILFLTRSR	N-term	dimethyl	original	-	G	1	25	25	Q96HY6	DDRGK_HUMAN	DDRGK1	DDRGK domain-containing protein 1
MVELMFPLLLLLLPFLLYMAAPQIR	N-term	dimethyl	original	-	K	1	25	25	Q8TC12	RDH11_HUMAN	RDH11	Retinol dehydrogenase 11
MVNPTVFFDIAVDGEPLGR	N-term	dimethyl	original	-	V	1	19	19	P62937	PPIA_HUMAN	PPIA	Peptidyl-prolyl cis-trans isomerase A
MYIKQVIIQGFR	N-term	dimethyl	original	-	S	1	12	12	Q9UQE7	SMC3_HUMAN	SMC3	Structural maintenance of chromosomes protein 3
NECNQCKAPKPDGPGGGPGGSHMGGNYGDDR	N-term	dimethyl	neo	R	R	442	472	31	P35637	FUS_HUMAN	FUS	RNA-binding protein FUS
NEFSILKSPGSVVFR	N-term	dimethyl	neo	G	N	17	31	15	O75787	RENR_HUMAN	ATP6AP2	Renin receptor
NGGSHAGNKLAMQEFMILPVGAANFR	N-term	dimethyl	neo	I	E	154	179	26	P06733	ENOA_HUMAN	ENO1	Alpha-enolase
NLMRVLGTEAVQDPTKVEAHVR	N-term	dimethyl	neo	S	A	480	501	22	O43395	PRPF3_HUMAN	PRPF3	U4/U6 small nuclear ribonucleoprotein Prp3
NMVKLNDGSQITYEKCLIATGGTPR	N-term	dimethyl	neo	D	S	241	265	25	O95831	AIFM1_HUMAN	AIFM1	Apoptosis-inducing factor 1, mitochondrial
NPDIIIATPGR	N-term	dimethyl	neo	E	L	216	226	11	Q8TDD1	DDX54_HUMAN	DDX54	ATP-dependent RNA helicase DDX54
NQALESNDLVSVQNQLR	N-term	dimethyl	neo	L	S	379	395	17	Q13576	IQGA2_HUMAN	IQGAP2	Ras GTPase-activating-like protein IQGAP2
NQGGYGGSSSSSSYGSGR	N-term	dimethyl	neo	R	R	353	370	18	P09651	ROA1_HUMAN	HNRNPA1	Heterogeneous nuclear ribonucleoprotein A1
NQVAMNPQNTVFDAKR	N-term	dimethyl	neo	K	L	59	74	16	P34931	HS71L_HUMAN	HSPA1L	Heat shock 70 kDa protein 1-like
NRGAGGFGGGGGTR	N-term	dimethyl	neo	R	R	203	216	14	Q86V81	THOC4_HUMAN	ALYREF	THO complex subunit 4
NRPAIARGAAGGGGR	N-term	dimethyl	neo	R	N	57	71	15	Q86V81	THOC4_HUMAN	ALYREF	THO complex subunit 4
NRPPFGQGYTQPGPGYR	N-term	dimethyl	original	R	-	384	400	17	Q92734	TFG_HUMAN	TFG	Protein TFG
NTVLYARDKWLAPDGLIFPDR	N-term	dimethyl	neo	L	A	175	195	21	Q99873	ANM1_HUMAN	PRMT1	Protein arginine N-methyltransferase 1
NVTVRPGLAMALSGSTEPCAQLSISSIGVVGTAEDNR	N-term	dimethyl	neo	V	S	39	75	37	P30046	DOPD_HUMAN	DDT	D-dopachrome decarboxylase
PDPAKSAPAPKKGSKKAVTKAQKKDGKKR	N-term	dimethyl	original	M	K	2	30	29	P23527	H2B1O_HUMAN	H2BC17	Histone H2B type 1-O
PFERLYDLNHNEIGELIR	N-term	dimethyl	neo	F	M	1149	1166	18	O75643	U520_HUMAN	SNRNP200	U5 small nuclear ribonucleoprotein 200 kDa helicase
PFPRLHFFMPGFAPLTSR	N-term	dimethyl	neo	V	G	259	276	18	P07437	TBB5_HUMAN	TUBB	Tubulin beta chain
PPGPATMMPDGTLGLTPPTTER	N-term	dimethyl	neo	A	F	413	434	22	Q15233	NONO_HUMAN	NONO	Non-POU domain-containing octamer-binding protein
PPHLAHGESGAR	N-term	dimethyl	neo	V	G	457	468	12	Q96AY3	FKB10_HUMAN	FKBP10	Peptidyl-prolyl cis-trans isomerase FKBP10
PPKFDPNEIKVVYLR	N-term	dimethyl	original	M	C	2	16	15	P30050	RL12_HUMAN	RPL12	60S ribosomal protein L12
PPKGKSGSGKAGKGGAASGSDSADKKAQGPKGGGNAVKVR	N-term	dimethyl	original	M	H	2	41	40	Q9Y237	PIN4_HUMAN	PIN4	Peptidyl-prolyl cis-trans isomerase NIMA-interacting 4
PPKKGGDGIKPPPIIGR	N-term	dimethyl	original	M	F	2	18	17	Q9NTK5	OLA1_HUMAN	OLA1	Obg-like ATPase 1
PSQAAGDNQGDEAKEQTFSGGTSQDTKASESSKPWPDATYGTGSASR	N-term	dimethyl	neo	R	A	189	235	47	Q9Y2W1	TR150_HUMAN	THRAP3	Thyroid hormone receptor-associated protein 3
QAGDFHQVIIR	N-term	dimethyl	neo	R	G	434	444	11	Q9H3G5	CPVL_HUMAN	CPVL	Probable serine carboxypeptidase CPVL
QAKQESTEYR	N-term	dimethyl	neo	R	R	311	320	10	P08670	VIME_HUMAN	VIM	Vimentin
QDKEGIPPDQQRLIFAGKQLEDGR	N-term	dimethyl	neo	I	T	31	54	24	P62979	RS27A_HUMAN	RPS27A	Ubiquitin-40S ribosomal protein S27a
QEAEEWYKSKFADLSEAANR	N-term	dimethyl	neo	L	N	285	304	20	P08670	VIME_HUMAN	VIM	Vimentin
QERGLPPSMER	N-term	dimethyl	neo	R	G	345	355	11	P38159	RBMX_HUMAN	RBMX	RNA-binding motif protein, X chromosome
QGASGKLQAFGFCEYKEPESTLR	N-term	dimethyl	neo	V	A	120	142	23	P49756	RBM25_HUMAN	RBM25	RNA-binding protein 25
QIFSTPRYHPKSQPFVDHVFTFTILDNR	N-term	dimethyl	neo	I	I	187	214	28	Q8TDN6	BRX1_HUMAN	BRIX1	Ribosome biogenesis protein BRX1 homolog
QKTGTAEMSSILEER	N-term	dimethyl	neo	L	I	44	58	15	P25705	ATPA_HUMAN	ATP5F1A	ATP synthase subunit alpha, mitochondrial
QNSWGLTTRTIGVMTMVHGDNMGLVLPPR	N-term	dimethyl	neo	Y	V	1270	1298	29	P07814	SYEP_HUMAN	EPRS1	Bifunctional glutamate/proline--tRNA ligase
QRGGGGGGSGGIGYPYPR	N-term	dimethyl	neo	P	A	738	755	18	Q00839	HNRPU_HUMAN	HNRNPU	Heterogeneous nuclear ribonucleoprotein U
QSTTGHCVHMRGLPYKATENDIYNFFSPLNPVR	N-term	dimethyl	neo	V	V	284	316	33	P52597	HNRPF_HUMAN	HNRNPF	Heterogeneous nuclear ribonucleoprotein F
QSVGRGLQLTPGIGGMQQHFFDDEDR	N-term	dimethyl	neo	R	T	2107	2132	26	P12270	TPR_HUMAN	TPR	Nucleoprotein TPR
QTTVRTVASATTAIEIR	N-term	dimethyl	neo	D	R	253	269	17	Q96D71	REPS1_HUMAN	REPS1	RalBP1-associated Eps domain-containing protein 1
QVSVLQNQGREMMLVTSGAVAFGKQR	N-term	dimethyl	neo	E	L	101	126	26	P54886	P5CS_HUMAN	ALDH18A1	Delta-1-pyrroline-5-carboxylate synthase
RCEEEDVEMSEDAYTVLTR	N-term	dimethyl	neo	I	I	374	392	19	Q9Y230	RUVB2_HUMAN	RUVBL2	RuvB-like 2
REDSWLKSLFVR	N-term	dimethyl	neo	S	K	41	52	12	O75323	NIPS2_HUMAN	NIPSNAP2	Protein NipSnap homolog 2
RFSPYVFNGGTILAIAGEDFAIVASDTR	N-term	dimethyl	neo	L	L	29	56	28	P20618	PSB1_HUMAN	PSMB1	Proteasome subunit beta type-1
RFVTLQIWDTAGQER	N-term	dimethyl	neo	G	F	54	68	15	Q9NP90	RAB9B_HUMAN	RAB9B	Ras-related protein Rab-9B
RGAYGGGYGGYDDYGGYNDGYGFGSDR	N-term	dimethyl	neo	R	F	233	259	27	P55795	HNRH2_HUMAN	HNRNPH2	Heterogeneous nuclear ribonucleoprotein H2
RGAYGGGYGGYDDYNGYNDGYGFGSDR	N-term	dimethyl	neo	R	F	233	259	27	P31943	HNRH1_HUMAN	HNRNPH1	Heterogeneous nuclear ribonucleoprotein H
RGGFDRPSYDR	N-term	dimethyl	neo	R	K	1758	1768	11	P49750	YLPM1_HUMAN	YLPM1	YLP motif-containing protein 1
RGGGGGGSGGIGYPYPR	N-term	dimethyl	neo	Q	A	739	755	17	Q00839	HNRPU_HUMAN	HNRNPU	Heterogeneous nuclear ribonucleoprotein U
RGGPGGPPGPLMEQMGGR	N-term	dimethyl	neo	R	R	615	632	18	Q01844	EWS_HUMAN	EWSR1	RNA-binding protein EWS
RGGSSYSGGGYGGGYSSGGYGSGGYGGSANSFR	N-term	dimethyl	neo	R	A	1175	1207	33	Q08211	DHX9_HUMAN	DHX9	ATP-dependent RNA helicase A
RGPAIGIDLGTTYSCVGVFQHGKVEIIANDQGNR	N-term	dimethyl	neo	A	T	4	37	34	P54652	HSP72_HUMAN	HSPA2	Heat shock-related 70 kDa protein 2
RITPSYVAFTPEGER	N-term	dimethyl	neo	N	L	60	74	15	P11021	BIP_HUMAN	HSPA5	Endoplasmic reticulum chaperone BiP
RPGANSPEMWSEAIKILKGEYAVR	N-term	dimethyl	neo	T	A	476	499	24	Q92499	DDX1_HUMAN	DDX1	ATP-dependent RNA helicase DDX1
RPQYRPQYR	N-term	dimethyl	neo	R	Q	225	233	9	P16989	YBOX3_HUMAN	YBX3	Y-box-binding protein 3
RQIMHTAMKYNLGLDLR	N-term	dimethyl	neo	A	T	519	535	17	P49448	DHE4_HUMAN	GLUD2	Glutamate dehydrogenase 2, mitochondrial
RQPPDSGPMCDLLWSDPQPQNGR	N-term	dimethyl	neo	N	S	373	395	23	P53041	PPP5_HUMAN	PPP5C	Serine/threonine-protein phosphatase 5
SAAATQAVPAPNQQPEVFCNQIFINNEWHDAVSR	N-term	dimethyl	neo	L	K	18	51	34	P05091	ALDH2_HUMAN	ALDH2	Aldehyde dehydrogenase, mitochondrial
SAASVYAGAGGSGSR	N-term	dimethyl	neo	S	I	31	45	15	P05783	K1C18_HUMAN	KRT18	Keratin, type I cytoskeletal 18
SAEERTTIHEMFLSTLDPKTISFR	N-term	dimethyl	neo	P	S	254	277	24	Q9Y305	ACOT9_HUMAN	ACOT9	Acyl-coenzyme A thioesterase 9, mitochondrial
SALTQMESACVSIHEALKSVIDYQTHFR	N-term	dimethyl	neo	V	L	142	169	28	Q9Y3B3	TMED7_HUMAN	TMED7	Transmembrane emp24 domain-containing protein 7
SDLELHPPSYPWSHR	N-term	dimethyl	neo	A	G	85	99	15	P08574	CY1_HUMAN	CYC1	Cytochrome c1, heme protein, mitochondrial
SDVLELTDDNFESR	N-term	dimethyl	neo	A	I	25	38	14	P30101	PDIA3_HUMAN	PDIA3	Protein disulfide-isomerase A3
SEAIKGAVVGIDLGTTNSCVAVMEGKQAKVLENAEGAR	N-term	dimethyl	neo	A	T	48	85	38	P38646	GRP75_HUMAN	HSPA9	Stress-70 protein, mitochondrial
SEAVADREDDPNFFKMVEGFFDR	N-term	dimethyl	neo	Y	G	54	76	23	P00367	DHE3_HUMAN	GLUD1	Glutamate dehydrogenase 1, mitochondrial
SEGDSVGESVHGKPSVVYR	N-term	dimethyl	original	M	F	2	20	19	O15258	RER1_HUMAN	RER1	Protein RER1
SETAPAAPAAPAPAEKTPVKKKAR	N-term	dimethyl	original	M	K	2	25	24	P10412	H14_HUMAN	H1-4	Histone H1.4
SEVPGAAAEGSGGSGVGIGDR	N-term	dimethyl	neo	S	F	24	44	21	Q9NPA0	EMC7_HUMAN	EMC7	ER membrane protein complex subunit 7
SFCAPGPPGR	N-term	dimethyl	neo	V	S	295	304	10	Q8IY67	RAVR1_HUMAN	RAVER1	Ribonucleoprotein PTB-binding 1
SGDTTAPKKTSFGSLKDEDR	N-term	dimethyl	neo	F	I	21	40	20	P49821	NDUV1_HUMAN	NDUFV1	NADH dehydrogenase [ubiquinone] flavoprotein 1, mitochondrial
SGEMIKKIQNDAGVR	N-term	dimethyl	neo	R	I	341	355	15	Q92945	FUBP2_HUMAN	KHSRP	Far upstream element-binding protein 2
SGRGGNFGFGDSR	N-term	dimethyl	neo	R	G	201	213	13	P22626	ROA2_HUMAN	HNRNPA2B1	Heterogeneous nuclear ribonucleoproteins A2/B1
SGSGNFGGGRGGGFGGNDNFGR	N-term	dimethyl	neo	R	G	197	218	22	P09651	ROA1_HUMAN	HNRNPA1	Heterogeneous nuclear ribonucleoprotein A1
SGSNWGRGSNMNSGPPR	N-term	dimethyl	neo	R	R	1309	1325	17	Q9C0J8	WDR33_HUMAN	WDR33	pre-mRNA 3' end processing protein WDR33
SGTLGHPGSLDETTYER	N-term	dimethyl	neo	K	L	81	97	17	Q16595	FRDA_HUMAN	FXN	Frataxin, mitochondrial
SGVERMGAGMGFGLER	N-term	dimethyl	neo	G	M	481	496	16	P52272	HNRPM_HUMAN	HNRNPM	Heterogeneous nuclear ribonucleoprotein M
SGVSLAALKKALAAAGYDVEKNNSR	N-term	dimethyl	neo	R	I	55	79	25	P10412	H14_HUMAN	H1-4	Histone H1.4
SHGSQETDEEFDAR	N-term	dimethyl	neo	Y	W	42	55	14	P20674	COX5A_HUMAN	COX5A	Cytochrome c oxidase subunit 5A, mitochondrial
SHIEDQAEQFFR	N-term	dimethyl	neo	A	S	28	39	12	Q92643	GPI8_HUMAN	PIGK	GPI-anchor transamidase
SHTDIKVPDFSEYR	N-term	dimethyl	neo	Y	R	79	92	14	P47985	UCRI_HUMAN	UQCRFS1	Cytochrome b-c1 complex subunit Rieske, mitochondrial
SHTDIKVPDFSEYRR	N-term	dimethyl	neo	Y	L	79	93	15	P47985	UCRI_HUMAN	UQCRFS1	Cytochrome b-c1 complex subunit Rieske, mitochondrial
SIAAHLDNQVPVESPR	N-term	dimethyl	neo	Q	A	31	46	16	P51398	RT29_HUMAN	DAP3	28S ribosomal protein S29, mitochondrial
SIMKCDVDIRKDLYANTVLSGGTTMYPGIADR	N-term	dimethyl	neo	N	M	281	312	32	P63261	ACTG_HUMAN	ACTG1	Actin, cytoplasmic 2
SKDNEGSWFR	N-term	dimethyl	neo	Y	S	36	45	10	Q9BPW8	NIPS1_HUMAN	NIPSNAP1	Protein NipSnap homolog 1
SKPHSEAGTAFIQTQQLHAAMADTFLEHMCR	N-term	dimethyl	original	M	L	2	32	31	P14618	KPYM_HUMAN	PKM	Pyruvate kinase PKM
SKSESPKEPEQLR	N-term	dimethyl	original	M	K	2	14	13	P09651	ROA1_HUMAN	HNRNPA1	Heterogeneous nuclear ribonucleoprotein A1
SLEKMSSPLADAKRIPSIVSSPLNSPLDR	N-term	dimethyl	neo	Q	S	314	342	29	P49790	NU153_HUMAN	NUP153	Nuclear pore complex protein Nup153
SLEKSYELPDGQVITIGNER	N-term	dimethyl	neo	S	F	235	254	20	P63261	ACTG_HUMAN	ACTG1	Actin, cytoplasmic 2
SLERMGPAMGPALGAGIER	N-term	dimethyl	neo	N	M	588	606	19	P52272	HNRPM_HUMAN	HNRNPM	Heterogeneous nuclear ribonucleoprotein M
SLKVAPKVKATAAPAGAPPQPQDLEFTKLPNGLVIASLENYSPVSR	N-term	dimethyl	neo	Y	I	15	60	46	P22695	QCR2_HUMAN	UQCRC2	Cytochrome b-c1 complex subunit 2, mitochondrial
SLPAAASRSSMDGAGAEEVLAPLR	N-term	dimethyl	neo	I	L	45	68	24	P41250	GARS_HUMAN	GARS1	Glycine--tRNA ligase
SLQWTAVATFLYAEVFVVLLLCIPFISPKR	N-term	dimethyl	original	M	W	2	31	30	P51572	BAP31_HUMAN	BCAP31	B-cell receptor-associated protein 31
SMAEVDAAMAARPHSIDGR	N-term	dimethyl	neo	S	V	71	89	19	P22626	ROA2_HUMAN	HNRNPA2B1	Heterogeneous nuclear ribonucleoproteins A2/B1
SMPRLPEHCIEYVR	N-term	dimethyl	neo	A	M	241	254	14	Q8TBC4	UBA3_HUMAN	UBA3	NEDD8-activating enzyme E1 catalytic subunit
SNFGPMKGGNFGGR	N-term	dimethyl	neo	S	S	323	336	14	P09651	ROA1_HUMAN	HNRNPA1	Heterogeneous nuclear ribonucleoprotein A1
SNIPFITVPLSR	N-term	dimethyl	neo	W	T	44	55	12	P54886	P5CS_HUMAN	ALDH18A1	Delta-1-pyrroline-5-carboxylate synthase
SPALTIENEHIR	N-term	dimethyl	neo	W	A	602	613	12	O00754	MA2B1_HUMAN	MAN2B1	Lysosomal alpha-mannosidase
SQESKTTYLEDLPPPPEYELAPSKLEEEVDDVFLIR	N-term	dimethyl	neo	Y	A	118	153	36	Q12849	GRSF1_HUMAN	GRSF1	G-rich sequence factor 1
SRALVQLPR	N-term	dimethyl	neo	R	E	444	452	9	Q92917	GPKOW_HUMAN	GPKOW	G-patch domain and KOW motifs-containing protein
SRGGGGGGFHR	N-term	dimethyl	neo	R	R	8	18	11	P23246	SFPQ_HUMAN	SFPQ	Splicing factor, proline- and glutamine-rich
SRQGPAETGGQGQPQGPGLR	N-term	dimethyl	neo	L	T	39	58	20	O43819	SCO2_HUMAN	SCO2	Protein SCO2 homolog, mitochondrial
SRSLDMDSIIAEVKAQYEDIANR	N-term	dimethyl	neo	N	S	251	273	23	P05787	K2C8_HUMAN	KRT8	Keratin, type II cytoskeletal 8
SRTKTIDPQEPPWVEVLVEILLALLAQPSHLMR	N-term	dimethyl	neo	R	Q	635	667	33	Q9BQG0	MBB1A_HUMAN	MYBBP1A	Myb-binding protein 1A
SRTLKLPTPTYGDLNHLVSATMSGVTTCLR	N-term	dimethyl	neo	C	F	212	241	30	A6NNZ2	TBB8B_HUMAN	TUBB8B	Tubulin beta 8B
SSDEEGSQDESLDSKTTLTSDESVKDHTTAGR	N-term	dimethyl	neo	A	V	22	53	32	Q9UBV2	SE1L1_HUMAN	SEL1L	Protein sel-1 homolog 1
SSEAPPLINEDVKR	N-term	dimethyl	neo	A	T	25	38	14	P04843	RPN1_HUMAN	RPN1	Dolichyl-diphosphooligosaccharide--protein glycosyltransferase subunit 1
SSGGAYPNIPLSSPLPGVPKPVFATVDGQEKFETKVTTLDNGLR	N-term	dimethyl	neo	F	V	34	77	44	Q10713	MPPA_HUMAN	PMPCA	Mitochondrial-processing peptidase subunit alpha
SSGGGSGGGYGNQDQSGGGGSGGYGQQDR	N-term	dimethyl	neo	M	G	185	213	29	P35637	FUS_HUMAN	FUS	RNA-binding protein FUS
SSSEDKITVHFINR	N-term	dimethyl	neo	R	D	61	74	14	P10109	ADX_HUMAN	FDX1	Adrenodoxin, mitochondrial
SSSLQKPVASPGKASSQR	N-term	dimethyl	neo	Y	K	36	53	18	Q9Y375	CIA30_HUMAN	NDUFAF1	Complex I intermediate-associated protein 30, mitochondrial
SSTSSPKAEDGATPSPSNETPKKKKKR	N-term	dimethyl	neo	A	F	131	157	27	P29966	MARCS_HUMAN	MARCKS	Myristoylated alanine-rich C-kinase substrate
SSWWTHVEMGPPDPILGVTEAFKR	N-term	dimethyl	neo	A	D	30	53	24	P00505	AATM_HUMAN	GOT2	Aspartate aminotransferase, mitochondrial
STAVYSATPVPTPSLPER	N-term	dimethyl	neo	F	T	23	40	18	P82673	RT35_HUMAN	MRPS35	28S ribosomal protein S35, mitochondrial
STISEVALQSGR	N-term	dimethyl	neo	Y	G	44	55	12	Q7KZN9	COX15_HUMAN	COX15	Cytochrome c oxidase assembly protein COX15 homolog
STQAATQVVLNVPETR	N-term	dimethyl	neo	R	V	44	59	16	O75439	MPPB_HUMAN	PMPCB	Mitochondrial-processing peptidase subunit beta
STQTAEDKEEPLHSIISSTESVQGSTSKHEFQAETKKLLDIVAR	N-term	dimethyl	neo	F	S	60	103	44	Q12931	TRAP1_HUMAN	TRAP1	Heat shock protein 75 kDa, mitochondrial
STSATDTHHVEMAR	N-term	dimethyl	neo	R	E	31	44	14	O14874	BCKD_HUMAN	BCKDK	[3-methyl-2-oxobutanoate dehydrogenase [lipoamide]] kinase, mitochondrial
STSSPKAEDGATPSPSNETPKKKKKR	N-term	dimethyl	neo	S	F	132	157	26	P29966	MARCS_HUMAN	MARCKS	Myristoylated alanine-rich C-kinase substrate
SVLLVSNLNPERVTPQSLFILFGVYGDVQR	N-term	dimethyl	neo	N	V	363	392	30	P26599	PTBP1_HUMAN	PTBP1	Polypyrimidine tract-binding protein 1
SVTVHSSEPEVR	N-term	dimethyl	neo	G	I	28	39	12	Q9Y624	JAM1_HUMAN	F11R	Junctional adhesion molecule A
SYRGGGGGGGGWR	N-term	dimethyl	neo	R	A	239	251	13	P62995	TRA2B_HUMAN	TRA2B	Transformer-2 protein homolog beta
SYSRGGGDQGYGSGR	N-term	dimethyl	neo	R	Y	102	116	15	P98179	RBM3_HUMAN	RBM3	RNA-binding protein 3
SYVGDEAQSKR	N-term	dimethyl	neo	D	G	52	62	11	P63261	ACTG_HUMAN	ACTG1	Actin, cytoplasmic 2
TAEEMKATESGAQSAPLPMEGVDISPKQDEGVLKVIKR	N-term	dimethyl	original	M	E	2	39	38	Q02790	FKBP4_HUMAN	FKBP4	Peptidyl-prolyl cis-trans isomerase FKBP4
TAGDTHLGGEDFDNR	N-term	dimethyl	neo	S	M	222	236	15	P11142	HSP7C_HUMAN	HSPA8	Heat shock cognate 71 kDa protein
TATFAQALQFVPETQVSLLDNGLR	N-term	dimethyl	neo	S	V	35	58	24	P31930	QCR1_HUMAN	UQCRC1	Cytochrome b-c1 complex subunit 1, mitochondrial
TDALNATRAAVEEGIVLGGGCALLR	N-term	dimethyl	neo	V	C	422	446	25	P10809	CH60_HUMAN	HSPD1	60 kDa heat shock protein, mitochondrial
TEAPLNPKANR	N-term	dimethyl	neo	L	E	106	116	11	P63261	ACTG_HUMAN	ACTG1	Actin, cytoplasmic 2
TELPPTHPIRLGLALNFSVFYYEILNSPDR	N-term	dimethyl	neo	M	A	161	190	30	P62258	1433E_HUMAN	YWHAE	14-3-3 protein epsilon
TELQQQPLCTSVNTIYDNAVQGLR	N-term	dimethyl	neo	V	R	269	292	24	Q96AG4	LRC59_HUMAN	LRRC59	Leucine-rich repeat-containing protein 59
TESLCALVASQYGWSGNMER	N-term	dimethyl	neo	L	I	280	299	20	Q58FF3	ENPLL_HUMAN	HSP90B2P	Putative endoplasmin-like protein
TFSSIEREEYGKLFDFVNAKKLNIKNR	N-term	dimethyl	neo	Y	G	402	428	27	Q08945	SSRP1_HUMAN	SSRP1	FACT complex subunit SSRP1
TGATPIAGRFTPGTFTNQIQAAFR	N-term	dimethyl	neo	A	E	94	117	24	P08865	RSSA_HUMAN	RPSA	40S ribosomal protein SA
TGGVQTVTLIPGDGIGPEISAAVMKIFDAAKAPIQWEER	N-term	dimethyl	neo	F	N	28	66	39	P50213	IDH3A_HUMAN	IDH3A	Isocitrate dehydrogenase [NAD] subunit alpha, mitochondrial
TGIVMDSGDGVTHTVPIYEGYALPHAILR	N-term	dimethyl	neo	T	L	149	177	29	P63261	ACTG_HUMAN	ACTG1	Actin, cytoplasmic 2
TGIVSAPVPKKLLMMAGIDDCYTSAR	N-term	dimethyl	neo	G	G	202	227	26	P15880	RS2_HUMAN	RPS2	40S ribosomal protein S2
TGSSAQEEASGVALGEAPDHSYESLR	N-term	dimethyl	neo	L	V	34	59	26	Q13011	ECH1_HUMAN	ECH1	Delta(3,5)-Delta(2,4)-dienoyl-CoA isomerase, mitochondrial
THETGTTNTATTSNAGSAQR	N-term	dimethyl	neo	E	V	1296	1315	20	P51610	HCFC1_HUMAN	HCFC1	Host cell factor 1
TKIKADPDGPEAQAEACSGER	N-term	dimethyl	original	M	T	2	22	21	Q9NX24	NHP2_HUMAN	NHP2	H/ACA ribonucleoprotein complex subunit 2
TKNEKKSLNQSLAEWKLFIYNPTTGEFLGR	N-term	dimethyl	original	M	T	2	31	30	P54709	AT1B3_HUMAN	ATP1B3	Sodium/potassium-transporting ATPase subunit beta-3
TLAPVYTSPQLDMSCPLLQQNKQVVPVSSHR	N-term	dimethyl	neo	L	N	753	783	31	Q8TEM1	PO210_HUMAN	NUP210	Nuclear pore membrane glycoprotein 210
TLLEGEESR	N-term	dimethyl	neo	R	M	484	492	9	P04264	K2C1_HUMAN	KRT1	Keratin, type II cytoskeletal 1
TLSDYNIQKESTLHLVLR	N-term	dimethyl	neo	R	L	55	72	18	P62979	RS27A_HUMAN	RPS27A	Ubiquitin-40S ribosomal protein S27a
TQTFTTYSDNQPGVLIQVYEGER	N-term	dimethyl	neo	Q	A	425	447	23	P11142	HSP7C_HUMAN	HSPA8	Heat shock cognate 71 kDa protein
TQADWTAKKLVWIPSER	N-term	dimethyl	neo	A	H	26	42	17	P35580	MYH10_HUMAN	MYH10	Myosin-10
TSALDEPVSHWRPRLALNVMADNFVFDGSSLPADVHR	N-term	dimethyl	neo	P	Y	160	196	37	Q96KA5	CLP1L_HUMAN	CLPTM1L	Lipid scramblase CLPTM1L
TSPSPKAGAATGR	N-term	dimethyl	neo	Q	I	50	62	13	P06576	ATPB_HUMAN	ATP5F1B	ATP synthase subunit beta, mitochondrial
TSVATKKTVQGPPTSDDIFER	N-term	dimethyl	neo	A	E	26	46	21	P04181	OAT_HUMAN	OAT	Ornithine aminotransferase, mitochondrial
TTDEGAKNNEESPTATVAEQGEDITSKKDR	N-term	dimethyl	original	M	G	2	31	30	Q13451	FKBP5_HUMAN	FKBP5	Peptidyl-prolyl cis-trans isomerase FKBP5
TTFNIQDGPDFQDR	N-term	dimethyl	neo	L	V	60	73	14	Q99757	THIOM_HUMAN	TXN2	Thioredoxin, mitochondrial
TTGIVMDSGDGVTHIVPIYEGYALPHAILR	N-term	dimethyl	neo	R	L	149	178	30	Q562R1	ACTBL_HUMAN	ACTBL2	Beta-actin-like protein 2
TTGIVMDSGDGVTHTVPIYEGYALPHAILR	N-term	dimethyl	neo	R	L	148	177	30	P63261	ACTG_HUMAN	ACTG1	Actin, cytoplasmic 2
TTIAGVVYKDGIVLGADTR	N-term	dimethyl	neo	G	A	44	62	19	Q99436	PSB7_HUMAN	PSMB7	Proteasome subunit beta type-7
TTMYPGIADR	N-term	dimethyl	neo	G	M	303	312	10	P63261	ACTG_HUMAN	ACTG1	Actin, cytoplasmic 2
TTTLAFKFR	N-term	dimethyl	neo	G	H	60	68	9	P28074	PSB5_HUMAN	PSMB5	Proteasome subunit beta type-5
TVGKSSKMLQHIDYR	N-term	dimethyl	original	M	M	2	16	15	P14678	RSMB_HUMAN	SNRPB	Small nuclear ribonucleoprotein-associated proteins B and B'
TVPIYEGYALPHAILR	N-term	dimethyl	neo	H	L	162	177	16	P63261	ACTG_HUMAN	ACTG1	Actin, cytoplasmic 2
TVQGPPTSDDIFER	N-term	dimethyl	neo	K	E	33	46	14	P04181	OAT_HUMAN	OAT	Ornithine aminotransferase, mitochondrial
TVSGPGTPEPR	N-term	dimethyl	original	M	P	2	12	11	Q9H3U1	UN45A_HUMAN	UNC45A	Protein unc-45 homolog A
TYHGDSDLQLDR	N-term	dimethyl	neo	G	I	35	46	12	P07437	TBB5_HUMAN	TUBB	Tubulin beta chain
TYKYVNMQDPEMDMKSVTDR	N-term	dimethyl	neo	A	A	35	54	20	O00217	NDUS8_HUMAN	NDUFS8	NADH dehydrogenase [ubiquinone] iron-sulfur protein 8, mitochondrial
VAAKKTKKSLESINSR	N-term	dimethyl	original	M	L	2	17	16	P62888	RL30_HUMAN	RPL30	60S ribosomal protein L30
VANTSTQTMGPRPAAAAAAATPAVR	N-term	dimethyl	neo	R	T	482	506	25	P11940	PABP1_HUMAN	PABPC1	Polyadenylate-binding protein 1
VAPEEHPILLTEAPLNPKANR	N-term	dimethyl	neo	R	E	96	116	21	Q9BYX7	ACTBM_HUMAN	POTEKP	Putative beta-actin-like protein 3
VATVSLPR	N-term	dimethyl	neo	R	S	108	115	8	P00761	TRYP_PIG		Trypsin
VEAGGQHGGR	N-term	dimethyl	neo	P	S	329	338	10	O15234	CASC3_HUMAN	CASC3	Protein CASC3
VEKEEAGGGISEEEAAQYDR	N-term	dimethyl	original	M	Q	2	21	20	Q9UBE0	SAE1_HUMAN	SAE1	SUMO-activating enzyme subunit 1
VESTGVFTTMEKAGAHLQGGAKR	N-term	dimethyl	neo	V	V	96	118	23	P04406	G3P_HUMAN	GAPDH	Glyceraldehyde-3-phosphate dehydrogenase
VFIMDSCDELIPEYLNFIR	N-term	dimethyl	neo	R	G	360	378	19	P08238	HS90B_HUMAN	HSP90AB1	Heat shock protein HSP 90-beta
VGAGAPVYLAAVLEYLTAEILELAGNAAR	N-term	dimethyl	neo	R	D	44	72	29	P04908	H2A1B_HUMAN	H2AC8	Histone H2A type 1-B/E
VGAGAPVYMAAVLEYLTAEILELAGNAAR	N-term	dimethyl	neo	R	D	44	72	29	Q16777	H2A2C_HUMAN	H2AC20	Histone H2A type 2-C
VGMALGHRPIPNQPPTAAHTANFLLNASGSTSTPAPSR	N-term	dimethyl	neo	I	T	415	452	38	P53396	ACLY_HUMAN	ACLY	ATP-citrate synthase
VGMSLVALKKALAAAGYDVEKNNSR	N-term	dimethyl	neo	R	I	59	83	25	P22492	H1T_HUMAN	H1-6	Histone H1t
VGPDWSPSNADLFPSQGSASVPQSTGNALDQVDDGEVPLR	N-term	dimethyl	neo	P	E	409	448	40	Q13625	ASPP2_HUMAN	TP53BP2	Apoptosis-stimulating of p53 protein 2
VGPRGNLGAGNGNLQGPR	N-term	dimethyl	neo	A	H	370	387	18	P43243	MATR3_HUMAN	MATR3	Matrin-3
VGSSNFRGGLGGGYGGASGMGGITAVTVNQSLLSPLVLEVDPNIQAVR	N-term	dimethyl	neo	R	T	41	88	48	P05787	K2C8_HUMAN	KRT8	Keratin, type II cytoskeletal 8
VGSYGPRPEEYEFLTPVEEAPKGMLAR	N-term	dimethyl	neo	M	G	143	169	27	P52566	GDIR2_HUMAN	ARHGDIB	Rho GDP-dissociation inhibitor 2
VGTESGSESGSSNAKEPKTR	N-term	dimethyl	neo	G	A	29	48	20	Q9Y2Q9	RT28_HUMAN	MRPS28	28S ribosomal protein S28, mitochondrial
VGVKPVGSDPDFQPELSGAGSR	N-term	dimethyl	original	M	L	2	23	22	O43396	TXNL1_HUMAN	TXNL1	Thioredoxin-like protein 1
VGVSGSETSEALSR	N-term	dimethyl	neo	W	D	109	122	14	P49327	FAS_HUMAN	FASN	Fatty acid synthase
VIPMNPNTDDLFKAVGDGIVLCKMINLSVPDTIDER	N-term	dimethyl	neo	H	A	146	181	36	P13797	PLST_HUMAN	PLS3	Plastin-3
VITEEEKNFKAFASLR	N-term	dimethyl	neo	R	M	168	183	16	P26373	RL13_HUMAN	RPL13	60S ribosomal protein L13
VKAKIQDKEGIPPDQQRLIFAGKQLEDGR	N-term	dimethyl	neo	N	T	26	54	29	P62979	RS27A_HUMAN	RPS27A	Ubiquitin-40S ribosomal protein S27a
VKETTYYDVLGVKPNATQEELKKAYR	N-term	dimethyl	original	M	K	2	27	26	P31689	DNJA1_HUMAN	DNAJA1	DnaJ homolog subfamily A member 1
VKIVTVKTQAYQDQKPGTSGLR	N-term	dimethyl	original	M	K	2	23	22	P36871	PGM1_HUMAN	PGM1	Phosphoglucomutase-1
VKLFIGNLPR	N-term	dimethyl	original	M	E	2	11	10	Q9BWF3	RBM4_HUMAN	RBM4	RNA-binding protein 4
VKLTAELIEQAAQYTNAVR	N-term	dimethyl	original	M	D	2	20	19	P09661	RU2A_HUMAN	SNRPA1	U2 small nuclear ribonucleoprotein A'
VKMAAAGGGGGGGR	N-term	dimethyl	neo	M	Y	33	46	14	P14866	HNRPL_HUMAN	HNRNPL	Heterogeneous nuclear ribonucleoprotein L
VKTGRVMLGETNPADSKPGTIR	N-term	dimethyl	neo	V	G	84	105	22	P15531	NDKA_HUMAN	NME1	Nucleoside diphosphate kinase A
VLAELYVSDR	N-term	dimethyl	original	M	E	2	11	10	O43776	SYNC_HUMAN	NARS1	Asparagine--tRNA ligase, cytoplasmic
VLDLDLFR	N-term	dimethyl	original	M	V	2	9	8	P49591	SYSC_HUMAN	SARS1	Serine--tRNA ligase, cytoplasmic
VLGPAACRNPDIFTEVANCCIR	N-term	dimethyl	neo	R	I	1873	1894	22	Q7Z6Z7	HUWE1_HUMAN	HUWE1	E3 ubiquitin-protein ligase HUWE1
VLHMDRNPYYGGESSSITPLEELYKR	N-term	dimethyl	neo	K	F	30	55	26	P31150	GDIA_HUMAN	GDI1	Rab GDP dissociation inhibitor alpha
VLLESEQFLTELTR	N-term	dimethyl	original	M	L	2	15	14	P37108	SRP14_HUMAN	SRP14	Signal recognition particle 14 kDa protein
VLQAVTDHDIPQQLVER	N-term	dimethyl	neo	E	L	527	543	17	Q93009	UBP7_HUMAN	USP7	Ubiquitin carboxyl-terminal hydrolase 7
VMEKPSPLLVGR	N-term	dimethyl	original	M	E	2	13	12	Q13283	G3BP1_HUMAN	G3BP1	Ras GTPase-activating protein-binding protein 1
VNAKIACLDFSLQKTKMKLGVQVVITDPEKLDQIR	N-term	dimethyl	neo	I	Q	230	264	35	P17987	TCPA_HUMAN	TCP1	T-complex protein 1 subunit alpha
VNFTVDQIR	N-term	dimethyl	original	M	A	2	10	9	P13639	EF2_HUMAN	EEF2	Elongation factor 2
VNFTVDQIRAIMDKKANIR	N-term	dimethyl	original	M	N	2	20	19	P13639	EF2_HUMAN	EEF2	Elongation factor 2
VNPTVFFDIAVDGEPLGR	N-term	dimethyl	original	M	V	2	19	18	P62937	PPIA_HUMAN	PPIA	Peptidyl-prolyl cis-trans isomerase A
VNRGGGPIR	N-term	dimethyl	neo	R	N	48	56	9	Q86V81	THOC4_HUMAN	ALYREF	THO complex subunit 4
VQAWYMDDAPGDPR	N-term	dimethyl	original	M	Q	2	15	14	Q9BV57	MTND_HUMAN	ADI1	Acireductone dioxygenase
VQGWETEERPR	N-term	dimethyl	neo	A	T	35	45	11	Q13162	PRDX4_HUMAN	PRDX4	Peroxiredoxin-4
VQVYLPGQGEVWYDIQSYQKHHGPQTLYLPVTLSSIPVFQR	N-term	dimethyl	neo	G	G	765	805	41	Q14697	GANAB_HUMAN	GANAB	Neutral alpha-glucosidase AB
VRMNVLADALKSINNAEKR	N-term	dimethyl	original	M	G	2	20	19	P62244	RS15A_HUMAN	RPS15A	40S ribosomal protein S15a
VRYSLDPENPTKSCKSR	N-term	dimethyl	original	M	G	2	18	17	P18621	RL17_HUMAN	RPL17	60S ribosomal protein L17
VSAGRGSISSGLEFVSHNPPSEAATPPVAR	N-term	dimethyl	neo	R	T	636	665	30	Q99700	ATX2_HUMAN	ATXN2	Ataxin-2
VSKPTLKEVVIVSATR	N-term	dimethyl	neo	Y	T	34	49	16	P24752	THIL_HUMAN	ACAT1	Acetyl-CoA acetyltransferase, mitochondrial
VTASGPGLSSYGVPASLPVDFAIDAR	N-term	dimethyl	neo	K	D	1520	1545	26	O75369	FLNB_HUMAN	FLNB	Filamin-B
VTILGHVQR	N-term	dimethyl	neo	R	G	302	310	9	Q01813	PFKAP_HUMAN	PFKP	ATP-dependent 6-phosphofructokinase, platelet type
VVPGGDLAKVQRAVCMLSNTTAVAEAWAR	N-term	dimethyl	neo	T	L	362	390	29	Q9BQE3	TBA1C_HUMAN	TUBA1C	Tubulin alpha-1C chain
VVQKRFGFPEGSVELYAEKVATR	N-term	dimethyl	neo	A	G	72	94	23	P23396	RS3_HUMAN	RPS3	40S ribosomal protein S3
VVVDGVRTPFLLSGTSYKDLMPHDLAR	N-term	dimethyl	neo	V	A	55	81	27	P55084	ECHB_HUMAN	HADHB	Trifunctional enzyme subunit beta, mitochondrial
VYEDQVGKFDWR	N-term	dimethyl	neo	A	Q	22	33	12	Q8N766	EMC1_HUMAN	EMC1	ER membrane protein complex subunit 1
VYSAANYTNGSFGSNFVSAGIQTSFR	N-term	dimethyl	neo	G	T	534	559	26	P17844	DDX5_HUMAN	DDX5	Probable ATP-dependent RNA helicase DDX5
WALSQSNPSALR	N-term	dimethyl	neo	R	E	454	465	12	P55072	TERA_HUMAN	VCP	Transitional endoplasmic reticulum ATPase
WCPTGFKVGINYQPPTVVPGGDLAKVQR	N-term	dimethyl	neo	D	A	346	373	28	P68366	TBA4A_HUMAN	TUBA4A	Tubulin alpha-4A chain
WDIAVQKTETR	N-term	dimethyl	neo	D	L	562	572	11	Q15020	SART3_HUMAN	SART3	Squamous cell carcinoma antigen recognized by T-cells 3
WETEERPR	N-term	dimethyl	neo	G	T	38	45	8	Q13162	PRDX4_HUMAN	PRDX4	Peroxiredoxin-4
WFNGQPIHAELSPVTDFR	N-term	dimethyl	neo	R	E	134	151	18	Q01081	U2AF1_HUMAN	U2AF1	Splicing factor U2AF 35 kDa subunit
WNIYRYIMVPSGNMGVFDPTEIHNR	N-term	dimethyl	neo	T	G	80	104	25	Q9P003	CNIH4_HUMAN	CNIH4	Protein cornichon homolog 4
WSEKDLRELFEQYGAVYEINVLR	N-term	dimethyl	neo	T	D	27	49	23	Q92879	CELF1_HUMAN	CELF1	CUGBP Elav-like family member 1
YAERVGAGAPVYMAAVLEYLTAEILELAGNAAR	N-term	dimethyl	neo	N	D	40	72	33	Q16777	H2A2C_HUMAN	H2AC20	Histone H2A type 2-C
YAKDVKFGADAR	N-term	dimethyl	neo	A	A	26	37	12	P10809	CH60_HUMAN	HSPD1	60 kDa heat shock protein, mitochondrial
YDDPEVQKDIKNVPFKIVR	N-term	dimethyl	neo	R	A	128	146	19	P38646	GRP75_HUMAN	HSPA9	Stress-70 protein, mitochondrial
YEGGIGEAVSSAVVGEPGITVTHLAVNR	N-term	dimethyl	neo	Y	V	564	591	28	P29401	TKT_HUMAN	TKT	Transketolase
YGPMKSGNFGGSR	N-term	dimethyl	neo	N	N	313	325	13	P22626	ROA2_HUMAN	HNRNPA2B1	Heterogeneous nuclear ribonucleoproteins A2/B1
YGPMKSGGGGGGGGSSWGGR	N-term	dimethyl	neo	S	S	265	284	20	Q13151	ROA0_HUMAN	HNRNPA0	Heterogeneous nuclear ribonucleoprotein A0
YPYQSFQTPQHPSFLFQDKR	N-term	dimethyl	neo	Y	V	456	475	20	Q08380	LG3BP_HUMAN	LGALS3BP	Galectin-3-binding protein
YQKSTQLLLR	N-term	dimethyl	neo	K	K	55	64	10	P0DPK2	H3Y1_HUMAN	H3Y1	Histone H3.Y
YQLGDVSQKTTWHR	N-term	dimethyl	neo	V	I	73	86	14	Q04837	SSBP_HUMAN	SSBP1	Single-stranded DNA-binding protein, mitochondrial
YSKSPSNKDAALLEAAR	N-term	dimethyl	neo	C	A	127	143	17	Q9H078	CLPB_HUMAN	CLPB	Caseinolytic peptidase B protein homolog
YSLGSALRPSTSR	N-term	dimethyl	neo	T	S	38	50	13	P08670	VIME_HUMAN	VIM	Vimentin
YVEVFKSNNVEMDWVLKHTGPNSPDTANDGFVR	N-term	dimethyl	neo	R	L	82	114	33	P31943	HNRH1_HUMAN	HNRNPH1	Heterogeneous nuclear ribonucleoprotein H
YVYKVLKQVHPDTGISSKAMGIMNSFVNDIFER	N-term	dimethyl	neo	V	I	41	73	33	O60814	H2B1K_HUMAN	H2BC12	Histone H2B type 1-K
YYLNGIECAASAMEMSAIAAHNAALLAYHR	N-term	dimethyl	neo	L	W	455	484	30	Q9UHG3	PCYOX_HUMAN	PCYOX1	Prenylcysteine oxidase 1
YYNESSSQKYVPRAALVDLEPGTMDSVR	N-term	dimethyl	neo	V	S	50	77	28	Q9BUF5	TBB6_HUMAN	TUBB6	Tubulin beta-6 chain
YYNEATGNKYVPRAILVDLEPGTMDSVR	N-term	dimethyl	neo	V	S	50	77	28	Q9BVA1	TBB2B_HUMAN	TUBB2B	Tubulin beta-2B chain
AAAQTNSNAAGKQLR	N-term	dimethyl	neo	Q	K	57	71	15	Q8NC51	PAIRB_HUMAN	SERBP1	Plasminogen activator inhibitor 1 RNA-binding protein
AAGLSVPNVHGALAPLAIPSAAAAAAAAGR	N-term	dimethyl	neo	Q	I	322	351	30	P26599	PTBP1_HUMAN	PTBP1	Polypyrimidine tract-binding protein 1
AAHPTNVQRLAEPSQMLKHAVVNLINYQDDAELATR	N-term	dimethyl	neo	D	A	116	151	36	P35222	CTNB1_HUMAN	CTNNB1	Catenin beta-1
AAKLNIPKVLLPFTR	N-term	dimethyl	neo	A	A	25	39	15	Q8TEM1	PO210_HUMAN	NUP210	Nuclear pore membrane glycoprotein 210
AALAVNISAAR	N-term	dimethyl	neo	Q	G	18	28	11	P40227	TCPZ_HUMAN	CCT6A	T-complex protein 1 subunit zeta
AAPGAEFAPNKR	N-term	dimethyl	neo	R	R	457	468	12	Q15233	NONO_HUMAN	NONO	Non-POU domain-containing octamer-binding protein
AASGDVQTYQIR	N-term	dimethyl	neo	Q	T	230	241	12	P16220	CREB1_HUMAN	CREB1	Cyclic AMP-responsive element-binding protein 1
AATGMYEQLKGEWNR	N-term	dimethyl	neo	Q	K	90	104	15	P48556	PSMD8_HUMAN	PSMD8	26S proteasome non-ATPase regulatory subunit 8
AAYEAELGDAR	N-term	dimethyl	neo	K	K	79	89	11	P02545	LMNA_HUMAN	LMNA	Prelamin-A/C
ADANKAEVPGATGGDSPHLQPAEPPGEPR	N-term	dimethyl	original	M	R	2	30	29	Q9P2K5	MYEF2_HUMAN	MYEF2	Myelin expression factor 2
AEDFRKLGCEVLGVSVDSQFTHLAWINTPR	N-term	dimethyl	neo	R	K	62	91	30	P32119	PRDX2_HUMAN	PRDX2	Peroxiredoxin-2
AEKIERTVQIEASTVEIEER	N-term	dimethyl	neo	A	G	72	91	20	Q15019	SEPT2_HUMAN	SEPTIN2	Septin-2
AEPQPPSGGLTDEAALSCCSDADPSTKDFLLQQTMLR	N-term	dimethyl	original	M	V	2	38	37	Q04760	LGUL_HUMAN	GLO1	Lactoylglutathione lyase
AESEDEEEEDVKLLSISGKR	N-term	dimethyl	neo	D	S	123	142	20	P06748	NPM_HUMAN	NPM1	Nucleophosmin
AFELILSPR	N-term	dimethyl	neo	Q	S	19	27	9	P16949	STMN1_HUMAN	STMN1	Stathmin
AFGGSSEPCALCSLHSIGKIGGAQNR	N-term	dimethyl	neo	M	S	49	74	26	P14174	MIF_HUMAN	MIF	Macrophage migration inhibitory factor
AFTGEISPGMIKDCGATWVVLGHSER	N-term	dimethyl	neo	G	R	74	99	26	P60174	TPIS_HUMAN	TPI1	Triosephosphate isomerase
AGAPVYLAAVLEYLTAEILELAGNAAR	N-term	dimethyl	neo	G	D	46	72	27	P04908	H2A1B_HUMAN	H2AC8	Histone H2A type 1-B/E
AGGGAGDPGLGAAAAPAPETR	N-term	dimethyl	original	M	E	2	22	21	Q13637	RAB32_HUMAN	RAB32	Ras-related protein Rab-32
AGGGVHIEPR	N-term	dimethyl	neo	H	Y	34	43	10	O95178	NDUB2_HUMAN	NDUFB2	NADH dehydrogenase [ubiquinone] 1 beta subcomplex subunit 2, mitochondrial
AGKKSLEDQVEMLR	N-term	dimethyl	neo	Q	T	164	177	14	P14314	GLU2B_HUMAN	PRKCSH	Glucosidase 2 subunit beta
AGQCGNQIGAKFWEVISDEHGIDPTGTYHGDSDLQLER	N-term	dimethyl	neo	Q	I	9	46	38	P68371	TBB4B_HUMAN	TUBB4B	Tubulin beta-4B chain
AGSYTIMVLFADQATPTSPIR	N-term	dimethyl	neo	G	V	843	863	21	P21333	FLNA_HUMAN	FLNA	Filamin-A
AGVLKKTTGLVGLAVCNTPHER	N-term	dimethyl	original	M	L	2	23	22	Q16718	NDUA5_HUMAN	NDUFA5	NADH dehydrogenase [ubiquinone] 1 alpha subcomplex subunit 5
AIELPMDPKLNKR	N-term	dimethyl	neo	E	R	182	194	13	Q99729	ROAA_HUMAN	HNRNPAB	Heterogeneous nuclear ribonucleoprotein A/B
AINMGDAFSPAPAGNQGPPPMMGMNMNNR	N-term	dimethyl	neo	G	A	401	429	29	Q8WXF1	PSPC1_HUMAN	PSPC1	Paraspeckle component 1
AKHGDPGDAAQQEAKHR	N-term	dimethyl	neo	Q	E	19	35	17	O14737	PDCD5_HUMAN	PDCD5	Programmed cell death protein 5
AKWFQARANGLKSCVIVIR	N-term	dimethyl	neo	H	V	213	231	19	Q12906	ILF3_HUMAN	ILF3	Interleukin enhancer-binding factor 3
ALAAAPSSNGSPWR	N-term	dimethyl	neo	L	L	33	46	14	Q9H2W6	RM46_HUMAN	MRPL46	39S ribosomal protein L46, mitochondrial
ALAEGPGAEGPR	N-term	dimethyl	neo	M	L	580	591	12	Q13263	TIF1B_HUMAN	TRIM28	Transcription intermediary factor 1-beta
ALDFENEMATAASSSSLEKSYELPDGQVITIGNER	N-term	dimethyl	neo	V	F	222	256	35	P68133	ACTS_HUMAN	ACTA1	Actin, alpha skeletal muscle
ALDSEQEMAMAASSSSVEKSYELPDGQVITIGNER	N-term	dimethyl	neo	V	F	220	254	35	Q9BYX7	ACTBM_HUMAN	POTEKP	Putative beta-actin-like protein 3
ALQDLENAASGDAAVHQR	N-term	dimethyl	neo	R	I	169	186	18	Q96P16	RPR1A_HUMAN	RPRD1A	Regulation of nuclear pre-mRNA domain-containing protein 1A
AMHNKAAPPQIPDTR	N-term	dimethyl	original	M	R	2	16	15	Q9HAF1	EAF6_HUMAN	MEAF6	Chromatin modification-related protein MEAF6
AMYVAIQAVLSLYASGRTTGIVMDSGDGVTHTVPIYEGYALPHAILR	N-term	dimethyl	neo	P	L	131	177	47	P63261	ACTG_HUMAN	ACTG1	Actin, cytoplasmic 2
ANDYAEIAAKDKLSELQLR	N-term	dimethyl	neo	H	V	149	167	19	Q9BVK6	TMED9_HUMAN	TMED9	Transmembrane emp24 domain-containing protein 9
ANGWGVMVSHR	N-term	dimethyl	neo	Q	S	362	372	11	P06733	ENOA_HUMAN	ENO1	Alpha-enolase
ANVELDHATLVR	N-term	dimethyl	neo	R	F	132	143	12	Q9Y4P3	TBL2_HUMAN	TBL2	Transducin beta-like protein 2
APGQLALFSVSDKTGLVEFAR	N-term	dimethyl	original	M	N	2	22	21	P31939	PUR9_HUMAN	ATIC	Bifunctional purine biosynthesis protein ATIC
AQISAASITPLLQTQPQPLLQQPQQKAGLLQPPVR	N-term	dimethyl	neo	Q	I	250	284	35	Q8IX12	CCAR1_HUMAN	CCAR1	Cell division cycle and apoptosis regulator protein 1
AQQDAVNIVCHSKTR	N-term	dimethyl	neo	Q	S	28	42	15	P55036	PSMD4_HUMAN	PSMD4	26S proteasome non-ATPase regulatory subunit 4
AQVGMPGSGPVSMER	N-term	dimethyl	neo	Q	G	280	294	15	P33240	CSTF2_HUMAN	CSTF2	Cleavage stimulation factor subunit 2
ARLKVFYEEELDVPLVLFNEVLDHVLR	N-term	dimethyl	neo	K	I	2895	2921	27	Q14204	DYHC1_HUMAN	DYNC1H1	Cytoplasmic dynein 1 heavy chain 1
ASASTDQPVTSEPTSR	N-term	dimethyl	neo	Q	T	1498	1513	16	Q14676	MDC1_HUMAN	MDC1	Mediator of DNA damage checkpoint protein 1
ASGNYATVISHNPETKKTR	N-term	dimethyl	neo	R	V	129	147	19	P62917	RL8_HUMAN	RPL8	60S ribosomal protein L8
ASLPTLGFTHFQPAQLTTVGKR	N-term	dimethyl	neo	R	C	150	171	22	P30566	PUR8_HUMAN	ADSL	Adenylosuccinate lyase
ASLSTFQQMWITKQEYDEAGPSIVHR	N-term	dimethyl	neo	L	K	349	374	26	P68133	ACTS_HUMAN	ACTA1	Actin, alpha skeletal muscle
ASNVTNKNDPKSINSR	N-term	dimethyl	neo	Q	V	7	22	16	Q9UKM9	RALY_HUMAN	RALY	RNA-binding protein Raly
ASQDENFGNTTPR	N-term	dimethyl	neo	Q	N	36	48	13	P57740	NU107_HUMAN	NUP107	Nuclear pore complex protein Nup107
ASSAASSASPVSR	N-term	dimethyl	neo	Q	A	218	230	13	P18887	XRCC1_HUMAN	XRCC1	DNA repair protein XRCC1
ASVVADVRKSQLPAEGDAGAEWAAAVLKQER	N-term	dimethyl	neo	T	A	589	619	31	Q14676	MDC1_HUMAN	MDC1	Mediator of DNA damage checkpoint protein 1
ASVVKVLTELLEQER	N-term	dimethyl	neo	Q	K	1313	1327	15	Q13428	TCOF_HUMAN	TCOF1	Treacle protein
ATLKDITR	N-term	dimethyl	neo	M	R	26	33	8	P36542	ATPG_HUMAN	ATP5F1C	ATP synthase subunit gamma, mitochondrial
ATTATMATSGSAR	N-term	dimethyl	original	M	K	2	14	13	P38919	IF4A3_HUMAN	EIF4A3	Eukaryotic initiation factor 4A-III
AVLAPLIALVYSVPR	N-term	dimethyl	original	M	L	2	16	15	Q9Y320	TMX2_HUMAN	TMX2	Thioredoxin-related transmembrane protein 2
AVNSVQSGNLALAASAAAVDAGMAMAGQSPVLR	N-term	dimethyl	neo	Q	I	153	185	33	P26599	PTBP1_HUMAN	PTBP1	Polypyrimidine tract-binding protein 1
AVPVWDVLASGYVSGAAR	N-term	dimethyl	neo	R	E	4670	4687	18	P58107	EPIPL_HUMAN	EPPK1	Epiplakin
AVTVAPPGAR	N-term	dimethyl	neo	F	Q	195	204	10	Q00839	HNRPU_HUMAN	HNRNPU	Heterogeneous nuclear ribonucleoprotein U
AYIAYELNSVQHR	N-term	dimethyl	neo	R	Q	1157	1169	13	Q13085	ACACA_HUMAN	ACACA	Acetyl-CoA carboxylase 1
AYLGQPVKHAVITVPAYFNDSQR	N-term	dimethyl	neo	E	Q	135	157	23	P17066	HSP76_HUMAN	HSPA6	Heat shock 70 kDa protein 6
AYMNKVELESRLEGLTDEINFLR	N-term	dimethyl	neo	E	Q	203	225	23	P05787	K2C8_HUMAN	KRT8	Keratin, type II cytoskeletal 8
CFINRQLIYNYPEQLFGAAGVMAIEHADFAGVER	N-term	dimethyl	neo	N	L	289	322	34	P78371	TCPB_HUMAN	CCT2	T-complex protein 1 subunit beta
CIRQVQPEGPYR	N-term	dimethyl	neo	D	V	2292	2303	12	P49327	FAS_HUMAN	FASN	Fatty acid synthase
CVKQICLVMLETLSQSPQGRVMTIPYQPMPASSPVICAGGQDR	N-term	dimethyl	neo	E	C	158	200	43	Q15365	PCBP1_HUMAN	PCBP1	Poly(rC)-binding protein 1
DAPQAVFPSIVGRPR	N-term	dimethyl	neo	D	H	25	39	15	Q9BYX7	ACTBM_HUMAN	POTEKP	Putative beta-actin-like protein 3
DCIVRIPKEQGVLSFWR	N-term	dimethyl	neo	V	G	56	72	17	P12236	ADT3_HUMAN	SLC25A6	ADP/ATP translocase 3
DDAPRAVFPSIVGRPR	N-term	dimethyl	neo	G	H	24	39	16	P63261	ACTG_HUMAN	ACTG1	Actin, cytoplasmic 2
DDGRWSLQSEAHR	N-term	dimethyl	neo	H	R	97	109	13	Q16658	FSCN1_HUMAN	FSCN1	Fascin
DETEFYLGKR	N-term	dimethyl	neo	R	C	37	46	10	P18077	RL35A_HUMAN	RPL35A	60S ribosomal protein L35a
DFSLILDDVAITELSFSREYTAAVEAKQVAQQEAQR	N-term	dimethyl	neo	K	A	174	209	36	Q99623	PHB2_HUMAN	PHB2	Prohibitin-2
DGVGGDPAVALPHRR	N-term	dimethyl	neo	G	F	31	45	15	P49257	LMAN1_HUMAN	LMAN1	Protein ERGIC-53
DKANMQHRYVELFLNSTAGASGGAYEHR	N-term	dimethyl	neo	K	Y	348	375	28	P31943	HNRH1_HUMAN	HNRNPH1	Heterogeneous nuclear ribonucleoprotein H
DLNYCFSGMSDHR	N-term	dimethyl	neo	R	Y	263	275	13	P31943	HNRH1_HUMAN	HNRNPH1	Heterogeneous nuclear ribonucleoprotein H
DLQMLVLDEADR	N-term	dimethyl	neo	T	I	215	226	12	Q13206	DDX10_HUMAN	DDX10	Probable ATP-dependent RNA helicase DDX10
DNYSPGWKFNHWELKGVPIR	N-term	dimethyl	neo	R	L	1347	1366	20	P07814	SYEP_HUMAN	EPRS1	Bifunctional glutamate/proline--tRNA ligase
DSESVPRDFKLSDALAVEDDQVAPVPLNVVETSSSVR	N-term	dimethyl	neo	S	E	76	112	37	Q86UP2	KTN1_HUMAN	KTN1	Kinectin
DSQRQATKDAGTIAGLNVLR	N-term	dimethyl	neo	N	I	152	171	20	P11142	HSP7C_HUMAN	HSPA8	Heat shock cognate 71 kDa protein
DSTSRIMDPNIVGSEHYDVAR	N-term	dimethyl	neo	L	G	402	422	21	P06576	ATPB_HUMAN	ATP5F1B	ATP synthase subunit beta, mitochondrial
DVAYDEAKER	N-term	dimethyl	neo	G	A	255	264	10	P11586	C1TC_HUMAN	MTHFD1	C-1-tetrahydrofolate synthase, cytoplasmic
DYYRYLAEVATGEKR	N-term	dimethyl	neo	G	A	129	143	15	P61981	1433G_HUMAN	YWHAG	14-3-3 protein gamma
EAIRLMEMSKDSLLGDKGQTAR	N-term	dimethyl	neo	N	T	632	653	22	P33993	MCM7_HUMAN	MCM7	DNA replication licensing factor MCM7
EALLSSAVDHGSDEVKFR	N-term	dimethyl	neo	R	Q	139	156	18	P78371	TCPB_HUMAN	CCT2	T-complex protein 1 subunit beta
EDVGINYREVTFVPGLYKIFDEILVNAADNKQR	N-term	dimethyl	neo	D	D	66	98	33	P11388	TOP2A_HUMAN	TOP2A	DNA topoisomerase 2-alpha
EELHNQEMQKR	N-term	dimethyl	neo	M	K	550	560	11	P23246	SFPQ_HUMAN	SFPQ	Splicing factor, proline- and glutamine-rich
EGDAGAEWAAAVLKQER	N-term	dimethyl	neo	A	A	603	619	17	Q14676	MDC1_HUMAN	MDC1	Mediator of DNA damage checkpoint protein 1
ELPKEPQGIIACCNPVPPLVRQQINEMHLLIQQAR	N-term	dimethyl	neo	E	E	543	577	35	Q01780	EXOSX_HUMAN	EXOSC10	Exosome component 10
ESYEVSLTQKTDPSVRPMHER	N-term	dimethyl	neo	R	V	208	228	21	Q9NX40	OCAD1_HUMAN	OCIAD1	OCIA domain-containing protein 1
ETAENYLGHTAKNAVITVPAYFNDSQR	N-term	dimethyl	neo	K	Q	176	202	27	P38646	GRP75_HUMAN	HSPA9	Stress-70 protein, mitochondrial
ETGVDLTKDNMALQR	N-term	dimethyl	neo	R	V	293	307	15	P38646	GRP75_HUMAN	HSPA9	Stress-70 protein, mitochondrial
EVEMGPFKHTVDDGLDIR	N-term	dimethyl	neo	R	K	1065	1082	18	Q86VP6	CAND1_HUMAN	CAND1	Cullin-associated NEDD8-dissociated protein 1
EVIYLTEPVVEYCIQALPEFDGKR	N-term	dimethyl	neo	Y	F	203	226	24	Q58FF3	ENPLL_HUMAN	HSP90B2P	Putative endoplasmin-like protein
EVPAAGRVPAEGAPTAAVAEVR	N-term	dimethyl	original	M	C	2	23	22	Q9Y5B0	CTDP1_HUMAN	CTDP1	RNA polymerase II subunit A C-terminal domain phosphatase
FACHSASLTVRNLPQYVSNELLEEAFSVFGQVER	N-term	dimethyl	neo	R	A	143	176	34	Q15233	NONO_HUMAN	NONO	Non-POU domain-containing octamer-binding protein
FANDATFEIKKCDLHR	N-term	dimethyl	neo	N	L	30	45	16	P08559	ODPA_HUMAN	PDHA1	Pyruvate dehydrogenase E1 component subunit alpha, somatic form, mitochondrial
FCFLEYEDHKTAAQAR	N-term	dimethyl	neo	G	R	288	303	16	O60506	HNRPQ_HUMAN	SYNCRIP	Heterogeneous nuclear ribonucleoprotein Q
FGGEHVPNSPFQVTALAGDQPSVQPPLR	N-term	dimethyl	neo	R	S	1726	1753	28	P21333	FLNA_HUMAN	FLNA	Filamin-A
FHLTRQEIVSLFNAFGR	N-term	dimethyl	neo	E	I	433	449	17	Q96HE7	ERO1A_HUMAN	ERO1A	ERO1-like protein alpha
FVTPSEPVAHSR	N-term	dimethyl	neo	R	R	399	410	12	O14654	IRS4_HUMAN	IRS4	Insulin receptor substrate 4
GAGGALFVHR	N-term	dimethyl	neo	N	D	33	42	10	P19404	NDUV2_HUMAN	NDUFV2	NADH dehydrogenase [ubiquinone] flavoprotein 2, mitochondrial
GAGTAADTDMTTQLISSNLELHSLSTGR	N-term	dimethyl	neo	C	L	88	115	28	Q99436	PSB7_HUMAN	PSMB7	Proteasome subunit beta type-7
GALAPLAIPSAAAAAAAAGR	N-term	dimethyl	neo	H	I	332	351	20	P26599	PTBP1_HUMAN	PTBP1	Polypyrimidine tract-binding protein 1
GAYKIFVMATHGLLSSDAPR	N-term	dimethyl	neo	R	R	289	308	20	O60256	KPRB_HUMAN	PRPSAP2	Phosphoribosyl pyrophosphate synthase-associated protein 2
GCMEKIEKGQVR	N-term	dimethyl	neo	K	L	127	138	12	P09874	PARP1_HUMAN	PARP1	Poly [ADP-ribose] polymerase 1
GDKSENVQDLLLLDVAPLSLGLETAGGVMTALIKR	N-term	dimethyl	neo	M	N	382	416	35	P0DMV8	HS71A_HUMAN	HSPA1A	Heat shock 70 kDa protein 1A
GEHVALANWQNHASLR	N-term	dimethyl	neo	R	L	468	483	16	Q9UI10	EI2BD_HUMAN	EIF2B4	Translation initiation factor eIF-2B subunit delta
GFAQMLKEGAKHFSGLEEAVYR	N-term	dimethyl	neo	P	N	10	31	22	P50990	TCPQ_HUMAN	CCT8	T-complex protein 1 subunit theta
GFTPMTVPDLLRGAVFEGCGMTPNANPSQIYNIDPAR	N-term	dimethyl	neo	R	F	254	290	37	Q9NP81	SYSM_HUMAN	SARS2	Serine--tRNA ligase, mitochondrial
GGDLAKVQRAVCMLSNTTAIAEAWAR	N-term	dimethyl	neo	P	L	365	390	26	P68366	TBA4A_HUMAN	TUBA4A	Tubulin alpha-4A chain
GGHILESELETEVEFVSGGLGGSGLR	N-term	dimethyl	neo	F	E	33	58	26	P0C1Z6	TFPT_HUMAN	TFPT	TCF3 fusion partner
GGYGGGSGGGHSGGSGGGHSGGSGGNYGGGSGSGGGSGGGYGGGSGSR	N-term	dimethyl	neo	G	G	532	579	48	P35527	K1C9_HUMAN	KRT9	Keratin, type I cytoskeletal 9
GGYGGSSSSSSYGSGR	N-term	dimethyl	neo	Q	R	355	370	16	P09651	ROA1_HUMAN	HNRNPA1	Heterogeneous nuclear ribonucleoprotein A1
GHYAERVGAGAPVYLAAVLEYLTAEILELAGNAAR	N-term	dimethyl	neo	K	D	38	72	35	P16104	H2AX_HUMAN	H2AX	Histone H2AX
GILEKISEIEKEIAR	N-term	dimethyl	original	M	T	2	16	15	P55039	DRG2_HUMAN	DRG2	Developmentally-regulated GTP-binding protein 2
GKTANSPGSGARPDPVR	N-term	dimethyl	original	M	S	2	18	17	Q13206	DDX10_HUMAN	DDX10	Probable ATP-dependent RNA helicase DDX10
GLELFLDLVSQPSR	N-term	dimethyl	original	M	A	2	15	14	P0CG29	GST2_HUMAN	GSTT2	Glutathione S-transferase theta-2
GLLSDPVR	N-term	dimethyl	original	M	R	2	9	8	O43292	GPAA1_HUMAN	GPAA1	Glycosylphosphatidylinositol anchor attachment 1 protein
GMQPDGEGPVAPGGWHNGPHAPWAPR	N-term	dimethyl	neo	Q	A	631	656	26	Q14160	SCRIB_HUMAN	SCRIB	Protein scribble homolog
GMWASLDALWEMPAEKR	N-term	dimethyl	original	M	I	2	18	17	O75844	FACE1_HUMAN	ZMPSTE24	CAAX prenyl protease 1 homolog
GNFGGRGGYGGGGGGSR	N-term	dimethyl	neo	G	G	241	257	17	P51991	ROA3_HUMAN	HNRNPA3	Heterogeneous nuclear ribonucleoprotein A3
GNLGAGNGNLQGPR	N-term	dimethyl	neo	R	H	374	387	14	P43243	MATR3_HUMAN	MATR3	Matrin-3
GPIITTQVTIPKDLAGSIIGKGGQR	N-term	dimethyl	neo	G	I	385	409	25	P61978	HNRPK_HUMAN	HNRNPK	Heterogeneous nuclear ribonucleoprotein K
GPMCMQDNQGGAPNYYPNSFGAPEQQPSALEHSIQYSGEVR	N-term	dimethyl	neo	D	R	390	430	41	P04040	CATA_HUMAN	CAT	Catalase
GQCGNQIGAKFWEVISDEHGIDPTGTYHGDSDLQLER	N-term	dimethyl	neo	A	I	10	46	37	P68371	TBB4B_HUMAN	TUBB4B	Tubulin beta-4B chain
GSDPQKKTVCIYGHLDVQPAALEDGWDSEPFTLVER	N-term	dimethyl	neo	L	D	86	121	36	Q96KP4	CNDP2_HUMAN	CNDP2	Cytosolic non-specific dipeptidase
GSDQSENVDR	N-term	dimethyl	neo	F	G	26	35	10	Q9UII2	ATIF1_HUMAN	ATP5IF1	ATPase inhibitor, mitochondrial
GSDQSENVDRGAGSIR	N-term	dimethyl	neo	F	E	26	41	16	Q9UII2	ATIF1_HUMAN	ATP5IF1	ATPase inhibitor, mitochondrial
GSPLVVISQGKIVLEDGTLHVTEGSGR	N-term	dimethyl	neo	R	Y	441	467	27	Q16555	DPYL2_HUMAN	DPYSL2	Dihydropyrimidinase-related protein 2
GSSRYSPSQNSPIHHIPSR	N-term	dimethyl	neo	N	R	280	298	19	Q9NYF8	BCLF1_HUMAN	BCLAF1	Bcl-2-associated transcription factor 1
GVDLLADAVAVTMGPKGR	N-term	dimethyl	neo	Q	T	43	60	18	P10809	CH60_HUMAN	HSPD1	60 kDa heat shock protein, mitochondrial
GVMVGMGQKDSYVGDEAQSKR	N-term	dimethyl	neo	Q	G	42	62	21	P63261	ACTG_HUMAN	ACTG1	Actin, cytoplasmic 2
GWDKRGPGLYYVDSEGNR	N-term	dimethyl	neo	C	I	162	179	18	P28074	PSB5_HUMAN	PSMB5	Proteasome subunit beta type-5
GYAFIEYEHER	N-term	dimethyl	neo	R	D	145	155	11	P08621	RU17_HUMAN	SNRNP70	U1 small nuclear ribonucleoprotein 70 kDa
HGIVTNWDDMEKIWHHTFYNELR	N-term	dimethyl	neo	E	V	73	95	23	P63261	ACTG_HUMAN	ACTG1	Actin, cytoplasmic 2
HGPRTPCEEILVKHVGSR	N-term	dimethyl	neo	V	L	2595	2612	18	P21333	FLNA_HUMAN	FLNA	Filamin-A
HHNQSTAINLNNPESQSMHLETR	N-term	dimethyl	neo	R	L	211	233	23	Q14152	EIF3A_HUMAN	EIF3A	Eukaryotic translation initiation factor 3 subunit A
HKTDLNPDNLQGGDDLDPNYVLSSR	N-term	dimethyl	neo	E	V	106	130	25	P12277	KCRB_HUMAN	CKB	Creatine kinase B-type
HNGLGKGFGDHIHWR	N-term	dimethyl	neo	G	T	27	41	15	O95881	TXD12_HUMAN	TXNDC12	Thioredoxin domain-containing protein 12
HPILLTEAPLNPKANR	N-term	dimethyl	neo	E	E	101	116	16	Q9BYX7	ACTBM_HUMAN	POTEKP	Putative beta-actin-like protein 3
HQLVENTDETYSIDNEALYDICFR	N-term	dimethyl	neo	V	T	190	213	24	Q13885	TBB2A_HUMAN	TUBB2A	Tubulin beta-2A chain
HSLLPVDDAINGLSEEQR	N-term	dimethyl	neo	A	Q	33	50	18	P26440	IVD_HUMAN	IVD	Isovaleryl-CoA dehydrogenase, mitochondrial
HYAERVGAGAPVYLAAVLEYLTAEILELAGNAAR	N-term	dimethyl	neo	G	D	39	72	34	P16104	H2AX_HUMAN	H2AX	Histone H2AX
IAEVDASVVREICSKYIYDQCPAVAGYGPIEQLPDYNR	N-term	dimethyl	neo	R	I	433	470	38	P31930	QCR1_HUMAN	UQCRC1	Cytochrome b-c1 complex subunit 1, mitochondrial
IAPCQKAMQDAEVSKSDIGEVILVGGMTR	N-term	dimethyl	neo	T	M	363	391	29	P38646	GRP75_HUMAN	HSPA9	Stress-70 protein, mitochondrial
IDVQLSSELTDSLR	N-term	dimethyl	neo	D	T	416	429	14	Q9NZM5	NOP53_HUMAN	NOP53	Ribosome biogenesis protein NOP53
IGYEANPGVPPATMSGSMMGSDMR	N-term	dimethyl	neo	G	T	640	663	24	P23246	SFPQ_HUMAN	SFPQ	Splicing factor, proline- and glutamine-rich
IISGHIDLDNR	N-term	dimethyl	neo	R	G	164	174	11	O94874	UFL1_HUMAN	UFL1	E3 UFM1-protein ligase 1
IITARKHPDADSLYVEEVDVGEIAPR	N-term	dimethyl	neo	C	T	162	187	26	Q12904	AIMP1_HUMAN	AIMP1	Aminoacyl tRNA synthase complex-interacting multifunctional protein 1
IKQAYTSAPMVDNELLR	N-term	dimethyl	neo	T	L	1615	1631	17	Q5T200	ZC3HD_HUMAN	ZC3H13	Zinc finger CCCH domain-containing protein 13
ILEVRNVFTMTAKEGR	N-term	dimethyl	neo	R	K	222	237	16	P82675	RT05_HUMAN	MRPS5	28S ribosomal protein S5, mitochondrial
ILTLKYPIEHGIITNWDDMEKIWHHTFYNELR	N-term	dimethyl	neo	G	V	66	97	32	P68133	ACTS_HUMAN	ACTA1	Actin, alpha skeletal muscle
IMFGPDKCGEDYKLHFIFR	N-term	dimethyl	neo	T	H	187	205	19	P27824	CALX_HUMAN	CANX	Calnexin
IMKCDVDIRKDLYANTVLSGGTTMYPGIADR	N-term	dimethyl	neo	S	M	282	312	31	P63261	ACTG_HUMAN	ACTG1	Actin, cytoplasmic 2
IMNSFVNDIFER	N-term	dimethyl	neo	G	I	62	73	12	O60814	H2B1K_HUMAN	H2BC12	Histone H2B type 1-K
IQEKVDSIDDR	N-term	dimethyl	neo	R	H	1246	1256	11	Q01082	SPTB2_HUMAN	SPTBN1	Spectrin beta chain, non-erythrocytic 1
IQLDGLNASQIR	N-term	dimethyl	neo	A	E	56	67	12	P14625	ENPL_HUMAN	HSP90B1	Endoplasmin
IRPFKVETSDEEIHDLHQR	N-term	dimethyl	neo	S	I	48	66	19	P07099	HYEP_HUMAN	EPHX1	Epoxide hydrolase 1
ISSSDLSLGHVTR	N-term	dimethyl	neo	R	A	388	400	13	Q9UHJ6	SHPK_HUMAN	SHPK	Sedoheptulokinase
LAADESAPQR	N-term	dimethyl	neo	P	V	29	38	10	Q96GA3	LTV1_HUMAN	LTV1	Protein LTV1 homolog
LDALVAEEHLTVDAR	N-term	dimethyl	neo	R	V	182	196	15	Q9UKK9	NUDT5_HUMAN	NUDT5	ADP-sugar pyrophosphatase
LDFEQEMATVASSSSLEKSYELPDGQVITIGNER	N-term	dimethyl	neo	A	F	921	954	34	A5A3E0	POTEF_HUMAN	POTEF	POTE ankyrin domain family member F
LDIDPETITWQR	N-term	dimethyl	neo	R	V	521	532	12	P11586	C1TC_HUMAN	MTHFD1	C-1-tetrahydrofolate synthase, cytoplasmic
LDSQKHIDFSLR	N-term	dimethyl	neo	R	S	151	162	12	P46781	RS9_HUMAN	RPS9	40S ribosomal protein S9
LGLTPPTTERFGQAATMEGIGAIGGTPPAFNR	N-term	dimethyl	neo	T	A	425	456	32	Q15233	NONO_HUMAN	NONO	Non-POU domain-containing octamer-binding protein
LGSATALMIR	N-term	dimethyl	neo	T	E	41	50	10	Q9Y399	RT02_HUMAN	MRPS2	28S ribosomal protein S2, mitochondrial
LLGAGSGPGAGQQQATPGALLQAGPPR	N-term	dimethyl	neo	L	C	25	51	27	Q96DI7	SNR40_HUMAN	SNRNP40	U5 small nuclear ribonucleoprotein 40 kDa protein
LLLRGYAFNHSADFETVR	N-term	dimethyl	neo	L	M	197	214	18	P61160	ARP2_HUMAN	ACTR2	Actin-related protein 2
LLSSAYVDSHKWEAR	N-term	dimethyl	neo	Y	E	29	43	15	Q92552	RT27_HUMAN	MRPS27	28S ribosomal protein S27, mitochondrial
LMHRAPVVAIAVLDGR	N-term	dimethyl	neo	Q	G	784	799	16	Q15334	L2GL1_HUMAN	LLGL1	Lethal(2) giant larvae protein homolog 1
LNLQEYQSKKLMSDNGVR	N-term	dimethyl	neo	W	V	38	55	18	Q96I99	SUCB2_HUMAN	SUCLG2	Succinate--CoA ligase [GDP-forming] subunit beta, mitochondrial
LQDVYKIGGIGTVPVGR	N-term	dimethyl	neo	P	V	250	266	17	P68104	EF1A1_HUMAN	EEF1A1	Elongation factor 1-alpha 1
LQREEAENTLQSFR	N-term	dimethyl	neo	M	Q	194	207	14	P08670	VIME_HUMAN	VIM	Vimentin
LQSHSSPEGKEEPEPLSPELEYIPR	N-term	dimethyl	neo	A	K	41	65	25	Q8N490	PNKD_HUMAN	PNKD	Probable hydrolase PNKD
LSELLRYHTSQSGDEMTSLSEYVSR	N-term	dimethyl	neo	R	M	451	475	25	P08238	HS90B_HUMAN	HSP90AB1	Heat shock protein HSP 90-beta
LSNEERNLLSVAYKNVVGGR	N-term	dimethyl	neo	E	R	36	55	20	P27348	1433T_HUMAN	YWHAQ	14-3-3 protein theta
LTEADYLSSHLTEGPHR	N-term	dimethyl	neo	R	V	91	107	17	Q9BRJ7	TIRR_HUMAN	NUDT16L1	Tudor-interacting repair regulator protein
LTEPVVEYCIQALPEFDGKR	N-term	dimethyl	neo	Y	F	207	226	20	Q58FF3	ENPLL_HUMAN	HSP90B2P	Putative endoplasmin-like protein
LTFASTLSHLR	N-term	dimethyl	neo	R	R	473	483	11	P30876	RPB2_HUMAN	POLR2B	DNA-directed RNA polymerase II subunit RPB2
LTMQVSSLQR	N-term	dimethyl	neo	R	E	66	75	10	P35659	DEK_HUMAN	DEK	Protein DEK
LTNSMMMHGR	N-term	dimethyl	neo	R	N	72	81	10	P46782	RS5_HUMAN	RPS5	40S ribosomal protein S5
LVEDMENKIR	N-term	dimethyl	neo	R	S	216	225	10	P47756	CAPZB_HUMAN	CAPZB	F-actin-capping protein subunit beta
LVSSPCCIVTSTYGWTANMER	N-term	dimethyl	neo	R	I	584	604	21	P08238	HS90B_HUMAN	HSP90AB1	Heat shock protein HSP 90-beta
LVVRYTPKVLEEMESR	N-term	dimethyl	neo	K	F	169	184	16	Q9NUP9	LIN7C_HUMAN	LIN7C	Protein lin-7 homolog C
LYVELHRGEELGGGQDPVQLLSGFPR	N-term	dimethyl	neo	R	R	241	266	26	Q04323	UBXN1_HUMAN	UBXN1	UBX domain-containing protein 1
MAPEVLPKPR	N-term	dimethyl	original	-	M	1	10	10	P09669	COX6C_HUMAN	COX6C	Cytochrome c oxidase subunit 6C
METEQPEETFPNTETNGEFGKRPAEDMEEEQAFKR	N-term	dimethyl	original	-	S	1	35	35	P61978	HNRPK_HUMAN	HNRNPK	Heterogeneous nuclear ribonucleoprotein K
MEYEWKPDEQGLQQILQLLKESQSPDTTIQR	N-term	dimethyl	neo	K	T	9	39	31	Q92973	TNPO1_HUMAN	TNPO1	Transportin-1
MFIQTQDTPNPNSLKFIPGKPVLETR	N-term	dimethyl	neo	Y	T	59	84	26	Q9UMS0	NFU1_HUMAN	NFU1	NFU1 iron-sulfur cluster scaffold homolog, mitochondrial
MFLQYYLNEQGDR	N-term	dimethyl	original	-	V	1	13	13	Q9NPE3	NOP10_HUMAN	NOP10	H/ACA ribonucleoprotein complex subunit 3
MGHPEIGDAIAR	N-term	dimethyl	neo	E	L	99	110	12	P14324	FPPS_HUMAN	FDPS	Farnesyl pyrophosphate synthase
MGQKDSYVGDEAQSKR	N-term	dimethyl	neo	G	G	47	62	16	P63261	ACTG_HUMAN	ACTG1	Actin, cytoplasmic 2
MHIKSIILEGFKSYAQR	N-term	dimethyl	original	-	T	1	17	17	O95347	SMC2_HUMAN	SMC2	Structural maintenance of chromosomes protein 2
MKETPLSNCER	N-term	dimethyl	original	-	R	1	11	11	Q06265	EXOS9_HUMAN	EXOSC9	Exosome complex component RRP45
MKHYEVEILDAKTR	N-term	dimethyl	original	-	E	1	14	14	Q9NZ01	TECR_HUMAN	TECR	Very-long-chain enoyl-CoA reductase
MKLKEVDR	N-term	dimethyl	original	-	T	1	8	8	O94979	SC31A_HUMAN	SEC31A	Protein transport protein Sec31A
MLDFAIFAVTFLLALVGAVLYLYPASR	N-term	dimethyl	original	-	Q	1	27	27	Q6UW02	CP20A_HUMAN	CYP20A1	Cytochrome P450 20A1
MLTKFETKSAR	N-term	dimethyl	original	-	V	1	11	11	P53621	COPA_HUMAN	COPA	Coatomer subunit alpha
MMACGGSIQTSVNALSADVLGR	N-term	dimethyl	neo	T	C	323	344	22	Q99832	TCPH_HUMAN	CCT7	T-complex protein 1 subunit eta
MNGDQNSDVYAQEKQDFVQHFSQIVR	N-term	dimethyl	neo	R	V	67	92	26	P14324	FPPS_HUMAN	FDPS	Farnesyl pyrophosphate synthase
MQSGRKGADIMYTGTVDCWR	N-term	dimethyl	neo	M	K	240	259	20	P12236	ADT3_HUMAN	SLC25A6	ADP/ATP translocase 3
MRKETPPPLVPPAAR	N-term	dimethyl	original	-	E	1	15	15	Q9BQA1	MEP50_HUMAN	WDR77	Methylosome protein 50
MRPGGERPVEGGACNGR	N-term	dimethyl	original	-	S	1	17	17	Q8IYS1	P20D2_HUMAN	PM20D2	Xaa-Arg dipeptidase
MSAAAASRDITLFHAMDTLQR	N-term	dimethyl	neo	H	N	220	240	21	O94776	MTA2_HUMAN	MTA2	Metastasis-associated protein MTA2
MSLLGDPLQALPPSAAPTGPLLAPPAGATLNR	N-term	dimethyl	original	-	L	1	32	32	Q9UDY8	MALT1_HUMAN	MALT1	Mucosa-associated lymphoid tissue lymphoma translocation protein 1
MSTLLINQPQYAWLKELGLR	N-term	dimethyl	neo	F	E	29	48	20	P49419	AL7A1_HUMAN	ALDH7A1	Alpha-aminoadipic semialdehyde dehydrogenase
MVLDAEKYKAEDEVQR	N-term	dimethyl	neo	R	E	520	535	16	P34931	HS71L_HUMAN	HSPA1L	Heat shock 70 kDa protein 1-like
MVPPVQVSPLIKLGR	N-term	dimethyl	original	-	Y	1	15	15	P56385	ATP5I_HUMAN	ATP5ME	ATP synthase subunit e, mitochondrial
NADHSMNYQYR	N-term	dimethyl	original	R	-	884	894	11	Q12906	ILF3_HUMAN	ILF3	Interleukin enhancer-binding factor 3
NFLGEKYIR	N-term	dimethyl	neo	R	R	116	124	9	P32969	RL9_HUMAN	RPL9P9	60S ribosomal protein L9
NGVMPSHFSR	N-term	dimethyl	neo	R	G	85	94	10	P39019	RS19_HUMAN	RPS19	40S ribosomal protein S19
NGVPLDGRPMNIQLVTSQIDAQR	N-term	dimethyl	neo	Y	R	167	189	23	Q86V81	THOC4_HUMAN	ALYREF	THO complex subunit 4
NIDEHANEDVER	N-term	dimethyl	neo	R	M	106	117	12	P61026	RAB10_HUMAN	RAB10	Ras-related protein Rab-10
NISRLQAEIEGLKGQR	N-term	dimethyl	neo	R	A	313	328	16	P05787	K2C8_HUMAN	KRT8	Keratin, type II cytoskeletal 8
NLDIERPTYTNLNRLIGQIVSSITASLR	N-term	dimethyl	neo	R	F	216	243	28	P0DPH7	TBA3C_HUMAN	TUBA3C	Tubulin alpha-3C chain
NLVGPRSAHATAPVNIAGSR	N-term	dimethyl	neo	A	T	2337	2356	20	Q9UQ35	SRRM2_HUMAN	SRRM2	Serine/arginine repetitive matrix protein 2
NMQHRYVELFLNSTAGASGGAYEHR	N-term	dimethyl	neo	A	Y	351	375	25	P31943	HNRH1_HUMAN	HNRNPH1	Heterogeneous nuclear ribonucleoprotein H
NNHMAKVLTPELYAELR	N-term	dimethyl	neo	H	A	27	43	17	P12277	KCRB_HUMAN	CKB	Creatine kinase B-type
NNWAKGHYTEGAELVDSVLDVVR	N-term	dimethyl	neo	G	K	99	121	23	P07437	TBB5_HUMAN	TUBB	Tubulin beta chain
NPDGGPLESSSDLAALSPLTSSGHQEQDTELGSTHTAGATSSLTPSR	N-term	dimethyl	neo	R	G	172	218	47	Q7Z434	MAVS_HUMAN	MAVS	Mitochondrial antiviral-signaling protein
NPHFGSHRYQILPLHSQIPR	N-term	dimethyl	neo	M	E	673	692	20	Q08211	DHX9_HUMAN	DHX9	ATP-dependent RNA helicase A
NSGRVVPGYGHAVLR	N-term	dimethyl	neo	L	K	337	351	15	O75390	CISY_HUMAN	CS	Citrate synthase, mitochondrial
NVPVIGGHAGKTIIPLISQCTPKVDFPQDQLTALTGR	N-term	dimethyl	neo	V	I	193	229	37	P40926	MDHM_HUMAN	MDH2	Malate dehydrogenase, mitochondrial
PAGPRGMGTALKLLLGAGAVAYGVR	N-term	dimethyl	neo	L	E	13	37	25	Q99623	PHB2_HUMAN	PHB2	Prohibitin-2
PAPVSQLQSRLEPKPQPPVAEATPR	N-term	dimethyl	neo	E	S	213	237	25	Q9UHD8	SEPT9_HUMAN	SEPTIN9	Septin-9
PAQSASRENLLEEQGSIALR	N-term	dimethyl	neo	D	Q	1026	1045	20	Q13813	SPTN1_HUMAN	SPTAN1	Spectrin alpha chain, non-erythrocytic 1
PAYFNDSQRQATKDAGAIAGLNVLR	N-term	dimethyl	neo	V	I	149	173	25	P17066	HSP76_HUMAN	HSPA6	Heat shock 70 kDa protein 6
PELQPSTSTDQPVTSEPTYQATR	N-term	dimethyl	neo	A	G	1248	1270	23	Q14676	MDC1_HUMAN	MDC1	Mediator of DNA damage checkpoint protein 1
PEMKDFGLGPR	N-term	dimethyl	neo	P	T	197	207	11	Q8IXQ4	GPAM1_HUMAN	GPALPP1	GPALPP motifs-containing protein 1
PFPDGLAEDIDKGEVSAR	N-term	dimethyl	neo	R	Q	608	625	18	P13639	EF2_HUMAN	EEF2	Elongation factor 2
PKLEPSTSTDQPVTPEPTSQATR	N-term	dimethyl	neo	A	G	1412	1434	23	Q14676	MDC1_HUMAN	MDC1	Mediator of DNA damage checkpoint protein 1
PKYRIGVGAPVYMAAVLEYLTAEILELAGNAAR	N-term	dimethyl	neo	H	D	37	69	33	O75367	H2AY_HUMAN	MACROH2A1	Core histone macro-H2A.1
PNVKLPNGRDTPALFNFTTQELSSNPPLATILIPPHAR	N-term	dimethyl	neo	D	I	346	383	38	P49841	GSK3B_HUMAN	GSK3B	Glycogen synthase kinase-3 beta
PPTRPTDKPLRLPLQDVYKIGGIGTVPVGR	N-term	dimethyl	neo	L	V	237	266	30	P68104	EF1A1_HUMAN	EEF1A1	Elongation factor 1-alpha 1
PVEHPFGGGNHQHIGKPSTIR	N-term	dimethyl	neo	N	R	206	226	21	P62917	RL8_HUMAN	RPL8	60S ribosomal protein L8
QANIWALKEEGCTHVIVTTACGSLREEIQPGDIVIIDQFIDR	N-term	dimethyl	neo	Y	T	75	116	42	Q13126	MTAP_HUMAN	MTAP	S-methyl-5'-thioadenosine phosphorylase
QDGDPSDRMEVQEQEEDISSLIR	N-term	dimethyl	neo	D	S	3210	3232	23	P78527	PRKDC_HUMAN	PRKDC	DNA-dependent protein kinase catalytic subunit
QGVMVGMGQKDCYVGDEAQSKR	N-term	dimethyl	neo	H	G	42	63	22	Q562R1	ACTBL_HUMAN	ACTBL2	Beta-actin-like protein 2
QIMRNYSYEKLLWTTSR	N-term	dimethyl	neo	V	V	317	333	17	P14923	PLAK_HUMAN	JUP	Junction plakoglobin
QIVSSITASLRFDGALNVDLTEFQTNLVPYPR	N-term	dimethyl	neo	S	I	233	264	32	P68366	TBA4A_HUMAN	TUBA4A	Tubulin alpha-4A chain
QMREMEENFAVEAANYQDTIGR	N-term	dimethyl	neo	R	L	343	364	22	P08670	VIME_HUMAN	VIM	Vimentin
QMQKPFEDASFALR	N-term	dimethyl	neo	G	T	129	142	14	Q13526	PIN1_HUMAN	PIN1	Peptidyl-prolyl cis-trans isomerase NIMA-interacting 1
QQREDITQSAQHALR	N-term	dimethyl	neo	R	L	309	323	15	Q12906	ILF3_HUMAN	ILF3	Interleukin enhancer-binding factor 3
QSVENDIHGLR	N-term	dimethyl	neo	R	K	176	186	11	P05783	K1C18_HUMAN	KRT18	Keratin, type I cytoskeletal 18
QTGIAVLDMCASLKELLQNGMNGRTILGSALLEDEFTPFDVVR	N-term	dimethyl	neo	A	Q	256	298	43	nsp5	nsp5		nsp5
QTPGFSLQQLR	N-term	dimethyl	neo	D	F	356	366	11	Q8N8A6	DDX51_HUMAN	DDX51	ATP-dependent RNA helicase DDX51
QWGKLTDCVVMRDPASKR	N-term	dimethyl	neo	E	S	43	60	18	P22626	ROA2_HUMAN	HNRNPA2B1	Heterogeneous nuclear ribonucleoproteins A2/B1
RASPAGGPLEDVVIER	N-term	dimethyl	neo	G	Y	33	48	16	Q96AY3	FKB10_HUMAN	FKBP10	Peptidyl-prolyl cis-trans isomerase FKBP10
REEECHFYAGGQVYPGEASR	N-term	dimethyl	neo	T	V	47	66	20	Q13162	PRDX4_HUMAN	PRDX4	Peroxiredoxin-4
RFDPTWESLDAR	N-term	dimethyl	neo	T	Q	33	44	12	Q9BTY2	FUCO2_HUMAN	FUCA2	Plasma alpha-L-fucosidase
RHVICTSEDMLNPNYEDLLIR	N-term	dimethyl	neo	P	K	40	60	21	nsp5	nsp5		nsp5
RIGVGAPVYMAAVLEYLTAEILELAGNAAR	N-term	dimethyl	neo	Y	D	40	69	30	O75367	H2AY_HUMAN	MACROH2A1	Core histone macro-H2A.1
RLLQHMDETVSFHATDLQMLVLDEADR	N-term	dimethyl	neo	G	I	200	226	27	Q13206	DDX10_HUMAN	DDX10	Probable ATP-dependent RNA helicase DDX10
RLSEDYGVLKTDEGIAYR	N-term	dimethyl	neo	R	G	110	127	18	P32119	PRDX2_HUMAN	PRDX2	Peroxiredoxin-2
RNQGGYGGSSSSSSYGSGR	N-term	dimethyl	neo	P	R	352	370	19	P09651	ROA1_HUMAN	HNRNPA1	Heterogeneous nuclear ribonucleoprotein A1
RNSTIPTKQTQIFTTYSDNQPGVLIQVYEGER	N-term	dimethyl	neo	K	A	416	447	32	P0DMV8	HS71A_HUMAN	HSPA1A	Heat shock 70 kDa protein 1A
RNTTIPTKQTQTFTTYSDNQPGVLIQVYEGER	N-term	dimethyl	neo	K	A	416	447	32	P11142	HSP7C_HUMAN	HSPA8	Heat shock cognate 71 kDa protein
RVFIMDSCDELIPEYLNFIR	N-term	dimethyl	neo	R	G	359	378	20	P08238	HS90B_HUMAN	HSP90AB1	Heat shock protein HSP 90-beta
SAEELKLATQLTGPVMPVR	N-term	dimethyl	neo	S	N	140	158	19	P26373	RL13_HUMAN	RPL13	60S ribosomal protein L13
SDDEDNDGNEGDNEGSDDDGNEGDNEGSDDDDR	N-term	dimethyl	neo	A	D	569	601	33	Q9H2G4	TSYL2_HUMAN	TSPYL2	Testis-specific Y-encoded-like protein 2
SDEHKTDLNPDNLQGGDDLDPNYVLSSR	N-term	dimethyl	neo	P	V	103	130	28	P12277	KCRB_HUMAN	CKB	Creatine kinase B-type
SDGSLEDGDDVHR	N-term	dimethyl	neo	R	A	361	373	13	Q9NRX5	SERC1_HUMAN	SERINC1	Serine incorporator 1
SDLGPCEKIHDENLR	N-term	dimethyl	neo	R	K	53	67	15	O95232	LC7L3_HUMAN	LUC7L3	Luc7-like protein 3
SDMPPLTLEGIQDR	N-term	dimethyl	neo	Y	V	69	82	14	O14561	ACPM_HUMAN	NDUFAB1	Acyl carrier protein, mitochondrial
SDSSSYPTVDSNSLLGQSR	N-term	dimethyl	neo	Q	L	1140	1158	19	Q9UQ35	SRRM2_HUMAN	SRRM2	Serine/arginine repetitive matrix protein 2
SDVQPVGHDYVEEVR	N-term	dimethyl	neo	Q	N	559	573	15	Q96KR1	ZFR_HUMAN	ZFR	Zinc finger RNA-binding protein
SDVQPVGHDYVEEVRNDEGKVIR	N-term	dimethyl	neo	Q	F	559	581	23	Q96KR1	ZFR_HUMAN	ZFR	Zinc finger RNA-binding protein
SDVVPMTAENFR	N-term	dimethyl	neo	R	C	162	173	12	Q9UNP9	PPIE_HUMAN	PPIE	Peptidyl-prolyl cis-trans isomerase E
SEKEVFIRELISNASDALEKLR	N-term	dimethyl	neo	Y	H	107	128	22	Q12931	TRAP1_HUMAN	TRAP1	Heat shock protein 75 kDa, mitochondrial
SEYGGETIPGPAFNPASHPASAPTSSSSSAFRPVMPSR	N-term	dimethyl	neo	Q	Q	54	91	38	Q9UNN5	FAF1_HUMAN	FAF1	FAS-associated factor 1
SFQSTTGHCVHMR	N-term	dimethyl	neo	S	G	282	294	13	P55795	HNRH2_HUMAN	HNRNPH2	Heterogeneous nuclear ribonucleoprotein H2
SFSQINQLVSTIMSASTTTLRYPGYMNNDLIGLIASLIPTPR	N-term	dimethyl	neo	P	L	224	265	42	P23258	TBG1_HUMAN	TUBG1	Tubulin gamma-1 chain
SGNLALAASAAAVDAGMAMAGQSPVLR	N-term	dimethyl	neo	Q	I	159	185	27	P26599	PTBP1_HUMAN	PTBP1	Polypyrimidine tract-binding protein 1
SGSHLANNSDPESTFR	N-term	dimethyl	neo	Q	Q	288	303	16	O15027	SC16A_HUMAN	SEC16A	Protein transport protein Sec16A
SILKIDDVVNTR	N-term	dimethyl	original	R	-	528	539	12	P50991	TCPD_HUMAN	CCT4	T-complex protein 1 subunit delta
SINEWAAQTTDGKLPEVTKDVER	N-term	dimethyl	neo	Q	T	172	194	23	P50454	SERPH_HUMAN	SERPINH1	Serpin H1
SKDQITAGNAAR	N-term	dimethyl	neo	Q	K	35	46	12	P22234	PUR6_HUMAN	PAICS	Bifunctional phosphoribosylaminoimidazole carboxylase/phosphoribosylaminoimidazole succinocarboxamide synthetase
SKGPAVGIDLGTTYSCVGVFQHGKVEIIANDQGNR	N-term	dimethyl	original	M	T	2	36	35	P11142	HSP7C_HUMAN	HSPA8	Heat shock cognate 71 kDa protein
SLNLSGNR	N-term	dimethyl	neo	Q	L	133	140	8	Q8N1G4	LRC47_HUMAN	LRRC47	Leucine-rich repeat-containing protein 47
SLQPVPER	N-term	dimethyl	neo	Y	R	32	39	8	Q9NQH7	XPP3_HUMAN	XPNPEP3	Xaa-Pro aminopeptidase 3
SMRNLKASLENSLR	N-term	dimethyl	neo	D	E	312	325	14	P05783	K1C18_HUMAN	KRT18	Keratin, type I cytoskeletal 18
SQPPSQPEDLSLAVLQPTPQVTQEQGHLLPER	N-term	dimethyl	neo	Q	K	496	527	32	Q9H307	PININ_HUMAN	PNN	Pinin
SQTQGPPDYPR	N-term	dimethyl	neo	L	F	27	37	11	Q13405	RM49_HUMAN	MRPL49	39S ribosomal protein L49, mitochondrial
SRLEPKPQPPVAEATPR	N-term	dimethyl	neo	Q	S	221	237	17	Q9UHD8	SEPT9_HUMAN	SEPTIN9	Septin-9
SRPAAPPAPGPGQLTLR	N-term	dimethyl	neo	Q	L	66	82	17	Q99536	VAT1_HUMAN	VAT1	Synaptic vesicle membrane protein VAT-1 homolog
SSIIFKCDEDEDIGRPQVFSEVR	N-term	dimethyl	neo	T	G	1951	1973	23	P11717	MPRI_HUMAN	IGF2R	Cation-independent mannose-6-phosphate receptor
SSNIFTVAKR	N-term	dimethyl	neo	Q	N	879	888	10	Q10567	AP1B1_HUMAN	AP1B1	AP-1 complex subunit beta-1
SSPGGVYATR	N-term	dimethyl	neo	A	S	55	64	10	P08670	VIME_HUMAN	VIM	Vimentin
SSQGDGACVLLRALEPLEGLETMR	N-term	dimethyl	neo	I	Q	171	194	24	P29372	3MG_HUMAN	MPG	DNA-3-methyladenine glycosylase
SSSGVIPNEKIR	N-term	dimethyl	neo	W	N	36	47	12	Q96RP9	EFGM_HUMAN	GFM1	Elongation factor G, mitochondrial
SSVLASCPKKPVSSYLR	N-term	dimethyl	neo	F	F	43	59	17	Q00059	TFAM_HUMAN	TFAM	Transcription factor A, mitochondrial
STIAGINEDTTKDLSIGNPIPTVVSGAR	N-term	dimethyl	neo	N	G	766	793	28	O95104	SCAF4_HUMAN	SCAF4	SR-related and CTD-associated factor 4
STNVQKEGQGSQTLR	N-term	dimethyl	neo	Y	V	68	82	15	Q6PML9	ZNT9_HUMAN	SLC30A9	Zinc transporter 9
SYSSPSTKNSSGGGESR	N-term	dimethyl	neo	H	S	125	141	17	Q96T37	RBM15_HUMAN	RBM15	RNA-binding protein 15
SYTPGVGGDPAQLAQR	N-term	dimethyl	original	M	I	2	17	16	O15400	STX7_HUMAN	STX7	Syntaxin-7
TAGGVMTVLIKRNTTIPTKQTQTFTTYSDNQPGVLIQVYEGER	N-term	dimethyl	neo	E	A	405	447	43	P11142	HSP7C_HUMAN	HSPA8	Heat shock cognate 71 kDa protein
TAPQVLSTSSPAQQAENEAKASSSILIDESEPTTNIQIR	N-term	dimethyl	neo	S	L	263	301	39	Q9UNZ2	NSF1C_HUMAN	NSFL1C	NSFL1 cofactor p47
TDLEGNFYGPFVDR	N-term	dimethyl	neo	G	Q	175	188	14	nsp5	nsp5		nsp5
TGSNEFKLNQPPEDGISSVKFSPNTSQFLLVSSWDTSVR	N-term	dimethyl	original	M	L	2	40	39	O43684	BUB3_HUMAN	BUB3	Mitotic checkpoint protein BUB3
TGTGKTFSFAIPLIEKLHGELQDR	N-term	dimethyl	neo	R	K	232	255	24	Q9NR30	DDX21_HUMAN	DDX21	Nucleolar RNA helicase 2
THFETTCDDIKNIYKR	N-term	dimethyl	neo	T	M	408	423	16	P50395	GDIB_HUMAN	GDI2	Rab GDP dissociation inhibitor beta
THMQDLKDVTNNVHYENYR	N-term	dimethyl	neo	R	S	292	310	19	Q16181	SEPT7_HUMAN	SEPTIN7	Septin-7
TMDTARFSTFFDDAPVFR	N-term	dimethyl	neo	A	I	554	571	18	O60231	DHX16_HUMAN	DHX16	Pre-mRNA-splicing factor ATP-dependent RNA helicase DHX16
TNPEHASVAMR	N-term	dimethyl	neo	F	A	55	65	11	P98179	RBM3_HUMAN	RBM3	RNA-binding protein 3
TNRPPLSLSR	N-term	dimethyl	neo	R	M	56	65	10	Q07020	RL18_HUMAN	RPL18	60S ribosomal protein L18
TQLYEYLQNR	N-term	dimethyl	neo	R	M	269	278	10	Q9Y2X3	NOP58_HUMAN	NOP58	Nucleolar protein 58
TRTHINYGVKGDVAVVR	N-term	dimethyl	neo	L	I	37	53	17	P40939	ECHA_HUMAN	HADHA	Trifunctional enzyme subunit alpha, mitochondrial
TSTAPAASPNVR	N-term	dimethyl	neo	R	R	19	30	12	P11498	PYC_HUMAN	PC	Pyruvate carboxylase, mitochondrial
TVHSAKNTPSQHSHSIQHSPER	N-term	dimethyl	neo	S	S	250	271	22	Q9NYF8	BCLF1_HUMAN	BCLAF1	Bcl-2-associated transcription factor 1
TYTNLNRLISQIVSSITASLR	N-term	dimethyl	neo	P	F	223	243	21	P68366	TBA4A_HUMAN	TUBA4A	Tubulin alpha-4A chain
VAAPKHWMLDKLTGVFAPR	N-term	dimethyl	neo	R	P	12	30	19	P62701	RS4X_HUMAN	RPS4X	40S ribosomal protein S4, X isoform
VAHFTFQPDPEPR	N-term	dimethyl	neo	Q	E	51	63	13	P21953	ODBB_HUMAN	BCKDHB	2-oxoisovalerate dehydrogenase subunit beta, mitochondrial
VCISVANNR	N-term	dimethyl	neo	G	L	239	247	9	O43390	HNRPR_HUMAN	HNRNPR	Heterogeneous nuclear ribonucleoprotein R
VGMGQKDSYVGDEAQSKR	N-term	dimethyl	neo	M	G	45	62	18	P63261	ACTG_HUMAN	ACTG1	Actin, cytoplasmic 2
VGNLGLATSFFNER	N-term	dimethyl	neo	R	N	535	548	14	O00571	DDX3X_HUMAN	DDX3X	ATP-dependent RNA helicase DDX3X
VGQLSEGAIAAIMQKGDTNIKPILQVINIRPITTGNSPPR	N-term	dimethyl	original	M	Y	2	41	40	P27694	RFA1_HUMAN	RPA1	Replication protein A 70 kDa DNA-binding subunit
VHQSVATDGPSSTQPALPKAR	N-term	dimethyl	neo	G	A	30	50	21	O75251	NDUS7_HUMAN	NDUFS7	NADH dehydrogenase [ubiquinone] iron-sulfur protein 7, mitochondrial
VHTPSGAVEECYVSELDSDKHTIR	N-term	dimethyl	neo	R	F	2444	2467	24	Q14315	FLNC_HUMAN	FLNC	Filamin-C
VLFFYPLDFTFVCPTEIIAFSNR	N-term	dimethyl	neo	V	A	39	61	23	P32119	PRDX2_HUMAN	PRDX2	Peroxiredoxin-2
VLGVSVDSQFTHLAWINTPR	N-term	dimethyl	neo	E	K	72	91	20	P32119	PRDX2_HUMAN	PRDX2	Peroxiredoxin-2
VNCLSFNPYSEFILATGSADKTVALWDLR	N-term	dimethyl	neo	E	N	275	303	29	Q16576	RBBP7_HUMAN	RBBP7	Histone-binding protein RBBP7
VNCVSWNPQIPSMMASASDDGTVR	N-term	dimethyl	neo	T	I	616	639	24	Q9H7D7	WDR26_HUMAN	WDR26	WD repeat-containing protein 26
VNTPTTTVYR	N-term	dimethyl	neo	K	C	244	253	10	P26639	SYTC_HUMAN	TARS1	Threonine--tRNA ligase 1, cytoplasmic
VRSWSNIPFITVPLSR	N-term	dimethyl	neo	H	T	40	55	16	P54886	P5CS_HUMAN	ALDH18A1	Delta-1-pyrroline-5-carboxylate synthase
VSGQGLHEGHTFEPAEFIIDTR	N-term	dimethyl	neo	R	D	2052	2073	22	P21333	FLNA_HUMAN	FLNA	Filamin-A
VSTSSMGTLPKR	N-term	dimethyl	neo	A	V	21	32	12	P35914	HMGCL_HUMAN	HMGCL	Hydroxymethylglutaryl-CoA lyase, mitochondrial
VTHDLLRSELPDSIESALQGDER	N-term	dimethyl	neo	V	C	293	315	23	Q9ULT8	HECD1_HUMAN	HECTD1	E3 ubiquitin-protein ligase HECTD1
VYGGGCSEMLMAHAVTQLANR	N-term	dimethyl	neo	T	T	407	427	21	P78371	TCPB_HUMAN	CCT2	T-complex protein 1 subunit beta
WIVEERADATNVNNWHWTER	N-term	dimethyl	neo	R	D	11	30	20	O95433	AHSA1_HUMAN	AHSA1	Activator of 90 kDa heat shock protein ATPase homolog 1
YADYESVNECMEGVCKMYEEHLKR	N-term	dimethyl	neo	T	M	19	42	24	P84090	ERH_HUMAN	ERH	Enhancer of rudimentary homolog
YFSCTSAHTSTGDGTAMITR	N-term	dimethyl	neo	T	A	263	282	20	P31040	SDHA_HUMAN	SDHA	Succinate dehydrogenase [ubiquinone] flavoprotein subunit, mitochondrial
YGRYYIAASYVKYLESAGAR	N-term	dimethyl	neo	N	V	51	70	20	Q92820	GGH_HUMAN	GGH	Gamma-glutamyl hydrolase
YLEGTSCIAGVLVPAKDQPGR	N-term	dimethyl	neo	R	Q	2219	2239	21	P58107	EPIPL_HUMAN	EPPK1	Epiplakin
YNGEPEHIER	N-term	dimethyl	neo	R	N	132	141	10	Q14739	LBR_HUMAN	LBR	Delta(14)-sterol reductase LBR
YQQFKDFQR	N-term	dimethyl	neo	R	R	330	338	9	Q13838	DX39B_HUMAN	DDX39B	Spliceosome RNA helicase DDX39B
YRIGVGAPVYMAAVLEYLTAEILELAGNAAR	N-term	dimethyl	neo	K	D	39	69	31	O75367	H2AY_HUMAN	MACROH2A1	Core histone macro-H2A.1
YRPLERGDPEWSSETDALVGSR	N-term	dimethyl	neo	P	L	194	215	22	Q7Z7N9	T179B_HUMAN	TMEM179B	Transmembrane protein 179B
YSERVGAGAPVYLAAVLEYLTAEILELAGNAAR	N-term	dimethyl	neo	N	D	40	72	33	P04908	H2A1B_HUMAN	H2AC8	Histone H2A type 1-B/E
YSQGSTNYGKSQR	N-term	dimethyl	neo	D	R	309	321	13	Q99729	ROAA_HUMAN	HNRNPAB	Heterogeneous nuclear ribonucleoprotein A/B
YSVDIPLDKTVVNKDVFR	N-term	dimethyl	neo	R	D	85	102	18	P61353	RL27_HUMAN	RPL27	60S ribosomal protein L27
YVPRAVLVDLEPGTMDSVR	N-term	dimethyl	neo	K	S	59	77	19	P68371	TBB4B_HUMAN	TUBB4B	Tubulin beta-4B chain
YYNLQGISHR	N-term	dimethyl	neo	N	H	1770	1779	10	O75643	U520_HUMAN	SNRNP200	U5 small nuclear ribonucleoprotein 200 kDa helicase
AAAAAAAAAAGAAGGR	N-term	acetyl	original	M	G	2	17	16	Q86U42	PABP2_HUMAN	PABPN1	Polyadenylate-binding protein 2
AAAAAAGAGPEMVR	N-term	acetyl	original	M	G	2	15	14	P28482	MK01_HUMAN	MAPK1	Mitogen-activated protein kinase 1
AAAAAAGEAR	N-term	acetyl	original	M	R	2	11	10	P09417	DHPR_HUMAN	QDPR	Dihydropteridine reductase
AAAAAAGPSPGSGPGDSPEGPEGEAPERR	N-term	acetyl	original	M	R	2	30	29	Q9UID3	VPS51_HUMAN	VPS51	Vacuolar protein sorting-associated protein 51 homolog
AAAAAAGSGTPR	N-term	acetyl	original	M	E	2	13	12	Q9NR33	DPOE4_HUMAN	POLE4	DNA polymerase epsilon subunit 4
AAAAAATAAAAASIR	N-term	acetyl	original	M	E	2	16	15	Q8WVM8	SCFD1_HUMAN	SCFD1	Sec1 family domain-containing protein 1
AAAAAAVGPGAGGAGSAVPGGAGPCATVSVFPGAR	N-term	acetyl	original	M	L	2	36	35	Q86X55	CARM1_HUMAN	CARM1	Histone-arginine methyltransferase CARM1
AAAAAGTATSQR	N-term	acetyl	original	M	F	2	13	12	Q9Y2Z0	SGT1_HUMAN	SUGT1	Protein SGT1 homolog
AAAAAMAEQESAR	N-term	acetyl	original	M	N	2	14	13	Q7L5D6	GET4_HUMAN	GET4	Golgi to ER traffic protein 4 homolog
AAAAAQGGGGGEPR	N-term	acetyl	original	M	R	2	15	14	P27361	MK03_HUMAN	MAPK3	Mitogen-activated protein kinase 3
AAAAASAPQQLSDEELFSQLR	N-term	acetyl	original	M	R	2	22	21	Q9Y2U8	MAN1_HUMAN	LEMD3	Inner nuclear membrane protein Man1
AAAAAVGNAVPCGAR	N-term	acetyl	original	M	P	2	16	15	Q9HD20	AT131_HUMAN	ATP13A1	Endoplasmic reticulum transmembrane helix translocase
AAAAELSLLEKSLGLSKGNKYSAQGER	N-term	acetyl	original	M	Q	2	28	27	O43324	MCA3_HUMAN	EEF1E1	Eukaryotic translation elongation factor 1 epsilon-1
AAAAGGPCVR	N-term	acetyl	original	M	S	2	11	10	Q5SRE5	NU188_HUMAN	NUP188	Nucleoporin NUP188
AAAAKPNNLSLVVHGPGDLR	N-term	acetyl	original	M	L	2	21	20	Q00796	DHSO_HUMAN	SORD	Sorbitol dehydrogenase
AAAAVGAGHGAGGPGAASSSGGAR	N-term	acetyl	original	M	E	2	25	24	Q96K37	S35E1_HUMAN	SLC35E1	Solute carrier family 35 member E1
AAAAVQGGR	N-term	acetyl	original	M	S	2	10	9	Q15005	SPCS2_HUMAN	SPCS2	Signal peptidase complex subunit 2
AAAAVSESWPELELAER	N-term	acetyl	original	M	E	2	18	17	Q8N1G4	LRC47_HUMAN	LRRC47	Leucine-rich repeat-containing protein 47
AAAAVSSAKR	N-term	acetyl	original	M	S	2	11	10	P49914	MTHFS_HUMAN	MTHFS	5-formyltetrahydrofolate cyclo-ligase
AAAAVVEFQR	N-term	acetyl	original	M	A	2	11	10	O00231	PSD11_HUMAN	PSMD11	26S proteasome non-ATPase regulatory subunit 11
AAAAVVVPAEWIKNWEKSGR	N-term	acetyl	original	M	G	2	21	20	Q8NI27	THOC2_HUMAN	THOC2	THO complex subunit 2
AAADAEAVPAR	N-term	acetyl	original	M	G	2	12	11	Q9H9B1	EHMT1_HUMAN	EHMT1	Histone-lysine N-methyltransferase EHMT1
AAADGGGPGGASVGTEEDGGGVGHR	N-term	acetyl	original	M	T	2	26	25	A6NHR9	SMHD1_HUMAN	SMCHD1	Structural maintenance of chromosomes flexible hinge domain-containing protein 1
AAAEAGGDDAR	N-term	acetyl	original	M	C	2	12	11	A6NDG6	PGP_HUMAN	PGP	Glycerol-3-phosphate phosphatase
AAAEEEDGGPEGPNRER	N-term	acetyl	original	M	G	2	18	17	Q99942	RNF5_HUMAN	RNF5	E3 ubiquitin-protein ligase RNF5
AAAEGPVGDGELWQTWLPNHVVFLR	N-term	acetyl	original	M	L	2	26	25	Q99567	NUP88_HUMAN	NUP88	Nuclear pore complex protein Nup88
AAAETQSLR	N-term	acetyl	original	M	E	2	10	9	Q13523	PRP4B_HUMAN	PRPF4B	Serine/threonine-protein kinase PRP4 homolog
AAAFEASGALAAVATAMPAEHVAVQVPAPEPTPGPVR	N-term	acetyl	original	M	I	2	38	37	Q9UHI6	DDX20_HUMAN	DDX20	Probable ATP-dependent RNA helicase DDX20
AAAGGGGGGAAAAGR	N-term	acetyl	original	M	A	2	16	15	Q9UL25	RAB21_HUMAN	RAB21	Ras-related protein Rab-21
AAAMDVDTPSGTNSGAGKKR	N-term	acetyl	original	M	F	2	21	20	P62877	RBX1_HUMAN	RBX1	E3 ubiquitin-protein ligase RBX1
AAAPQAPGR	N-term	acetyl	original	M	G	2	10	9	P78345	RPP38_HUMAN	RPP38	Ribonuclease P protein subunit p38
AAAQEADGAR	N-term	acetyl	original	M	S	2	11	10	O96005	CLPT1_HUMAN	CLPTM1	Putative lipid scramblase CLPTM1
AAASGSVLQR	N-term	acetyl	original	M	C	2	11	10	Q5VWZ2	LYPL1_HUMAN	LYPLAL1	Lysophospholipase-like protein 1
AAATGAVAASAASGQAEGKKITDLR	N-term	acetyl	original	M	V	2	26	25	Q9NWH9	SLTM_HUMAN	SLTM	SAFB-like transcription modulator
AAATGPSFWLGNETLKVPLALFALNR	N-term	acetyl	original	M	Q	2	27	26	P12955	PEPD_HUMAN	PEPD	Xaa-Pro dipeptidase
AAAVAVAAASR	N-term	acetyl	original	M	R	2	12	11	Q7Z5L9	I2BP2_HUMAN	IRF2BP2	Interferon regulatory factor 2-binding protein 2
AAAVLSGPSAGSAAGVPGGTGGLSAVSSGPR	N-term	acetyl	original	M	L	2	32	31	Q8IZL8	PELP1_HUMAN	PELP1	Proline-, glutamic acid- and leucine-rich protein 1
AAAVPQR	N-term	acetyl	original	M	A	2	8	7	Q00688	FKBP3_HUMAN	FKBP3	Peptidyl-prolyl cis-trans isomerase FKBP3
AADISESSGADCKGDPR	N-term	acetyl	original	M	N	2	18	17	O43583	DENR_HUMAN	DENR	Density-regulated protein
AADLNLEWISLPR	N-term	acetyl	original	M	S	2	14	13	Q9HAU0	PKHA5_HUMAN	PLEKHA5	Pleckstrin homology domain-containing family A member 5
AADTQVSETLKR	N-term	acetyl	original	M	F	2	13	12	Q92616	GCN1_HUMAN	GCN1	eIF-2-alpha kinase activator GCN1
AAEAADLGLGAAVPVELRR	N-term	acetyl	original	M	E	2	20	19	Q9Y5Q8	TF3C5_HUMAN	GTF3C5	General transcription factor 3C polypeptide 5
AAEAAGGKYR	N-term	acetyl	original	M	S	2	11	10	Q96A65	EXOC4_HUMAN	EXOC4	Exocyst complex component 4
AAEADGPLKR	N-term	acetyl	original	M	L	2	11	10	O75352	MPU1_HUMAN	MPDU1	Mannose-P-dolichol utilization defect 1 protein
AAEDELQLPR	N-term	acetyl	original	M	L	2	11	10	P78318	IGBP1_HUMAN	IGBP1	Immunoglobulin-binding protein 1
AAEPLTELEESIETVVTTFFTFAR	N-term	acetyl	original	M	Q	2	25	24	Q99584	S10AD_HUMAN	S100A13	Protein S100-A13
AAESGSDFQQR	N-term	acetyl	original	M	R	2	12	11	Q96BP3	PPWD1_HUMAN	PPWD1	Peptidylprolyl isomerase domain and WD repeat-containing protein 1
AAGFKTVEPLEYYR	N-term	acetyl	original	M	R	2	15	14	Q96B26	EXOS8_HUMAN	EXOSC8	Exosome complex component RRP43
AAGGDHGSPDSYR	N-term	acetyl	original	M	S	2	14	13	P30566	PUR8_HUMAN	ADSL	Adenylosuccinate lyase
AAGGGGGSSKASSSSASSAGALESSLDR	N-term	acetyl	original	M	K	2	29	28	Q5VT52	RPRD2_HUMAN	RPRD2	Regulation of nuclear pre-mRNA domain-containing protein 2
AAGPISER	N-term	acetyl	original	M	N	2	9	8	Q15427	SF3B4_HUMAN	SF3B4	Splicing factor 3B subunit 4
AAGTAAALAFLSQESR	N-term	acetyl	original	M	T	2	17	16	O75607	NPM3_HUMAN	NPM3	Nucleoplasmin-3
AAGTLYTYPENWR	N-term	acetyl	original	M	A	2	14	13	P26641	EF1G_HUMAN	EEF1G	Elongation factor 1-gamma
AAGTLYTYPENWRAFKALIAAQYSGAQVR	N-term	acetyl	original	M	V	2	30	29	P26641	EF1G_HUMAN	EEF1G	Elongation factor 1-gamma
AAGTSSYWEDLR	N-term	acetyl	original	M	K	2	13	12	O95249	GOSR1_HUMAN	GOSR1	Golgi SNAP receptor complex member 1
AAGVEAAAEVAATEIKMEEESGAPGVPSGNGAPGPKGEGERPAQNEKR	N-term	acetyl	original	M	K	2	49	48	P52272	HNRPM_HUMAN	HNRNPM	Heterogeneous nuclear ribonucleoprotein M
AAHLSYGR	N-term	acetyl	original	M	V	2	9	8	Q96AX1	VP33A_HUMAN	VPS33A	Vacuolar protein sorting-associated protein 33A
AAIYGGVEGGGTR	N-term	acetyl	original	M	S	2	14	13	Q9UJ70	NAGK_HUMAN	NAGK	N-acetyl-D-glucosamine kinase
AAKSQPNIPKAKSLDGVTNDR	N-term	acetyl	original	M	T	2	22	21	Q9UBM7	DHCR7_HUMAN	DHCR7	7-dehydrocholesterol reductase
AAKVFESIGKFGLALAVAGGVVNSALYNVDAGHR	N-term	acetyl	original	M	A	2	35	34	P35232	PHB1_HUMAN	PHB1	Prohibitin 1
AALAPLPPLPAQFKSIQHHLR	N-term	acetyl	original	M	T	2	22	21	Q9NP79	VTA1_HUMAN	VTA1	Vacuolar protein sorting-associated protein VTA1 homolog
AALDSLSLFTSLGLSEQKAR	N-term	acetyl	original	M	E	2	21	20	P47897	SYQ_HUMAN	QARS1	Glutamine--tRNA ligase
AALDSLSLFTSLGLSEQKARETLKNSALSAQLR	N-term	acetyl	original	M	E	2	34	33	P47897	SYQ_HUMAN	QARS1	Glutamine--tRNA ligase
AALGEPVRLER	N-term	acetyl	original	M	D	2	12	11	Q9NUP9	LIN7C_HUMAN	LIN7C	Protein lin-7 homolog C
AALGPSSQNVTEYVVR	N-term	acetyl	original	M	V	2	17	16	P35269	T2FA_HUMAN	GTF2F1	General transcription factor IIF subunit 1
AALGVAEAVAAPHPAEGAETAEAVELSR	N-term	acetyl	original	M	A	2	29	28	Q86Y56	DAAF5_HUMAN	DNAAF5	Dynein axonemal assembly factor 5
AALTRDPQFQKLQQWYR	N-term	acetyl	original	M	E	2	18	17	P06744	G6PI_HUMAN	GPI	Glucose-6-phosphate isomerase
AALVLEDGSVLR	N-term	acetyl	original	M	G	2	13	12	P27708	PYR1_HUMAN	CAD	CAD protein
AAMAVGGAGGSR	N-term	acetyl	original	M	V	2	13	12	O14744	ANM5_HUMAN	PRMT5	Protein arginine N-methyltransferase 5
AANATTNPSQLLPLELVDKCIGSR	N-term	acetyl	original	M	I	2	25	24	Q9Y4Y9	LSM5_HUMAN	LSM5	U6 snRNA-associated Sm-like protein LSm5
AANYSSTSTR	N-term	acetyl	original	M	R	2	11	10	Q9BTV4	TMM43_HUMAN	TMEM43	Transmembrane protein 43
AAPAGGGGSAVSVLAPNGR	N-term	acetyl	original	M	R	2	20	19	Q9BZE9	ASPC1_HUMAN	ASPSCR1	Tether containing UBX domain for GLUT4
AAPAQQTTQPGGGKR	N-term	acetyl	original	M	K	2	16	15	Q9NXG2	THUM1_HUMAN	THUMPD1	THUMP domain-containing protein 1
AAPEGSGLGEDAR	N-term	acetyl	original	M	L	2	14	13	Q96G03	PGM2_HUMAN	PGM2	Phosphopentomutase
AAPEGSGLGEDARLDQETAQWLR	N-term	acetyl	original	M	W	2	24	23	Q96G03	PGM2_HUMAN	PGM2	Phosphopentomutase
AAPGAPAEYGYIR	N-term	acetyl	original	M	T	2	14	13	Q99959	PKP2_HUMAN	PKP2	Plakophilin-2
AAPGPALCLFDVDGTLTAPR	N-term	acetyl	original	M	Q	2	21	20	O15305	PMM2_HUMAN	PMM2	Phosphomannomutase 2
AAPPEPGEPEER	N-term	acetyl	original	M	K	2	13	12	Q5RI15	COX20_HUMAN	COX20	Cytochrome c oxidase assembly protein COX20, mitochondrial
AAPPGEYFSVGSQVSCR	N-term	acetyl	original	M	T	2	18	17	Q3MHD2	LSM12_HUMAN	LSM12	Protein LSM12
AAPSDGFKPR	N-term	acetyl	original	M	E	2	11	10	Q92979	NEP1_HUMAN	EMG1	Ribosomal RNA small subunit methyltransferase NEP1
AAPSPSGGGGSGGGSGSGTPGPVGSPAPGHPAVSSMQGKR	N-term	acetyl	original	M	K	2	41	40	P45985	MP2K4_HUMAN	MAP2K4	Dual specificity mitogen-activated protein kinase kinase 4
AAPVVAPPGVVVSR	N-term	acetyl	original	M	A	2	15	14	Q13144	EI2BE_HUMAN	EIF2B5	Translation initiation factor eIF-2B subunit epsilon
AAQSAPKVVLKSTTKMSLNER	N-term	acetyl	original	M	F	2	22	21	Q9Y3Y2	CHTOP_HUMAN	CHTOP	Chromatin target of PRMT1 protein
AASAAAASAAAASAASGSPGPGEGSAGGEKR	N-term	acetyl	original	M	S	2	32	31	Q13263	TIF1B_HUMAN	TRIM28	Transcription intermediary factor 1-beta
AASGESGTSGGGGSTEEAFMTFYSEVKQIEKR	N-term	acetyl	original	M	D	2	33	32	O75937	DNJC8_HUMAN	DNAJC8	DnaJ homolog subfamily C member 8
AASKPVEAAVVAAAVPSSGSGVGGGGTAGPGTGGLPR	N-term	acetyl	original	M	W	2	38	37	O94826	TOM70_HUMAN	TOMM70	Mitochondrial import receptor subunit TOM70
AASKVKQDMPPPGGYGPIDYKR	N-term	acetyl	original	M	N	2	23	22	Q9P0J0	NDUAD_HUMAN	NDUFA13	NADH dehydrogenase [ubiquinone] 1 alpha subcomplex subunit 13
AASQAVEEMR	N-term	acetyl	original	M	S	2	11	10	O15160	RPAC1_HUMAN	POLR1C	DNA-directed RNA polymerases I and III subunit RPAC1
AATASAGAGGIDGKPR	N-term	acetyl	original	M	T	2	17	16	Q02978	M2OM_HUMAN	SLC25A11	Mitochondrial 2-oxoglutarate/malate carrier protein
AATFFGEVVKAPCR	N-term	acetyl	original	M	A	2	15	14	O95456	PSMG1_HUMAN	PSMG1	Proteasome assembly chaperone 1
AATMKKAAAEDVNVTFEDQQKINKFAR	N-term	acetyl	original	M	N	2	28	27	Q9NQP4	PFD4_HUMAN	PFDN4	Prefoldin subunit 4
AATTGSGVKVPR	N-term	acetyl	original	M	N	2	13	12	Q13404	UB2V1_HUMAN	UBE2V1	Ubiquitin-conjugating enzyme E2 variant 1
AAVAVAVR	N-term	acetyl	original	M	E	2	9	8	Q9UI10	EI2BD_HUMAN	EIF2B4	Translation initiation factor eIF-2B subunit delta
AAVDLEKLR	N-term	acetyl	original	M	A	2	10	9	P17858	PFKAL_HUMAN	PFKL	ATP-dependent 6-phosphofructokinase, liver type
AAVKDSCGKGEMATGNGR	N-term	acetyl	original	M	R	2	19	18	P61758	PFD3_HUMAN	VBP1	Prefoldin subunit 3
AAVKTLNPKAEVAR	N-term	acetyl	original	M	A	2	15	14	P40227	TCPZ_HUMAN	CCT6A	T-complex protein 1 subunit zeta
AAVLNAER	N-term	acetyl	original	M	L	2	9	8	Q9H3P7	GCP60_HUMAN	ACBD3	Golgi resident protein GCP60
AAVLQQVLER	N-term	acetyl	original	M	T	2	11	10	P12270	TPR_HUMAN	TPR	Nucleoprotein TPR
AAVLQQVLERTELNKLPKSVQNKLEKFLADQQSEIDGLKGR	N-term	acetyl	original	M	H	2	42	41	P12270	TPR_HUMAN	TPR	Nucleoprotein TPR
AAVQAAEVKVDGSEPKLSKNELKR	N-term	acetyl	original	M	R	2	25	24	Q15046	SYK_HUMAN	KARS1	Lysine--tRNA ligase
AAVQMDPELAKR	N-term	acetyl	original	M	L	2	13	12	Q9Y312	AAR2_HUMAN	AAR2	Protein AAR2 homolog
AAVVAKR	N-term	acetyl	original	M	E	2	8	7	Q9BV81	EMC6_HUMAN	EMC6	ER membrane protein complex subunit 6
AAYKLVLIR	N-term	acetyl	original	M	H	2	10	9	P18669	PGAM1_HUMAN	PGAM1	Phosphoglycerate mutase 1
ACARPLISVYSEKGESSGKNVTLPAVFKAPIRPDIVNFVHTNLR	N-term	acetyl	original	M	K	2	45	44	P36578	RL4_HUMAN	RPL4	60S ribosomal protein L4
ADAAASPVGKR	N-term	acetyl	original	M	L	2	12	11	Q7LBC6	KDM3B_HUMAN	KDM3B	Lysine-specific demethylase 3B
ADAAATAGAGGSGTR	N-term	acetyl	original	M	S	2	16	15	Q7Z7C8	TAF8_HUMAN	TAF8	Transcription initiation factor TFIID subunit 8
ADAAPQLGKR	N-term	acetyl	original	M	K	2	11	10	Q96C86	DCPS_HUMAN	DCPS	m7GpppX diphosphatase
ADAWEEIRR	N-term	acetyl	original	M	L	2	10	9	O94874	UFL1_HUMAN	UFL1	E3 UFM1-protein ligase 1
ADDIDIEAMLEAPYKKDENKLSSANGHEER	N-term	acetyl	original	M	S	2	31	30	Q14498	RBM39_HUMAN	RBM39	RNA-binding protein 39
ADDPSAADR	N-term	acetyl	original	M	N	2	10	9	P62495	ERF1_HUMAN	ETF1	Eukaryotic peptide chain release factor subunit 1
ADEDGEGIHPSAPHR	N-term	acetyl	original	M	N	2	16	15	Q96L92	SNX27_HUMAN	SNX27	Sorting nexin-27
ADEEKLPPGWEKR	N-term	acetyl	original	M	M	2	14	13	Q13526	PIN1_HUMAN	PIN1	Peptidyl-prolyl cis-trans isomerase NIMA-interacting 1
ADEELEALRR	N-term	acetyl	original	M	Q	2	11	10	O14737	PDCD5_HUMAN	PDCD5	Programmed cell death protein 5
ADEGKSYSEHDDER	N-term	acetyl	original	M	V	2	15	14	Q9UBU9	NXF1_HUMAN	NXF1	Nuclear RNA export factor 1
ADEGKSYSEHDDERVNFPQR	N-term	acetyl	original	M	K	2	21	20	Q9UBU9	NXF1_HUMAN	NXF1	Nuclear RNA export factor 1
ADEIAKAQVAR	N-term	acetyl	original	M	P	2	12	11	P49773	HINT1_HUMAN	HINT1	Adenosine 5'-monophosphoramidase HINT1
ADEIAKAQVARPGGDTIFGKIIR	N-term	acetyl	original	M	K	2	24	23	P49773	HINT1_HUMAN	HINT1	Adenosine 5'-monophosphoramidase HINT1
ADEKPKEGVKTENNDHINLKVAGQDGSVVQFKIKR	N-term	acetyl	original	M	H	2	36	35	P61956	SUMO2_HUMAN	SUMO2	Small ubiquitin-related modifier 2
ADFDDRVSDEEKVR	N-term	acetyl	original	M	I	2	15	14	P52907	CAZA1_HUMAN	CAPZA1	F-actin-capping protein subunit alpha-1
ADGELNVDSLITR	N-term	acetyl	original	M	L	2	14	13	P62140	PP1B_HUMAN	PPP1CB	Serine/threonine-protein phosphatase PP1-beta catalytic subunit
ADGKAGDEKPEKSQR	N-term	acetyl	original	M	A	2	16	15	Q8WW12	PCNP_HUMAN	PCNP	PEST proteolytic signal-containing nuclear protein
ADGQVAELLLR	N-term	acetyl	original	M	R	2	12	11	Q9Y285	SYFA_HUMAN	FARSA	Phenylalanine--tRNA ligase alpha subunit
ADHNPDSDSTPR	N-term	acetyl	original	M	T	2	13	12	Q96BT3	CENPT_HUMAN	CENPT	Centromere protein T
ADHSFSDGVPSDSVEAAKNASNTEKLTDQVMQNPR	N-term	acetyl	original	M	V	2	36	35	Q99733	NP1L4_HUMAN	NAP1L4	Nucleosome assembly protein 1-like 4
ADIQTER	N-term	acetyl	original	M	A	2	8	7	P62280	RS11_HUMAN	RPS11	40S ribosomal protein S11
ADISLDELIR	N-term	acetyl	original	M	K	2	11	10	Q9BY77	PDIP3_HUMAN	POLDIP3	Polymerase delta-interacting protein 3
ADKEAAFDDAVEER	N-term	acetyl	original	M	V	2	15	14	Q09028	RBBP4_HUMAN	RBBP4	Histone-binding protein RBBP4
ADKMDMSLDDIIKLNR	N-term	acetyl	original	M	S	2	17	16	Q86V81	THOC4_HUMAN	ALYREF	THO complex subunit 4
ADLAECNIKVMCR	N-term	acetyl	original	M	F	2	14	13	P33176	KINH_HUMAN	KIF5B	Kinesin-1 heavy chain
ADLDKLNIDSIIQR	N-term	acetyl	original	M	L	2	15	14	P36873	PP1G_HUMAN	PPP1CC	Serine/threonine-protein phosphatase PP1-gamma catalytic subunit
ADLEEQLSDEEKVR	N-term	acetyl	original	M	I	2	15	14	P47755	CAZA2_HUMAN	CAPZA2	F-actin-capping protein subunit alpha-2
ADLSLADALTEPSPDIEGEIKR	N-term	acetyl	original	M	D	2	23	22	P27816	MAP4_HUMAN	MAP4	Microtubule-associated protein 4
ADMQNLVER	N-term	acetyl	original	M	L	2	10	9	Q01518	CAP1_HUMAN	CAP1	Adenylyl cyclase-associated protein 1
ADNEKLDNQR	N-term	acetyl	original	M	L	2	11	10	O00629	IMA3_HUMAN	KPNA4	Importin subunit alpha-3
ADPKYADLPGIAR	N-term	acetyl	original	M	N	2	14	13	Q13561	DCTN2_HUMAN	DCTN2	Dynactin subunit 2
ADQLTEEQIAEFKEAFSLFDKDGDGTITTKELGTVMR	N-term	acetyl	original	M	S	2	38	37	P0DP24	CALM2_HUMAN	CALM2	Calmodulin-2
ADSELQLVEQR	N-term	acetyl	original	M	I	2	12	11	P07741	APT_HUMAN	APRT	Adenine phosphoribosyltransferase
ADSGTAGGAALAAPAPGPGSGGPGPR	N-term	acetyl	original	M	V	2	27	26	Q96C90	PP14B_HUMAN	PPP1R14B	Protein phosphatase 1 regulatory subunit 14B
ADSKEGVLPLTAASTAPISFGFTR	N-term	acetyl	original	M	T	2	25	24	Q92917	GPKOW_HUMAN	GPKOW	G-patch domain and KOW motifs-containing protein
ADSRDPASDQMQHWKEQR	N-term	acetyl	original	M	A	2	19	18	P04040	CATA_HUMAN	CAT	Catalase
ADVLDLHEAGGEDFAMDEDGDESIHKLKEKAKKR	N-term	acetyl	original	M	K	2	35	34	Q9Y5S9	RBM8A_HUMAN	RBM8A	RNA-binding protein 8A
ADVLSVLR	N-term	acetyl	original	M	Q	2	9	8	Q6P1J9	CDC73_HUMAN	CDC73	Parafibromin
ADVVVGKDKGGEQR	N-term	acetyl	original	M	L	2	15	14	Q9NRG0	CHRC1_HUMAN	CHRAC1	Chromatin accessibility complex protein 1
ADYSTVPPPSSGSAGGGGGGGGGGGVNDAFKDALQR	N-term	acetyl	original	M	A	2	37	36	Q96AE4	FUBP1_HUMAN	FUBP1	Far upstream element-binding protein 1
AEAEESPGDPGTASPR	N-term	acetyl	original	M	P	2	17	16	Q96EC8	YIPF6_HUMAN	YIPF6	Protein YIPF6
AEAEGVPTTPGPASGSTFR	N-term	acetyl	original	M	G	2	20	19	Q86VR2	RETR3_HUMAN	RETREG3	Reticulophagy regulator 3
AEAMDLGKDPNGPTHSSTLFVR	N-term	acetyl	original	M	D	2	23	22	Q9NYB0	TE2IP_HUMAN	TERF2IP	Telomeric repeat-binding factor 2-interacting protein 1
AEDMETKIKNYKTAPFDSR	N-term	acetyl	original	M	F	2	20	19	P14854	CX6B1_HUMAN	COX6B1	Cytochrome c oxidase subunit 6B1
AEEGIAAGGVMDVNTALQEVLKTALIHDGLAR	N-term	acetyl	original	M	G	2	33	32	P25398	RS12_HUMAN	RPS12	40S ribosomal protein S12
AEEVSTLMKATVLMR	N-term	acetyl	original	M	Q	2	16	15	Q969T7	5NT3B_HUMAN	NT5C3B	7-methylguanosine phosphate-specific 5'-nucleotidase
AEFTSYKETASSR	N-term	acetyl	original	M	H	2	14	13	Q86V48	LUZP1_HUMAN	LUZP1	Leucine zipper protein 1
AEGDAGSDQR	N-term	acetyl	original	M	Q	2	11	10	Q9P2X3	IMPCT_HUMAN	IMPACT	Protein IMPACT
AEGGAADLDTQR	N-term	acetyl	original	M	S	2	13	12	Q9Y4E8	UBP15_HUMAN	USP15	Ubiquitin carboxyl-terminal hydrolase 15
AEGGASKGGGEEPGKLPEPAEEESQVLR	N-term	acetyl	original	M	G	2	29	28	Q6ZN17	LN28B_HUMAN	LIN28B	Protein lin-28 homolog B
AEGSAVSDPQHAAR	N-term	acetyl	original	M	L	2	15	14	Q9H2C0	GAN_HUMAN	GAN	Gigaxonin
AEIIQER	N-term	acetyl	original	M	I	2	8	7	Q9NYH9	UTP6_HUMAN	UTP6	U3 small nucleolar RNA-associated protein 6 homolog
AEKFDCHYCR	N-term	acetyl	original	M	D	2	11	10	Q13642	FHL1_HUMAN	FHL1	Four and a half LIM domains protein 1
AELGAGGDGHR	N-term	acetyl	original	M	G	2	12	11	Q14244	MAP7_HUMAN	MAP7	Ensconsin
AELGLNEHHQNEVINYMR	N-term	acetyl	original	M	F	2	19	18	Q9NQ48	LZTL1_HUMAN	LZTFL1	Leucine zipper transcription factor-like protein 1
AELQQLR	N-term	acetyl	original	M	V	2	8	7	Q96C01	F136A_HUMAN	FAM136A	Protein FAM136A
AELTVEVR	N-term	acetyl	original	M	G	2	9	8	P51114	FXR1_HUMAN	FXR1	RNA-binding protein FXR1
AELVQGQSAPVGMKAEGFVDALHR	N-term	acetyl	original	M	V	2	25	24	Q96I24	FUBP3_HUMAN	FUBP3	Far upstream element-binding protein 3
AELYVKPGNKER	N-term	acetyl	original	M	G	2	13	12	Q9HD15	SRA1_HUMAN	SRA1	Steroid receptor RNA activator 1
AENDVDNELLDYEDDEVETAAGGDGAEAPAKKDVKGSYVSIHSSGFR	N-term	acetyl	original	M	D	2	48	47	Q13838	DX39B_HUMAN	DDX39B	Spliceosome RNA helicase DDX39B
AENGESSGPPRPSR	N-term	acetyl	original	M	G	2	15	14	Q9UHD9	UBQL2_HUMAN	UBQLN2	Ubiquilin-2
AENHAQNKAKLISETR	N-term	acetyl	original	M	R	2	17	16	Q8NHP6	MSPD2_HUMAN	MOSPD2	Motile sperm domain-containing protein 2
AENPSLENHR	N-term	acetyl	original	M	I	2	11	10	O00505	IMA4_HUMAN	KPNA3	Importin subunit alpha-4
AENSESLGTVPEHER	N-term	acetyl	original	M	I	2	16	15	Q8TAG9	EXOC6_HUMAN	EXOC6	Exocyst complex component 6
AENSVLTSTTGR	N-term	acetyl	original	M	T	2	13	12	Q9H8V3	ECT2_HUMAN	ECT2	Protein ECT2
AENGDNEKMAALEAKICHQIEYYFGDFNLPR	N-term	acetyl	original	M	D	2	32	31	P05455	LA_HUMAN	SSB	Lupus La protein
AEPASVAAESLAGSR	N-term	acetyl	original	M	A	2	16	15	Q9NQT5	EXOS3_HUMAN	EXOSC3	Exosome complex component RRP40
AEPLQPDPGAAEDAAAQAVETPGWKAPEDAGPQPGSYEIR	N-term	acetyl	original	M	H	2	41	40	Q9Y5Z4	HEBP2_HUMAN	HEBP2	Heme-binding protein 2
AEPSAPESKHKSSLNSSPWSGLMALGNSR	N-term	acetyl	original	M	H	2	30	29	Q8TCJ2	STT3B_HUMAN	STT3B	Dolichyl-diphosphooligosaccharide--protein glycosyltransferase subunit STT3B
AEPSGAETRPPIR	N-term	acetyl	original	M	V	2	14	13	Q9NRR5	UBQL4_HUMAN	UBQLN4	Ubiquilin-4
AEPWGNELASAAAR	N-term	acetyl	original	M	G	2	15	14	P42773	CDN2C_HUMAN	CDKN2C	Cyclin-dependent kinase 4 inhibitor C
AEQATKSVLFVCLGNICR	N-term	acetyl	original	M	S	2	19	18	P24666	PPAC_HUMAN	ACP1	Low molecular weight phosphotyrosine protein phosphatase
AEQVALSR	N-term	acetyl	original	M	T	2	9	8	P11413	G6PD_HUMAN	G6PD	Glucose-6-phosphate 1-dehydrogenase
AERPEDLNLPNAVITR	N-term	acetyl	original	M	I	2	17	16	Q9NRF9	DPOE3_HUMAN	POLE3	DNA polymerase epsilon subunit 3
AESDWDTVTVLR	N-term	acetyl	original	M	K	2	13	12	O60869	EDF1_HUMAN	EDF1	Endothelial differentiation-related factor 1
AESIIIR	N-term	acetyl	original	M	V	2	8	7	Q8TAT6	NPL4_HUMAN	NPLOC4	Nuclear protein localization protein 4 homolog
AESSDKLYR	N-term	acetyl	original	M	V	2	10	9	P09874	PARP1_HUMAN	PARP1	Poly [ADP-ribose] polymerase 1
AESSESFTMASSPAQR	N-term	acetyl	original	M	R	2	17	16	P49736	MCM2_HUMAN	MCM2	DNA replication licensing factor MCM2
AETAAGVGR	N-term	acetyl	original	M	F	2	10	9	Q12788	TBL3_HUMAN	TBL3	Transducin beta-like protein 3
AETLEFNDVYQEVKGSMNDGR	N-term	acetyl	original	M	L	2	22	21	Q08945	SSRP1_HUMAN	SSRP1	FACT complex subunit SSRP1
AETLPGSGDSGPGTASLGPGVAETGTR	N-term	acetyl	original	M	R	2	28	27	Q14151	SAFB2_HUMAN	SAFB2	Scaffold attachment factor B2
AETLPGSGDSGPGTASLGPGVAETGTRR	N-term	acetyl	original	M	L	2	29	28	Q14151	SAFB2_HUMAN	SAFB2	Scaffold attachment factor B2
AETLSGLGDSGAAGAAALSSASSETGTR	N-term	acetyl	original	M	R	2	29	28	Q15424	SAFB1_HUMAN	SAFB	Scaffold attachment factor B1
AETLSGLGDSGAAGAAALSSASSETGTRR	N-term	acetyl	original	M	L	2	30	29	Q15424	SAFB1_HUMAN	SAFB	Scaffold attachment factor B1
AETVADTRR	N-term	acetyl	original	M	L	2	10	9	O60493	SNX3_HUMAN	SNX3	Sorting nexin-3
AEVEETLKR	N-term	acetyl	original	M	I	2	10	9	Q8TF09	DLRB2_HUMAN	DYNLRB2	Dynein light chain roadblock-type 2
AEVEQKKKR	N-term	acetyl	original	M	T	2	10	9	P62841	RS15_HUMAN	RPS15	40S ribosomal protein S15
AEVGEDSGAR	N-term	acetyl	original	M	A	2	11	10	P85037	FOXK1_HUMAN	FOXK1	Forkhead box protein K1
AEVQVLVLDGR	N-term	acetyl	original	M	G	2	12	11	P40429	RL13A_HUMAN	RPL13A	60S ribosomal protein L13a
AEYDLTTR	N-term	acetyl	original	M	I	2	9	8	P60228	EIF3E_HUMAN	EIF3E	Eukaryotic translation initiation factor 3 subunit E
AEYLASIFGTEKDKVNCSFYFKIGACR	N-term	acetyl	original	M	H	2	28	27	Q01081	U2AF1_HUMAN	U2AF1	Splicing factor U2AF 35 kDa subunit
AFAETYPAASSLPNGDCGRPR	N-term	acetyl	original	M	A	2	22	21	P30520	PURA2_HUMAN	ADSS2	Adenylosuccinate synthetase isozyme 2
AFKDTGKTPVEPEVAIHR	N-term	acetyl	original	M	I	2	19	18	P60866	RS20_HUMAN	RPS20	40S ribosomal protein S20
AFLASGPYLTHQQKVLR	N-term	acetyl	original	M	L	2	18	17	Q9Y6M9	NDUB9_HUMAN	NDUFB9	NADH dehydrogenase [ubiquinone] 1 beta subcomplex subunit 9
AGAATQASLESAPR	N-term	acetyl	original	M	I	2	15	14	Q9BXR0	TGT_HUMAN	QTRT1	Queuine tRNA-ribosyltransferase catalytic subunit 1
AGAGPAPGLPGAGGPVVPGPGAGIPGKSGEER	N-term	acetyl	original	M	L	2	33	32	Q9BTD8	RBM42_HUMAN	RBM42	RNA-binding protein 42
AGAGSAAVSGAGTPVAGPTGR	N-term	acetyl	original	M	D	2	22	21	O95295	SNAPN_HUMAN	SNAPIN	SNARE-associated protein Snapin
AGDLSAGFFMEELNTYR	N-term	acetyl	original	M	Q	2	18	17	P19525	E2AK2_HUMAN	EIF2AK2	Interferon-induced, double-stranded RNA-activated protein kinase
AGFGAMEKFLVEYKSAVEKKLAEYKCNTNTAIELKLVR	N-term	acetyl	original	M	F	2	39	38	O14929	HAT1_HUMAN	HAT1	Histone acetyltransferase type B catalytic subunit
AGIAAKLAKDR	N-term	acetyl	original	M	E	2	12	11	P17655	CAN2_HUMAN	CAPN2	Calpain-2 catalytic subunit
AGILFEDIFDVKDIDPEGKKFDR	N-term	acetyl	original	M	V	2	24	23	P52434	RPAB3_HUMAN	POLR2H	DNA-directed RNA polymerases I, II, and III subunit RPABC3
AGKQAVSASGKWLDGIRKWYYNAAGFNKLGLMR	N-term	acetyl	original	M	D	2	34	33	P14927	QCR7_HUMAN	UQCRB	Cytochrome b-c1 complex subunit 7
AGKSSLFKVILLGDGGVGKSSLMNR	N-term	acetyl	original	M	Y	2	26	25	P51151	RAB9A_HUMAN	RAB9A	Ras-related protein Rab-9A
AGLELLSDQGYR	N-term	acetyl	original	M	V	2	13	12	Q9NPD3	EXOS4_HUMAN	EXOSC4	Exosome complex component RRP41
AGLGHPAAFGR	N-term	acetyl	original	M	A	2	12	11	O94760	DDAH1_HUMAN	DDAH1	N(G),N(G)-dimethylarginine dimethylaminohydrolase 1
AGLNSLEAVKR	N-term	acetyl	original	M	K	2	12	11	P67936	TPM4_HUMAN	TPM4	Tropomyosin alpha-4 chain
AGLSDLELRR	N-term	acetyl	original	M	E	2	11	10	Q8NC56	LEMD2_HUMAN	LEMD2	LEM domain-containing protein 2
AGLTDLQR	N-term	acetyl	original	M	L	2	9	8	O75935	DCTN3_HUMAN	DCTN3	Dynactin subunit 3
AGLTLFVGR	N-term	acetyl	original	M	L	2	10	9	Q9NW13	RBM28_HUMAN	RBM28	RNA-binding protein 28
AGLTVRDPAVDR	N-term	acetyl	original	M	S	2	13	12	P33240	CSTF2_HUMAN	CSTF2	Cleavage stimulation factor subunit 2
AGNFDSEER	N-term	acetyl	original	M	S	2	10	9	P46108	CRK_HUMAN	CRK	Adapter molecule crk
AGPLQGGGAR	N-term	acetyl	original	M	A	2	11	10	Q9P015	RM15_HUMAN	MRPL15	39S ribosomal protein L15, mitochondrial
AGQAFRKFLPLFDR	N-term	acetyl	original	M	V	2	15	14	P61604	CH10_HUMAN	HSPE1	10 kDa heat shock protein, mitochondrial
AGTALKR	N-term	acetyl	original	M	L	2	8	7	P60604	UB2G2_HUMAN	UBE2G2	Ubiquitin-conjugating enzyme E2 G2
AGTGLVAGEVVVDALPYFDQGYEAPGVR	N-term	acetyl	original	M	E	2	29	28	O75934	SPF27_HUMAN	BCAS2	Pre-mRNA-splicing factor SPF27
AGTVVLDDVELR	N-term	acetyl	original	M	E	2	13	12	P25205	MCM3_HUMAN	MCM3	DNA replication licensing factor MCM3
AGVEEVAASGSHLNGDLDPDDREEGAASTAEEAAKKKR	N-term	acetyl	original	M	R	2	39	38	P50579	MAP2_HUMAN	METAP2	Methionine aminopeptidase 2
AGVFPYR	N-term	acetyl	original	M	G	2	8	7	Q6P2Q9	PRP8_HUMAN	PRPF8	Pre-mRNA-processing-splicing factor 8
AGVFPYRGPGNPVPGPLAPLPDYMSEEKLQEKAR	N-term	acetyl	original	M	K	2	35	34	Q6P2Q9	PRP8_HUMAN	PRPF8	Pre-mRNA-processing-splicing factor 8
AGVSFSGHR	N-term	acetyl	original	M	L	2	10	9	Q16643	DREB_HUMAN	DBN1	Drebrin
AHITINQYLQQVYEAIDSR	N-term	acetyl	original	M	D	2	20	19	Q5JVF3	PCID2_HUMAN	PCID2	PCI domain-containing protein 2
AHKQIYYSDKYFDEHYEYR	N-term	acetyl	original	M	H	2	20	19	P33552	CKS2_HUMAN	CKS2	Cyclin-dependent kinases regulatory subunit 2
AHQTGIHATEELKEFFAKAR	N-term	acetyl	original	M	A	2	21	20	Q6IBS0	TWF2_HUMAN	TWF2	Twinfilin-2
AHYNFKKITVVPSAKDFIDLTLSKTQR	N-term	acetyl	original	M	K	2	28	27	Q9BZE4	GTPB4_HUMAN	GTPBP4	GTP-binding protein 4
AKAAAIGIDLGTTYSCVGVFQHGKVEIIANDQGNR	N-term	acetyl	original	M	T	2	36	35	P0DMV8	HS71A_HUMAN	HSPA1A	Heat shock 70 kDa protein 1A
AKFMTPVIQDNPSGWGPCAVPEQFR	N-term	acetyl	original	M	D	2	26	25	O15371	EIF3D_HUMAN	EIF3D	Eukaryotic translation initiation factor 3 subunit D
AKIAKTHEDIEAQIR	N-term	acetyl	original	M	E	2	16	15	O75533	SF3B1_HUMAN	SF3B1	Splicing factor 3B subunit 1
AKISSPTETER	N-term	acetyl	original	M	C	2	12	11	P31949	S10AB_HUMAN	S100A11	Protein S100-A11
AKPAQGAKYR	N-term	acetyl	original	M	G	2	11	10	P08133	ANXA6_HUMAN	ANXA6	Annexin A6
AKPCGVR	N-term	acetyl	original	M	L	2	8	7	Q9UL46	PSME2_HUMAN	PSME2	Proteasome activator complex subunit 2
AKPLTDQEKR	N-term	acetyl	original	M	R	2	11	10	P06737	PYGL_HUMAN	PYGL	Glycogen phosphorylase, liver form
AKPLTDSEKR	N-term	acetyl	original	M	K	2	11	10	P11216	PYGB_HUMAN	PYGB	Glycogen phosphorylase, brain form
AKVEQVLSLEPQHELKFR	N-term	acetyl	original	M	G	2	19	18	O95292	VAPB_HUMAN	VAPB	Vesicle-associated membrane protein-associated protein B/C
AKVSELYDVTWEEMR	N-term	acetyl	original	M	D	2	16	15	Q15006	EMC2_HUMAN	EMC2	ER membrane protein complex subunit 2
AKVSVLNVAVLENPSPFHSPFR	N-term	acetyl	original	M	F	2	23	22	Q9NVP2	ASF1B_HUMAN	ASF1B	Histone chaperone ASF1B
AKWGEGDPR	N-term	acetyl	original	M	W	2	10	9	O95433	AHSA1_HUMAN	AHSA1	Activator of 90 kDa heat shock protein ATPase homolog 1
ALDGPEQMELEEGKAGSGLR	N-term	acetyl	original	M	Q	2	21	20	P62195	PRS8_HUMAN	PSMC5	26S proteasome regulatory subunit 8
ALDPADQHLR	N-term	acetyl	original	M	H	2	11	10	Q7Z7K0	COXM1_HUMAN	CMC1	COX assembly mitochondrial protein homolog
ALEGMSKR	N-term	acetyl	original	M	K	2	9	8	P42696	RBM34_HUMAN	RBM34	RNA-binding protein 34
ALETVPKDLR	N-term	acetyl	original	M	H	2	11	10	P63272	SPT4H_HUMAN	SUPT4H1	Transcription elongation factor SPT4
ALHVPKAPGFAQMLKEGAKHFSGLEEAVYR	N-term	acetyl	original	M	N	2	31	30	P50990	TCPQ_HUMAN	CCT8	T-complex protein 1 subunit theta
ALKDYALEKEKVKKFLQEFYQDDELGKKQFKYGNQLVR	N-term	acetyl	original	M	L	2	39	38	P33993	MCM7_HUMAN	MCM7	DNA replication licensing factor MCM7
ALKMVKGSIDR	N-term	acetyl	original	M	M	2	12	11	O14617	AP3D1_HUMAN	AP3D1	AP-3 complex subunit delta-1
ALTSFLPAPTQLSQDQLEAEEKAR	N-term	acetyl	original	M	S	2	25	24	Q13573	SNW1_HUMAN	SNW1	SNW domain-containing protein 1
AMAMSDSGASR	N-term	acetyl	original	M	L	2	12	11	Q8IYI6	EXOC8_HUMAN	EXOC8	Exocyst complex component 8
AMFEQMR	N-term	acetyl	original	M	A	2	8	7	Q9UBQ5	EIF3K_HUMAN	EIF3K	Eukaryotic translation initiation factor 3 subunit K
AMSFEWPWQYR	N-term	acetyl	original	M	F	2	12	11	Q9BRG1	VPS25_HUMAN	VPS25	Vacuolar protein-sorting-associated protein 25
AMSSGGSGGGVPEQEDSVLFR	N-term	acetyl	original	M	R	2	22	21	Q16637	SMN_HUMAN	SMN2	Survival motor neuron protein
AMSSGGSGGGVPEQEDSVLFRR	N-term	acetyl	original	M	G	2	23	22	Q16637	SMN_HUMAN	SMN2	Survival motor neuron protein
AMWQGAMDNR	N-term	acetyl	original	M	G	2	11	10	P51795	CLCN5_HUMAN	CLCN5	H(+)/Cl(-) exchange transporter 5
ANDSGGPGGPSPSER	N-term	acetyl	original	M	D	2	16	15	Q9GZT9	EGLN1_HUMAN	EGLN1	Egl nine homolog 1
ANEAYPCPCDIGHR	N-term	acetyl	original	M	L	2	15	14	Q96DG6	CMBL_HUMAN	CMBL	Carboxymethylenebutenolidase homolog
ANEVIKCKAAVAWEAGKPLSIEEIEVAPPKAHEVR	N-term	acetyl	original	M	I	2	36	35	P11766	ADHX_HUMAN	ADH5	Alcohol dehydrogenase class-3
ANIAVQR	N-term	acetyl	original	M	I	2	8	7	P61086	UBE2K_HUMAN	UBE2K	Ubiquitin-conjugating enzyme E2 K
ANLEESFPR	N-term	acetyl	original	M	G	2	10	9	Q14690	RRP5_HUMAN	PDCD11	Protein RRP5 homolog
ANNDAVLKR	N-term	acetyl	original	M	L	2	10	9	Q12904	AIMP1_HUMAN	AIMP1	Aminoacyl tRNA synthase complex-interacting multifunctional protein 1
ANQVNGNAVQLKEEEEPMDTSSVTHTEHYKTLIEAGLPQKVAER	N-term	acetyl	original	M	L	2	45	44	O43390	HNRPR_HUMAN	HNRNPR	Heterogeneous nuclear ribonucleoprotein R
ANSANTNTVPKLYR	N-term	acetyl	original	M	S	2	15	14	P52655	TF2AA_HUMAN	GTF2A1	Transcription initiation factor IIA subunit 1
ANSGCKDVTGPDEESFLYFAYGSNLLTER	N-term	acetyl	original	M	I	2	30	29	O75223	GGCT_HUMAN	GGCT	Gamma-glutamylcyclotransferase
ANSTGKAPPDER	N-term	acetyl	original	M	R	2	13	12	Q68CP9	ARID2_HUMAN	ARID2	AT-rich interactive domain-containing protein 2
ANVADTKLYDILGVPPGASENELKKAYR	N-term	acetyl	original	M	K	2	29	28	O60884	DNJA2_HUMAN	DNAJA2	DnaJ homolog subfamily A member 2
AQAAGPAGGGEPR	N-term	acetyl	original	M	T	2	14	13	Q08AE8	SPIR1_HUMAN	SPIRE1	Protein spire homolog 1
AQAKINAKANEGR	N-term	acetyl	original	M	F	2	14	13	O95816	BAG2_HUMAN	BAG2	BAG family molecular chaperone regulator 2
AQALSEEEFQR	N-term	acetyl	original	M	M	2	12	11	Q4V328	GRAP1_HUMAN	GRIPAP1	GRIP1-associated protein 1
AQDQGEKENPMR	N-term	acetyl	original	M	E	2	13	12	P62913	RL11_HUMAN	RPL11	60S ribosomal protein L11
AQESPKNSAAEIPVTSNGEVDDSREHSFNR	N-term	acetyl	original	M	D	2	31	30	P53367	ARFP1_HUMAN	ARFIP1	Arfaptin-1
AQEVSEYLSQNPR	N-term	acetyl	original	M	V	2	14	13	Q9NXV6	CARF_HUMAN	CDKN2AIP	CDKN2A-interacting protein
AQILPIR	N-term	acetyl	original	M	F	2	8	7	Q00610	CLH1_HUMAN	CLTC	Clathrin heavy chain 1
AQLGKLLKEQKYDR	N-term	acetyl	original	M	Q	2	15	14	Q13564	ULA1_HUMAN	NAE1	NEDD8-activating enzyme E1 regulatory subunit
AQNLKDLAGR	N-term	acetyl	original	M	L	2	11	10	Q99623	PHB2_HUMAN	PHB2	Prohibitin-2
AQNLKDLAGRLPAGPR	N-term	acetyl	original	M	G	2	17	16	Q99623	PHB2_HUMAN	PHB2	Prohibitin-2
AQWNQLQQLDTR	N-term	acetyl	original	M	Y	2	13	12	P40763	STAT3_HUMAN	STAT3	Signal transducer and activator of transcription 3
AQYKGAASEAGR	N-term	acetyl	original	M	A	2	13	12	Q14320	FA50A_HUMAN	FAM50A	Protein FAM50A
ARPLVPSSQKALLLELKGLQEEPVEGFR	N-term	acetyl	original	M	V	2	29	28	P49427	UB2R1_HUMAN	CDC34	Ubiquitin-conjugating enzyme E2 R1
ASAGDTQAGPR	N-term	acetyl	original	M	D	2	12	11	O95716	RAB3D_HUMAN	RAB3D	Ras-related protein Rab-3D
ASALEQFVNSVR	N-term	acetyl	original	M	Q	2	13	12	Q9UNS2	CSN3_HUMAN	COPS3	COP9 signalosome complex subunit 3
ASASGAMAKHEQILVLDPPTDLKFKGPFTDVVTTNLKLR	N-term	acetyl	original	M	N	2	40	39	Q9P0L0	VAPA_HUMAN	VAPA	Vesicle-associated membrane protein-associated protein A
ASASYHISNLLEKMTSSDKDFR	N-term	acetyl	original	M	F	2	23	22	Q86VP6	CAND1_HUMAN	CAND1	Cullin-associated NEDD8-dissociated protein 1
ASAVSPANLPAVLLQPR	N-term	acetyl	original	M	W	2	18	17	P51610	HCFC1_HUMAN	HCFC1	Host cell factor 1
ASCASIDIEDATQHLR	N-term	acetyl	original	M	D	2	17	16	Q6P2E9	EDC4_HUMAN	EDC4	Enhancer of mRNA-decapping protein 4
ASDAVQSEPR	N-term	acetyl	original	M	S	2	11	10	Q16512	PKN1_HUMAN	PKN1	Serine/threonine-protein kinase N1
ASDEGKLFVGGLSFDTNEQSLEQVFSKYGQISEVVVVKDR	N-term	acetyl	original	M	E	2	41	40	Q14011	CIRBP_HUMAN	CIRBP	Cold-inducible RNA-binding protein
ASEELQKDLEEVKVLLEKATR	N-term	acetyl	original	M	K	2	22	21	Q9HB71	CYBP_HUMAN	CACYBP	Calcyclin-binding protein
ASESETLNPSAR	N-term	acetyl	original	M	I	2	13	12	O75164	KDM4A_HUMAN	KDM4A	Lysine-specific demethylase 4A
ASFVTEVLAHSGR	N-term	acetyl	original	M	L	2	14	13	O43264	ZW10_HUMAN	ZW10	Centromere/kinetochore protein zw10 homolog
ASGADSKGDDLSTAILKQKNRPNR	N-term	acetyl	original	M	L	2	25	24	P55072	TERA_HUMAN	VCP	Transitional endoplasmic reticulum ATPase
ASGAGGVGGGGGGKIR	N-term	acetyl	original	M	T	2	17	16	P49790	NU153_HUMAN	NUP153	Nuclear pore complex protein Nup153
ASGGGGCSASER	N-term	acetyl	original	M	L	2	13	12	Q13596	SNX1_HUMAN	SNX1	Sorting nexin-1
ASGGSGGVSVPALWSEVNR	N-term	acetyl	original	M	Y	2	20	19	O76094	SRP72_HUMAN	SRP72	Signal recognition particle subunit SRP72
ASGQGPGPPR	N-term	acetyl	original	M	Q	2	11	10	Q16611	BAK_HUMAN	BAK1	Bcl-2 homologous antagonist/killer
ASGSGTKNLDFR	N-term	acetyl	original	M	R	2	13	12	Q96NC0	ZMAT2_HUMAN	ZMAT2	Zinc finger matrin-type protein 2
ASGVAVSDGVIKVFNDMKVR	N-term	acetyl	original	M	K	2	21	20	P23528	COF1_HUMAN	CFL1	Cofilin-1
ASGVQVADEVCR	N-term	acetyl	original	M	I	2	13	12	P60981	DEST_HUMAN	DSTN	Destrin
ASGVTVNDEVIKVFNDMKVR	N-term	acetyl	original	M	K	2	21	20	Q9Y281	COF2_HUMAN	CFL2	Cofilin-2
ASIWVGHR	N-term	acetyl	original	M	G	2	9	8	P12429	ANXA3_HUMAN	ANXA3	Annexin A3
ASKEMFEDTVEER	N-term	acetyl	original	M	V	2	14	13	Q16576	RBBP7_HUMAN	RBBP7	Histone-binding protein RBBP7
ASLFKKKTVDDVIKEQNR	N-term	acetyl	original	M	E	2	19	18	Q9UQN3	CHM2B_HUMAN	CHMP2B	Charged multivesicular body protein 2b
ASLLAKDAYLQSLAKKICSHSAPEQQAR	N-term	acetyl	original	M	T	2	29	28	O75683	SURF6_HUMAN	SURF6	Surfeit locus protein 6
ASLLKVDQEVKLKVDSFR	N-term	acetyl	original	M	E	2	19	18	P61289	PSME3_HUMAN	PSME3	Proteasome activator complex subunit 3
ASLLQSDR	N-term	acetyl	original	M	V	2	9	8	Q9UJW0	DCTN4_HUMAN	DCTN4	Dynactin subunit 4
ASLSLAPVNIFKAGADEER	N-term	acetyl	original	M	A	2	20	19	P78371	TCPB_HUMAN	CCT2	T-complex protein 1 subunit beta
ASLSLAPVNIFKAGADEERAETAR	N-term	acetyl	original	M	L	2	25	24	P78371	TCPB_HUMAN	CCT2	T-complex protein 1 subunit beta
ASMGTLAFDEYGRPFLIIKDQDR	N-term	acetyl	original	M	K	2	24	23	P48643	TCPE_HUMAN	CCT5	T-complex protein 1 subunit epsilon
ASNKTTLQKMGKKQNGKSKKVEEAEPEEFVVEKVLDR	N-term	acetyl	original	M	R	2	38	37	Q13185	CBX3_HUMAN	CBX3	Chromobox protein homolog 3
ASNPERGEILLTELQGDSR	N-term	acetyl	original	M	S	2	20	19	Q16513	PKN2_HUMAN	PKN2	Serine/threonine-protein kinase N2
ASNVTNKTDPR	N-term	acetyl	original	M	S	2	12	11	P07910	HNRPC_HUMAN	HNRNPC	Heterogeneous nuclear ribonucleoproteins C1/C2
ASPSLERPEKGAGKSEFR	N-term	acetyl	original	M	N	2	19	18	Q13601	KRR1_HUMAN	KRR1	KRR1 small subunit processome component homolog
ASQSQGIQQLLQAEKR	N-term	acetyl	original	M	A	2	17	16	O75348	VATG1_HUMAN	ATP6V1G1	V-type proton ATPase subunit G 1
ASSAQSGGSSGGPAVPTVQR	N-term	acetyl	original	M	G	2	21	20	Q7KZF4	SND1_HUMAN	SND1	Staphylococcal nuclease domain-containing protein 1
ASSDIQVKELEKR	N-term	acetyl	original	M	A	2	14	13	P16949	STMN1_HUMAN	STMN1	Stathmin
ASSEQAEQPSQPSSTPGSENVLPR	N-term	acetyl	original	M	E	2	25	24	O75381	PEX14_HUMAN	PEX14	Peroxisomal membrane protein PEX14
ASSGAGDPLDSKR	N-term	acetyl	original	M	G	2	14	13	Q9Y2R0	COA3_HUMAN	COA3	Cytochrome c oxidase assembly factor 3 homolog, mitochondrial
ASSGAGDPLDSKRGEAPFAQR	N-term	acetyl	original	M	I	2	22	21	Q9Y2R0	COA3_HUMAN	COA3	Cytochrome c oxidase assembly factor 3 homolog, mitochondrial
ASSLNEDPEGSR	N-term	acetyl	original	M	I	2	13	12	Q9Y530	OARD1_HUMAN	OARD1	ADP-ribose glycohydrolase OARD1
ASSNTVLMR	N-term	acetyl	original	M	L	2	10	9	O95861	BPNT1_HUMAN	BPNT1	3'(2'),5'-bisphosphate nucleotidase 1
ASSSGNDDDLTIPR	N-term	acetyl	original	M	A	2	15	14	Q01658	NC2B_HUMAN	DR1	Protein Dr1
ASSVGNVADSTEPTKR	N-term	acetyl	original	M	M	2	17	16	O15294	OGT1_HUMAN	OGT	UDP-N-acetylglucosamine--peptide N-acetylglucosaminyltransferase 110 kDa subunit
ASVSSATFSGHGAR	N-term	acetyl	original	M	S	2	15	14	Q7Z4H3	HDDC2_HUMAN	HDDC2	5'-deoxynucleotidase HDDC2
ATAAETSASEPEAESKAGPKADGEEDEVKAAR	N-term	acetyl	original	M	T	2	33	32	Q15020	SART3_HUMAN	SART3	Squamous cell carcinoma antigen recognized by T-cells 3
ATAATEEPFPFHGLLPKKETGAASFLCR	N-term	acetyl	original	M	Y	2	29	28	P29144	TPP2_HUMAN	TPP2	Tripeptidyl-peptidase 2
ATAATSPALKR	N-term	acetyl	original	M	L	2	12	11	Q8WTW3	COG1_HUMAN	COG1	Conserved oligomeric Golgi complex subunit 1
ATAMYLEHYLDSIENLPCELQR	N-term	acetyl	original	M	N	2	23	22	Q8WYH8	ING5_HUMAN	ING5	Inhibitor of growth protein 5
ATATPVPPR	N-term	acetyl	original	M	M	2	10	9	P20700	LMNB1_HUMAN	LMNB1	Lamin-B1
ATDELATKLSR	N-term	acetyl	original	M	R	2	12	11	Q96C19	EFHD2_HUMAN	EFHD2	EF-hand domain-containing protein D2
ATDTSQGELVHPKALPLIVGAQLIHADKLGEKVEDSTMPIRR	N-term	acetyl	original	M	T	2	43	42	Q5SSJ5	HP1B3_HUMAN	HP1BP3	Heterochromatin protein 1-binding protein 3
ATEAQSEGEVPAR	N-term	acetyl	original	M	E	2	14	13	Q14CB8	RHG19_HUMAN	ARHGAP19	Rho GTPase-activating protein 19
ATEEKKPETEAAR	N-term	acetyl	original	M	A	2	14	13	P61964	WDR5_HUMAN	WDR5	WD repeat-containing protein 5
ATEHPEPPKAELQLPPPPPPGHYGAWAAQELQAKLAEIGAPIQGNR	N-term	acetyl	original	M	E	2	47	46	Q13435	SF3B2_HUMAN	SF3B2	Splicing factor 3B subunit 2
ATETVELHKLKLAELKQECLAR	N-term	acetyl	original	M	G	2	23	22	P82979	SARNP_HUMAN	SARNP	SAP domain-containing ribonucleoprotein
ATFSGPAGPILSLNPQEDVEFQKEVAQVR	N-term	acetyl	original	M	K	2	30	29	Q9BYG3	MK67I_HUMAN	NIFK	MKI67 FHA domain-interacting nucleolar phosphoprotein
ATGANATPLDFPSKKR	N-term	acetyl	original	M	K	2	17	16	Q15637	SF01_HUMAN	SF1	Splicing factor 1
ATGQKLMR	N-term	acetyl	original	M	A	2	9	8	Q08257	QOR_HUMAN	CRYZ	Quinone oxidoreductase
ATHGQTCAR	N-term	acetyl	original	M	P	2	10	9	P45880	VDAC2_HUMAN	VDAC2	Voltage-dependent anion-selective channel protein 2
ATKIDKEACR	N-term	acetyl	original	M	A	2	11	10	Q14019	COTL1_HUMAN	COTL1	Coactosin-like protein
ATNFLAHEKIWFDKFKYDDAER	N-term	acetyl	original	M	R	2	23	22	P29692	EF1D_HUMAN	EEF1D	Elongation factor 1-delta
ATNFLAHEKIWFDKFKYDDAERR	N-term	acetyl	original	M	F	2	24	23	P29692	EF1D_HUMAN	EEF1D	Elongation factor 1-delta
ATNIEQIFR	N-term	acetyl	original	M	S	2	10	9	P18583	SON_HUMAN	SON	Protein SON
ATNWGSLLQDKQQLEELAR	N-term	acetyl	original	M	Q	2	20	19	P48637	GSHB_HUMAN	GSS	Glutathione synthetase
ATQVEPLLPGGATLLQAEEHGGLVR	N-term	acetyl	original	M	K	2	26	25	Q6PKG0	LARP1_HUMAN	LARP1	La-related protein 1
ATSATSPHAPGFPAEGR	N-term	acetyl	original	M	C	2	18	17	Q9NUP7	TRM13_HUMAN	TRMT13	tRNA:m(4)X modification enzyme TRM13 homolog
ATSLGSNTYNR	N-term	acetyl	original	M	Q	2	12	11	Q9NW64	RBM22_HUMAN	RBM22	Pre-mRNA-splicing factor RBM22
ATTAAPAGGAR	N-term	acetyl	original	M	N	2	12	11	Q9GZM5	YIPF3_HUMAN	YIPF3	Protein YIPF3
ATTGTPTADRGDAAATDDPAAR	N-term	acetyl	original	M	F	2	23	22	Q86TI2	DPP9_HUMAN	DPP9	Dipeptidyl peptidase 9
ATVEPETTPTPNPPTTEEEKTESNQEVANPEHYIKHPLQNR	N-term	acetyl	original	M	W	2	42	41	P06730	IF4E_HUMAN	EIF4E	Eukaryotic translation initiation factor 4E
ATVTATTKVPEIR	N-term	acetyl	original	M	D	2	14	13	Q9Y230	RUVB2_HUMAN	RUVBL2	RuvB-like 2
ATVVVEATEPEPSGSIANPAASTSPSLSHR	N-term	acetyl	original	M	F	2	31	30	P46821	MAP1B_HUMAN	MAP1B	Microtubule-associated protein 1B
ATYLEFIQQNEER	N-term	acetyl	original	M	D	2	14	13	Q15437	SC23B_HUMAN	SEC23B	Protein transport protein Sec23B
AVAAAAAAAGPAGAGGGR	N-term	acetyl	original	M	A	2	19	18	Q13884	SNTB1_HUMAN	SNTB1	Beta-1-syntrophin
AVADLALIPDVDIDSDGVFKYVLIR	N-term	acetyl	original	M	V	2	26	25	Q9NRX4	PHP14_HUMAN	PHPT1	14 kDa phosphohistidine phosphatase
AVANSSPVNPVVFFDVSIGGQEVGR	N-term	acetyl	original	M	M	2	26	25	O43447	PPIH_HUMAN	PPIH	Peptidyl-prolyl cis-trans isomerase H
AVASDFYLR	N-term	acetyl	original	M	Y	2	10	9	Q96A72	MGN2_HUMAN	MAGOHB	Protein mago nashi homolog 2
AVATAAAVLAALGGALWLAAR	N-term	acetyl	original	M	R	2	22	21	Q9HBH5	RDH14_HUMAN	RDH14	Retinol dehydrogenase 14
AVAVGRPSNEELR	N-term	acetyl	original	M	N	2	14	13	Q9NVA2	SEP11_HUMAN	SEPTIN11	Septin-11
AVDITLLFR	N-term	acetyl	original	M	A	2	10	9	Q9P2W9	STX18_HUMAN	STX18	Syntaxin-18
AVEELQSIIKR	N-term	acetyl	original	M	C	2	12	11	Q92990	GLMN_HUMAN	GLMN	Glomulin
AVFADLDLR	N-term	acetyl	original	M	A	2	10	9	P78346	RPP30_HUMAN	RPP30	Ribonuclease P protein subunit p30
AVNVYSTSVTSDNLSR	N-term	acetyl	original	M	H	2	17	16	Q15691	MARE1_HUMAN	MAPRE1	Microtubule-associated protein RP/EB family member 1
AVNVYSTSVTSENLSR	N-term	acetyl	original	M	H	2	17	16	Q9UPY8	MARE3_HUMAN	MAPRE3	Microtubule-associated protein RP/EB family member 3
AVPAAAMGPSALGQSGPGSMAPWCSVSSGPSR	N-term	acetyl	original	M	Y	2	33	32	Q96J01	THOC3_HUMAN	THOC3	THO complex subunit 3
AVPPTYADLGKSAR	N-term	acetyl	original	M	D	2	15	14	P21796	VDAC1_HUMAN	VDAC1	Voltage-dependent anion-selective channel protein 1
AVQISKKR	N-term	acetyl	original	M	K	2	9	8	P23396	RS3_HUMAN	RPS3	40S ribosomal protein S3
AVQPKETLQLESAAEVGFVR	N-term	acetyl	original	M	F	2	21	20	P43246	MSH2_HUMAN	MSH2	DNA mismatch repair protein Msh2
AVSTGVKVPR	N-term	acetyl	original	M	N	2	11	10	Q15819	UB2V2_HUMAN	UBE2V2	Ubiquitin-conjugating enzyme E2 variant 2
AVTGWLESLR	N-term	acetyl	original	M	T	2	11	10	Q9BVM2	DPCD_HUMAN	DPCD	Protein DPCD
AVTLDKDAYYR	N-term	acetyl	original	M	R	2	12	11	Q9Y5B9	SP16H_HUMAN	SUPT16H	FACT complex subunit SPT16
AWKSGGASHSELIHNLR	N-term	acetyl	original	M	K	2	18	17	P22061	PIMT_HUMAN	PCMT1	Protein-L-isoaspartate(D-aspartate) O-methyltransferase
EEEIAALVIDNGSGMCKAGFAGDDAPR	N-term	acetyl	original	M	A	2	28	27	P63261	ACTG_HUMAN	ACTG1	Actin, cytoplasmic 2
GAVTDDEVIR	N-term	acetyl	original	M	K	2	11	10	Q6I9Y2	THOC7_HUMAN	THOC7	THO complex subunit 7 homolog
GDAPSPEEKLHLITR	N-term	acetyl	original	M	N	2	16	15	P54577	SYYC_HUMAN	YARS1	Tyrosine--tRNA ligase, cytoplasmic
GDPSKQDILTIFKR	N-term	acetyl	original	M	L	2	15	14	Q9NP61	ARFG3_HUMAN	ARFGAP3	ADP-ribosylation factor GTPase-activating protein 3
GDREQLLQR	N-term	acetyl	original	M	A	2	10	9	Q04917	1433F_HUMAN	YWHAH	14-3-3 protein eta
GDSDDEYDRR	N-term	acetyl	original	M	R	2	11	10	Q9BXP5	SRRT_HUMAN	SRRT	Serrate RNA effector molecule homolog
GDTSEDASIHR	N-term	acetyl	original	M	L	2	12	11	Q92620	PRP16_HUMAN	DHX38	Pre-mRNA-splicing factor ATP-dependent RNA helicase PRP16
GDVKNFLYAWCGKR	N-term	acetyl	original	M	K	2	15	14	Q08211	DHX9_HUMAN	DHX9	ATP-dependent RNA helicase A
GEFKVHR	N-term	acetyl	original	M	V	2	8	7	Q969X6	UTP4_HUMAN	UTP4	U3 small nucleolar RNA-associated protein 4 homolog
GEIEQRPTPGSR	N-term	acetyl	original	M	L	2	13	12	Q9Y4F1	FARP1_HUMAN	FARP1	FERM, ARHGEF and pleckstrin domain-containing protein 1
GTRDDEYDYLFKVVLIGDSGVGKSNLLSR	N-term	acetyl	original	M	F	2	30	29	P62491	RB11A_HUMAN	RAB11A	Ras-related protein Rab-11A
MAPSVPAAEPEYPKGIR	N-term	acetyl	original	-	A	1	17	17	P54819	KAD2_HUMAN	AK2	Adenylate kinase 2, mitochondrial
MDAATLTYDTLR	N-term	acetyl	original	-	F	1	12	12	Q9Y4P1	ATG4B_HUMAN	ATG4B	Cysteine protease ATG4B
MDAGFFR	N-term	acetyl	original	-	G	1	7	7	Q8IYB3	SRRM1_HUMAN	SRRM1	Serine/arginine repetitive matrix protein 1
MDALEDYVWPR	N-term	acetyl	original	-	A	1	11	11	Q9NNW5	WDR6_HUMAN	WDR6	WD repeat-containing protein 6
MDDKGDPSNEEAPKAIKPTSKEFR	N-term	acetyl	original	-	K	1	24	24	Q9BTC0	DIDO1_HUMAN	DIDO1	Death-inducer obliterator 1
MDDREDLVYQAKLAEQAER	N-term	acetyl	original	-	Y	1	19	19	P62258	1433E_HUMAN	YWHAE	14-3-3 protein epsilon
MDEAVGDLKQALPCVAESPTVHVEVHQR	N-term	acetyl	original	-	G	1	28	28	Q15645	PCH2_HUMAN	TRIP13	Pachytene checkpoint protein 2 homolog
MDEPSPLAQPLELNQHSR	N-term	acetyl	original	-	F	1	18	18	Q13085	ACACA_HUMAN	ACACA	Acetyl-CoA carboxylase 1
MDFEDDYTHSACR	N-term	acetyl	original	-	N	1	13	13	Q5BKZ1	ZN326_HUMAN	ZNF326	DBIRD complex subunit ZNF326
MDFLLGNPFSSPVGQR	N-term	acetyl	original	-	I	1	16	16	O60784	TOM1_HUMAN	TOM1	Target of Myb1 membrane trafficking protein
MDFQHRPGGKTGSGGVASSSESNR	N-term	acetyl	original	-	D	1	24	24	Q15428	SF3A2_HUMAN	SF3A2	Splicing factor 3A subunit 2
MDGEEKTYGGCEGPDAMYVKLISSDGHEFIVKR	N-term	acetyl	original	-	E	1	33	33	Q15369	ELOC_HUMAN	ELOC	Elongin-C
MDGEEQQPPHEANVEPVVPSEASEPVPR	N-term	acetyl	original	-	V	1	28	28	Q9H4I3	TRABD_HUMAN	TRABD	TraB domain-containing protein
MDGIVPDIAVGTKR	N-term	acetyl	original	-	G	1	14	14	P26599	PTBP1_HUMAN	PTBP1	Polypyrimidine tract-binding protein 1
MDGLLNPR	N-term	acetyl	original	-	E	1	8	8	Q5T6V5	QSPP_HUMAN	C9orf64	Queuosine salvage protein
MDGLQASAGPLR	N-term	acetyl	original	-	R	1	12	12	Q9H6W3	RIOX1_HUMAN	RIOX1	Ribosomal oxygenase 1
MDGSGEQPR	N-term	acetyl	original	-	G	1	9	9	Q07812	BAX_HUMAN	BAX	Apoptosis regulator BAX
MDHYDSQQTNDYMQPEEDWDRDLLLDPAWEKQQR	N-term	acetyl	original	-	K	1	34	34	P12814	ACTN1_HUMAN	ACTN1	Alpha-actinin-1
MDIRPNHTIYINNMNDKIKKEELKR	N-term	acetyl	original	-	S	1	25	25	P08579	RU2B_HUMAN	SNRPB2	U2 small nuclear ribonucleoprotein B''
MDKNELVQKAKLAEQAER	N-term	acetyl	original	-	Y	1	18	18	P63104	1433Z_HUMAN	YWHAZ	14-3-3 protein zeta/delta
MDKNELVQKAKLAEQAERYDDMAACMKSVTEQGAELSNEER	N-term	acetyl	original	-	N	1	41	41	P63104	1433Z_HUMAN	YWHAZ	14-3-3 protein zeta/delta
MDLAAAAEPGAGSQHLEVR	N-term	acetyl	original	-	D	1	19	19	Q14566	MCM6_HUMAN	MCM6	DNA replication licensing factor MCM6
MDLGAITKYSALHAKPNGLILQYGTAGFR	N-term	acetyl	original	-	T	1	29	29	O95394	AGM1_HUMAN	PGM3	Phosphoacetylglucosamine mutase
MDLLFGR	N-term	acetyl	original	-	R	1	7	7	O43633	CHM2A_HUMAN	CHMP2A	Charged multivesicular body protein 2a
MDLNRIIQALKGTIDPKLR	N-term	acetyl	original	-	I	1	19	19	O15397	IPO8_HUMAN	IPO8	Importin-8
MDLSELERDNTGR	N-term	acetyl	original	-	C	1	13	13	O75792	RNH2A_HUMAN	RNASEH2A	Ribonuclease H2 subunit A
MDNLSSEEIQQR	N-term	acetyl	original	-	A	1	12	12	O00161	SNP23_HUMAN	SNAP23	Synaptosomal-associated protein 23
MDNSGKEAEAMALLAEAER	N-term	acetyl	original	-	K	1	19	19	P54920	SNAA_HUMAN	NAPA	Alpha-soluble NSF attachment protein
MDNYADLSDTELTTLLRR	N-term	acetyl	original	-	Y	1	18	18	P50402	EMD_HUMAN	EMD	Emerin
MDPGAALQR	N-term	acetyl	original	-	R	1	9	9	Q6IQ22	RAB12_HUMAN	RAB12	Ras-related protein Rab-12
MDPNTIIEALR	N-term	acetyl	original	-	G	1	11	11	O95373	IPO7_HUMAN	IPO7	Importin-7
MDPSGVKVLETAEDIQER	N-term	acetyl	original	-	R	1	18	18	Q13813	SPTN1_HUMAN	SPTAN1	Spectrin alpha chain, non-erythrocytic 1
MDQVMQFVEPSR	N-term	acetyl	original	-	Q	1	12	12	P60059	SC61G_HUMAN	SEC61G	Protein transport protein Sec61 subunit gamma
MDRPDEGPPAKTR	N-term	acetyl	original	-	R	1	13	13	Q9H2G4	TSYL2_HUMAN	TSPYL2	Testis-specific Y-encoded-like protein 2
MDSAGQDINLNSPNKGLLSDSMTDVPVDTGVAAR	N-term	acetyl	original	-	T	1	34	34	O43399	TPD54_HUMAN	TPD52L2	Tumor protein D54
MDSGGGSLGLHTPDSR	N-term	acetyl	original	-	M	1	16	16	Q9Y462	ZN711_HUMAN	ZNF711	Zinc finger protein 711
MDSTLTASEIR	N-term	acetyl	original	-	Q	1	11	11	P49588	SYAC_HUMAN	AARS1	Alanine--tRNA ligase, cytoplasmic
MDSVEKGAATSVSNPR	N-term	acetyl	original	-	G	1	16	16	Q8NFW8	NEUA_HUMAN	CMAS	N-acylneuraminate cytidylyltransferase
MDTGVIEGGLNVTLTIR	N-term	acetyl	original	-	L	1	17	17	Q15366	PCBP2_HUMAN	PCBP2	Poly(rC)-binding protein 2
MDTPLRR	N-term	acetyl	original	-	S	1	7	7	Q9H6F5	CCD86_HUMAN	CCDC86	Coiled-coil domain-containing protein 86
MDVFLMIR	N-term	acetyl	original	-	R	1	8	8	Q15370	ELOB_HUMAN	ELOB	Elongin-B
MDVGELLSYQPNR	N-term	acetyl	original	-	G	1	13	13	Q8WYA6	CTBL1_HUMAN	CTNNBL1	Beta-catenin-like protein 1
MDVHDLFR	N-term	acetyl	original	-	R	1	8	8	Q9Y2R4	DDX52_HUMAN	DDX52	Probable ATP-dependent RNA helicase DDX52
MDVLVSECSAR	N-term	acetyl	original	-	L	1	11	11	P54136	SYRC_HUMAN	RARS1	Arginine--tRNA ligase, cytoplasmic
MDVNIAPLR	N-term	acetyl	original	-	A	1	9	9	O75915	PRAF3_HUMAN	ARL6IP5	PRA1 family protein 3
MDWQPDEQGLQQVLQLLKDSQSPNTATQR	N-term	acetyl	original	-	I	1	29	29	O14787	TNPO2_HUMAN	TNPO2	Transportin-2
MDWVMKHNGPNDASDGTVR	N-term	acetyl	original	-	L	1	19	19	P31942	HNRH3_HUMAN	HNRNPH3	Heterogeneous nuclear ribonucleoprotein H3
MEAAAEPGNLAGVR	N-term	acetyl	original	-	H	1	14	14	Q9Y5Y2	NUBP2_HUMAN	NUBP2	Cytosolic Fe-S cluster assembly factor NUBP2
MEAERGPER	N-term	acetyl	original	-	R	1	9	9	Q14166	TTL12_HUMAN	TTLL12	Tubulin--tyrosine ligase-like protein 12
MEAFQELR	N-term	acetyl	original	-	K	1	8	8	Q96JM3	CHAP1_HUMAN	CHAMP1	Chromosome alignment-maintaining phosphoprotein 1
MEALGKLKQFDAYPKTLEDFR	N-term	acetyl	original	-	V	1	21	21	Q9Y282	ERGI3_HUMAN	ERGIC3	Endoplasmic reticulum-Golgi intermediate compartment protein 3
MEANGLGPQGFPELKNDTFLR	N-term	acetyl	original	-	A	1	21	21	P06132	DCUP_HUMAN	UROD	Uroporphyrinogen decarboxylase
MEATTAGVGR	N-term	acetyl	original	-	L	1	10	10	Q8WUD4	CCD12_HUMAN	CCDC12	Coiled-coil domain-containing protein 12
MEAVVNLYQEVMKHADPR	N-term	acetyl	original	-	I	1	18	18	Q9BW60	ELOV1_HUMAN	ELOVL1	Elongation of very long chain fatty acids protein 1
MEDDGQPR	N-term	acetyl	original	M	T	2	9	8	Q01085	TIAR_HUMAN	TIAL1	Nucleolysin TIAR
MEDEMPKTLYVGNLSR	N-term	acetyl	original	-	D	1	16	16	P31483	TIA1_HUMAN	TIA1	Cytotoxic granule associated RNA binding protein TIA1
MEDEVVR	N-term	acetyl	original	-	F	1	7	7	P23193	TCEA1_HUMAN	TCEA1	Transcription elongation factor A protein 1
MEDHQHVPIDIQTSKLLDWLVDRR	N-term	acetyl	original	-	H	1	24	24	Q96JB5	CK5P3_HUMAN	CDK5RAP3	CDK5 regulatory subunit-associated protein 3
MEDLDQSPLVSSSDSPPRPQPAFKYQFVR	N-term	acetyl	original	-	E	1	29	29	Q9NQC3	RTN4_HUMAN	RTN4	Reticulon-4
MEDSASASLSSAAATGTSTSTPAAPTAR	N-term	acetyl	original	-	K	1	28	28	O76021	RL1D1_HUMAN	RSL1D1	Ribosomal L1 domain-containing protein 1
MEDSEALGFEHMGLDPR	N-term	acetyl	original	-	L	1	17	17	Q9NY93	DDX56_HUMAN	DDX56	Probable ATP-dependent RNA helicase DDX56
MEDYTKIEKIGEGTYGVVYKGR	N-term	acetyl	original	-	H	1	22	22	P06493	CDK1_HUMAN	CDK1	Cyclin-dependent kinase 1
MEEASEGGGNDR	N-term	acetyl	original	-	V	1	12	12	Q9BV40	VAMP8_HUMAN	VAMP8	Vesicle-associated membrane protein 8
MEEASEGGGNDRVR	N-term	acetyl	original	-	N	1	14	14	Q9BV40	VAMP8_HUMAN	VAMP8	Vesicle-associated membrane protein 8
MEEETHTDAKIR	N-term	acetyl	original	-	A	1	12	12	Q9NQT4	EXOS5_HUMAN	EXOSC5	Exosome complex component RRP46
MEEGFRDR	N-term	acetyl	original	-	A	1	8	8	Q7L0J3	SV2A_HUMAN	SV2A	Synaptic vesicle glycoprotein 2A
MEEGGRDKAPVQPQQSPAAAPGGTDEKPSGKER	N-term	acetyl	original	-	R	1	33	33	Q13200	PSMD2_HUMAN	PSMD2	26S proteasome non-ATPase regulatory subunit 2
MEEIYAKFVSQKISKTR	N-term	acetyl	original	-	W	1	17	17	Q8NFH3	NUP43_HUMAN	NUP43	Nucleoporin Nup43
MEEKYLPELMAEKDSLDPSFTHALR	N-term	acetyl	original	-	L	1	25	25	O75525	KHDR3_HUMAN	KHDRBS3	KH domain-containing, RNA-binding, signal transduction-associated protein 3
MEELVVEVR	N-term	acetyl	original	-	G	1	9	9	Q06787	FMR1_HUMAN	FMR1	Fragile X messenger ribonucleoprotein 1
MEEPQAGDAAR	N-term	acetyl	original	-	F	1	11	11	O15446	RPA34_HUMAN	POLR1G	DNA-directed RNA polymerase I subunit RPA34
MEESVNQMQPLNEKQIANSQDGYVWQVTDMNR	N-term	acetyl	original	-	L	1	32	32	P10155	RO60_HUMAN	RO60	RNA-binding protein RO60
MEEVPHDCPGADSAQAGR	N-term	acetyl	original	-	G	1	18	18	P53384	NUBP1_HUMAN	NUBP1	Cytosolic Fe-S cluster assembly factor NUBP1
MEFVKCLGHPEEFYNLVR	N-term	acetyl	original	-	F	1	18	18	P37268	FDFT_HUMAN	FDFT1	Squalene synthase
MEGAKPTLQLVYQAVQALYHDPDPSGKER	N-term	acetyl	original	-	A	1	29	29	Q9Y5L0	TNPO3_HUMAN	TNPO3	Transportin-3
MEGDAVEAIVEESETFIKGKER	N-term	acetyl	original	-	K	1	22	22	P49711	CTCF_HUMAN	CTCF	Transcriptional repressor CTCF
MEGPLSVFGDR	N-term	acetyl	original	-	S	1	11	11	P17987	TCPA_HUMAN	TCP1	T-complex protein 1 subunit alpha
MEGQSVEELLAKAEQDEAEKLQR	N-term	acetyl	original	-	I	1	23	23	Q15050	RRS1_HUMAN	RRS1	Ribosome biogenesis regulatory protein homolog
MEGSGEQPGPQPQHPGDHR	N-term	acetyl	original	-	I	1	19	19	Q9UJA5	TRM6_HUMAN	TRMT6	tRNA (adenine(58)-N(1))-methyltransferase non-catalytic subunit TRM6
MEGSGGGAGER	N-term	acetyl	original	-	A	1	11	11	Q8N697	S15A4_HUMAN	SLC15A4	Solute carrier family 15 member 4
MEGVEEKKKEVPAVPETLKKKR	N-term	acetyl	original	-	R	1	22	22	P18124	RL7_HUMAN	RPL7	60S ribosomal protein L7
MEGVSALLAR	N-term	acetyl	original	-	C	1	10	10	Q5SNT2	TM201_HUMAN	TMEM201	Transmembrane protein 201
MEHFDASLSTYFKALLGPR	N-term	acetyl	original	-	D	1	19	19	Q9NYP7	ELOV5_HUMAN	ELOVL5	Elongation of very long chain fatty acids protein 5
MEHFLLEVAAAPLR	N-term	acetyl	original	-	L	1	14	14	Q9NU22	MDN1_HUMAN	MDN1	Midasin
MEIGTEISR	N-term	acetyl	original	-	K	1	9	9	Q6PJT7	ZC3HE_HUMAN	ZC3H14	Zinc finger CCCH domain-containing protein 14
MEKEETTR	N-term	acetyl	original	-	E	1	8	8	Q09666	AHNK_HUMAN	AHNAK	Neuroblast differentiation-associated protein AHNAK
MEKTELIQKAKLAEQAERYDDMATCMKAVTEQGAELSNEER	N-term	acetyl	original	-	N	1	41	41	P27348	1433T_HUMAN	YWHAQ	14-3-3 protein theta
MEKTLETVPLER	N-term	acetyl	original	-	K	1	12	12	P22626	ROA2_HUMAN	HNRNPA2B1	Heterogeneous nuclear ribonucleoproteins A2/B1
MELFLAGR	N-term	acetyl	original	-	R	1	8	8	Q7Z4W1	DCXR_HUMAN	DCXR	L-xylulose reductase
MELITILEKTVSPDRLELEAAQKFLER	N-term	acetyl	original	-	A	1	27	27	Q14974	IMB1_HUMAN	KPNB1	Importin subunit beta-1
MELPSGPGPER	N-term	acetyl	original	-	L	1	11	11	Q9Y679	AUP1_HUMAN	AUP1	Lipid droplet-regulating VLDL assembly factor AUP1
MELQKGKGAAAAAAASGAAGGGGGGAGAGAPGGGR	N-term	acetyl	original	-	L	1	35	35	Q68E01	INT3_HUMAN	INTS3	Integrator complex subunit 3
MELSAEYLR	N-term	acetyl	original	-	E	1	9	9	Q9H3K6	BOLA2_HUMAN	BOLA2B	BolA-like protein 2
MELSAVGER	N-term	acetyl	original	-	V	1	9	9	Q9HC52	CBX8_HUMAN	CBX8	Chromobox protein homolog 8
MELSDANLQTLTEYLKKTLDPDPAIR	N-term	acetyl	original	-	R	1	26	26	P55060	XPO2_HUMAN	CSE1L	Exportin-2
MELVQVLKR	N-term	acetyl	original	-	G	1	9	9	Q9UI09	NDUAC_HUMAN	NDUFA12	NADH dehydrogenase [ubiquinone] 1 alpha subcomplex subunit 12
MEMKKKINLELR	N-term	acetyl	original	-	N	1	12	12	Q9BTT0	AN32E_HUMAN	ANP32E	Acidic leucine-rich nuclear phosphoprotein 32 family member E
MENAHTKTVEEVLGHFGVNESTGLSLEQVKKLKER	N-term	acetyl	original	-	W	1	35	35	P16615	AT2A2_HUMAN	ATP2A2	Sarcoplasmic/endoplasmic reticulum calcium ATPase 2
MENGAVYSPTTEEDPGPAR	N-term	acetyl	original	-	G	1	19	19	Q9NX76	CKLF6_HUMAN	CMTM6	CKLF-like MARVEL transmembrane domain-containing protein 6
MENQVLTPHVYWAQR	N-term	acetyl	original	-	H	1	15	15	Q9P035	HACD3_HUMAN	HACD3	Very-long-chain (3R)-3-hydroxyacyl-CoA dehydratase 3
MENSQLCKLFIGGLNVQTSESGLR	N-term	acetyl	original	-	G	1	24	24	Q13151	ROA0_HUMAN	HNRNPA0	Heterogeneous nuclear ribonucleoprotein A0
MENSTTTISR	N-term	acetyl	original	-	E	1	10	10	Q14651	PLSI_HUMAN	PLS1	Plastin-1
MEPAAGSSMEPSADWLATAAAR	N-term	acetyl	original	-	G	1	22	22	P42771	CDN2A_HUMAN	CDKN2A	Cyclin-dependent kinase inhibitor 2A
MEPAEQPSELVSAEGR	N-term	acetyl	original	-	N	1	16	16	P47224	MSS4_HUMAN	RABIF	Guanine nucleotide exchange factor MSS4
MEPAVSEPMR	N-term	acetyl	original	-	D	1	10	10	Q15738	NSDHL_HUMAN	NSDHL	Sterol-4-alpha-carboxylate 3-dehydrogenase, decarboxylating
MEPAVSEPMRDQVAR	N-term	acetyl	original	-	T	1	15	15	Q15738	NSDHL_HUMAN	NSDHL	Sterol-4-alpha-carboxylate 3-dehydrogenase, decarboxylating
MEPFTNDR	N-term	acetyl	original	-	L	1	8	8	Q9UIQ6	LCAP_HUMAN	LNPEP	Leucyl-cystinyl aminopeptidase
MEPGPDGPAASGPAAIR	N-term	acetyl	original	-	E	1	17	17	P19623	SPEE_HUMAN	SRM	Spermidine synthase
MEPPGGSLGPGR	N-term	acetyl	original	-	G	1	12	12	O60610	DIAP1_HUMAN	DIAPH1	Protein diaphanous homolog 1
MEPRPTAPSSGAPGLAGVGETPSAAALAAAR	N-term	acetyl	original	-	V	1	31	31	P55011	S12A2_HUMAN	SLC12A2	Solute carrier family 12 member 2
MEQAPPDPER	N-term	acetyl	original	-	Q	1	10	10	O95219	SNX4_HUMAN	SNX4	Sorting nexin-4
MEQLSSANTR	N-term	acetyl	original	-	F	1	10	10	P30740	ILEU_HUMAN	SERPINB1	Leukocyte elastase inhibitor
MEQVAEGAR	N-term	acetyl	original	-	V	1	9	9	Q99549	MPP8_HUMAN	MPHOSPH8	M-phase phosphoprotein 8
MEQVNELKEKGNKALSVGNIDDALQCYSEAIKLDPHNHVLYSNR	N-term	acetyl	original	-	S	1	44	44	P31948	STIP1_HUMAN	STIP1	Stress-induced-phosphoprotein 1
MESAGLEQLLR	N-term	acetyl	original	-	E	1	11	11	Q8TEX9	IPO4_HUMAN	IPO4	Importin-4
MESAIAEGGASR	N-term	acetyl	original	-	F	1	12	12	P78344	IF4G2_HUMAN	EIF4G2	Eukaryotic translation initiation factor 4 gamma 2
MESDFYLR	N-term	acetyl	original	-	Y	1	8	8	P61326	MGN_HUMAN	MAGOH	Protein mago nashi homolog
MESEMETQSAR	N-term	acetyl	original	-	A	1	11	11	Q9NRX1	PNO1_HUMAN	PNO1	RNA-binding protein PNO1
MESGAYGAAKAGGSFDLRR	N-term	acetyl	original	-	F	1	19	19	O43760	SNG2_HUMAN	SYNGR2	Synaptogyrin-2
MESGDEAAIER	N-term	acetyl	original	-	H	1	11	11	Q8TDP1	RNH2C_HUMAN	RNASEH2C	Ribonuclease H2 subunit C
MESGSTAASEEAR	N-term	acetyl	original	-	S	1	13	13	P10644	KAP0_HUMAN	PRKAR1A	cAMP-dependent protein kinase type I-alpha regulatory subunit
MESMAVATDGGERPGVPAGSGLSASQR	N-term	acetyl	original	-	R	1	27	27	P49069	CAMLG_HUMAN	CAMLG	Guided entry of tail-anchored proteins factor CAMLG
MESNKDEAER	N-term	acetyl	original	-	C	1	10	10	Q9NXW2	DJB12_HUMAN	DNAJB12	DnaJ homolog subfamily B member 12
MESSPFNR	N-term	acetyl	original	-	R	1	8	8	Q9UHB6	LIMA1_HUMAN	LIMA1	LIM domain and actin-binding protein 1
MESVSCSAAAVR	N-term	acetyl	original	-	T	1	12	12	Q15814	TBCC_HUMAN	TBCC	Tubulin-specific chaperone C
MESYDVIANQPVVIDNGSGVIKAGFAGDQIPKYCFPNYVGR	N-term	acetyl	original	-	P	1	41	41	P61163	ACTZ_HUMAN	ACTR1A	Alpha-centractin
MESYHKPDQQKLQALKDTANR	N-term	acetyl	original	-	L	1	21	21	P29401	TKT_HUMAN	TKT	Transketolase
METFDPTELPELLKLYYR	N-term	acetyl	original	-	R	1	18	18	P49642	PRI1_HUMAN	PRIM1	DNA primase small subunit
METGTAPLVAPPR	N-term	acetyl	original	-	R	1	13	13	Q4KMP7	TB10B_HUMAN	TBC1D10B	TBC1 domain family member 10B
METILEQQR	N-term	acetyl	original	-	R	1	9	9	Q12874	SF3A3_HUMAN	SF3A3	Splicing factor 3A subunit 3
METILEQQRR	N-term	acetyl	original	-	Y	1	10	10	Q12874	SF3A3_HUMAN	SF3A3	Splicing factor 3A subunit 3
METMASPGKDNYR	N-term	acetyl	original	-	M	1	13	13	O60684	IMA7_HUMAN	KPNA6	Importin subunit alpha-7
METPSQR	N-term	acetyl	original	-	R	1	7	7	P02545	LMNA_HUMAN	LMNA	Prelamin-A/C
METSALKQQEQPAATKIR	N-term	acetyl	original	-	N	1	18	18	P40937	RFC5_HUMAN	RFC5	Replication factor C subunit 5
METVISSDSSPAVENEHPQETPESNNSVYTSFMKSHR	N-term	acetyl	original	-	C	1	37	37	P54619	AAKG1_HUMAN	PRKAG1	5'-AMP-activated protein kinase subunit gamma-1
MEVAEPSSPTEEEEEEEEHSAEPRPR	N-term	acetyl	original	-	T	1	26	26	Q9NWV8	BABA1_HUMAN	BABAM1	BRISC and BRCA1-A complex member 1
MEVDAPGVDGR	N-term	acetyl	original	-	D	1	11	11	Q8WVX3	CD003_HUMAN	C4orf3	Uncharacterized protein C4orf3
MEVKPPPGRPQPDSGR	N-term	acetyl	original	-	R	1	16	16	P51991	ROA3_HUMAN	HNRNPA3	Heterogeneous nuclear ribonucleoprotein A3
MEVKPPPGRPQPDSGRR	N-term	acetyl	original	-	R	1	17	17	P51991	ROA3_HUMAN	HNRNPA3	Heterogeneous nuclear ribonucleoprotein A3
MEVLRPQLIR	N-term	acetyl	original	-	I	1	10	10	Q8N9N2	ASCC1_HUMAN	ASCC1	Activating signal cointegrator 1 complex subunit 1
MEVSPLQPVNENMQVNKIKKNEDAKKR	N-term	acetyl	original	-	L	1	27	27	P11388	TOP2A_HUMAN	TOP2A	DNA topoisomerase 2-alpha
MEVTGDAGVPESGEIR	N-term	acetyl	original	-	T	1	16	16	O00273	DFFA_HUMAN	DFFA	DNA fragmentation factor subunit alpha
MEYLIGIQGPDYVLVASDR	N-term	acetyl	original	-	V	1	19	19	P49721	PSB2_HUMAN	PSMB2	Proteasome subunit beta type-2
MFEEKASSPSGKMGGEEKPIGAGEEKQKEGGKKKNKEGSGDGGR	N-term	acetyl	original	-	A	1	44	44	P26639	SYTC_HUMAN	TARS1	Threonine--tRNA ligase 1, cytoplasmic
MFHGIPATPGIGAPGNKPELYEEVKLYKNAR	N-term	acetyl	original	-	E	1	31	31	Q9UK41	VPS28_HUMAN	VPS28	Vacuolar protein sorting-associated protein 28 homolog
MFPAAPSPR	N-term	acetyl	original	-	T	1	9	9	Q8WUM0	NU133_HUMAN	NUP133	Nuclear pore complex protein Nup133
MFQAAGAAQATPSHDAKGGGSSTVQR	N-term	acetyl	original	-	S	1	26	26	Q9BT23	LIMD2_HUMAN	LIMD2	LIM domain-containing protein 2
MFQLPVNNLGSLR	N-term	acetyl	original	-	K	1	13	13	Q9H2P0	ADNP_HUMAN	ADNP	Activity-dependent neuroprotector homeobox protein
MFQVPDSEGGR	N-term	acetyl	original	-	A	1	11	11	Q9H910	JUPI2_HUMAN	JPT2	Jupiter microtubule associated homolog 2
MFSALKKLVGSDQAPGR	N-term	acetyl	original	-	D	1	17	17	Q3YEC7	RABL6_HUMAN	RABL6	Rab-like protein 6
MFSEQAAQR	N-term	acetyl	original	-	A	1	9	9	P49005	DPOD2_HUMAN	POLD2	DNA polymerase delta subunit 2
MFSFNMFDHPIPR	N-term	acetyl	original	-	V	1	13	13	Q92890	UFD1_HUMAN	UFD1	Ubiquitin recognition factor in ER-associated degradation protein 1
MFSSSAKIVKPNGEKPDEFESGISQALLELEMNSDLKAQLR	N-term	acetyl	original	-	E	1	41	41	P62081	RS7_HUMAN	RPS7	40S ribosomal protein S7
MFSWVSKDAR	N-term	acetyl	original	-	R	1	10	10	Q9H4M9	EHD1_HUMAN	EHD1	EH domain-containing protein 1
MHFSIPETESR	N-term	acetyl	original	-	S	1	11	11	Q15036	SNX17_HUMAN	SNX17	Sorting nexin-17
MHPAGLAAAAAGTPR	N-term	acetyl	original	-	L	1	15	15	Q5BJH7	YIF1B_HUMAN	YIF1B	Protein YIF1B
MIKLFSLKQQKKEEESAGGTKGSSKKASAAQLR	N-term	acetyl	original	-	I	1	33	33	P61081	UBC12_HUMAN	UBE2M	NEDD8-conjugating enzyme Ubc12
MKKAEMGR	N-term	acetyl	original	-	F	1	8	8	Q96QD8	S38A2_HUMAN	SLC38A2	Sodium-coupled neutral amino acid symporter 2
MLANSASVR	N-term	acetyl	original	-	I	1	9	9	Q9BPU6	DPYL5_HUMAN	DPYSL5	Dihydropyrimidinase-related protein 5
MLGNSAPGPATR	N-term	acetyl	original	-	E	1	12	12	P20248	CCNA2_HUMAN	CCNA2	Cyclin-A2
MLGPEGGEGFVVKLR	N-term	acetyl	original	M	G	2	16	15	P52597	HNRPF_HUMAN	HNRNPF	Heterogeneous nuclear ribonucleoprotein F
MLGSGFKAER	N-term	acetyl	original	-	L	1	10	10	P53990	IST1_HUMAN	IST1	IST1 homolog
MLKPQPLQQPSQPQQPPPTQQAVAR	N-term	acetyl	original	-	R	1	25	25	Q8WWM7	ATX2L_HUMAN	ATXN2L	Ataxin-2-like protein
MLNMWKVR	N-term	acetyl	original	-	E	1	8	8	Q14677	EPN4_HUMAN	CLINT1	Clathrin interactor 1
MLPSTSVNSLVQGNGVLNSR	N-term	acetyl	original	-	D	1	20	20	Q53HI1	UNC50_HUMAN	UNC50	Protein unc-50 homolog
MLSLQYPDVYR	N-term	acetyl	original	-	D	1	11	11	P48147	PPCE_HUMAN	PREP	Prolyl endopeptidase
MMCGAPSATQPATAETQHIADQVR	N-term	acetyl	original	-	S	1	24	24	P04080	CYTB_HUMAN	CSTB	Cystatin-B
MMEDDGQPR	N-term	acetyl	original	-	T	1	9	9	Q01085	TIAR_HUMAN	TIAL1	Nucleolysin TIAR
MMGHRPVLVLSQNTKR	N-term	acetyl	original	-	E	1	16	16	P49368	TCPG_HUMAN	CCT3	T-complex protein 1 subunit gamma
MMIHGFQSSHR	N-term	acetyl	original	-	D	1	11	11	O75663	TIPRL_HUMAN	TIPRL	TIP41-like protein
MMLGTEGGEGFVVKVR	N-term	acetyl	original	-	G	1	16	16	P31943	HNRH1_HUMAN	HNRNPH1	Heterogeneous nuclear ribonucleoprotein H
MMLSTEGR	N-term	acetyl	original	-	E	1	8	8	P55795	HNRH2_HUMAN	HNRNPH2	Heterogeneous nuclear ribonucleoprotein H2
MMTSVGTNR	N-term	acetyl	original	-	A	1	9	9	Q14157	UBP2L_HUMAN	UBAP2L	Ubiquitin-associated protein 2-like
MNAGSDPVVIVSAAR	N-term	acetyl	original	-	T	1	15	15	Q9BWD1	THIC_HUMAN	ACAT2	Acetyl-CoA acetyltransferase, cytosolic
MNDTVTIR	N-term	acetyl	original	-	T	1	8	8	P62847	RS24_HUMAN	RPS24	40S ribosomal protein S24
MNILAPVR	N-term	acetyl	original	-	R	1	8	8	Q9BZG1	RAB34_HUMAN	RAB34	Ras-related protein Rab-34
MNKLYIGNLSPAVTADDLR	N-term	acetyl	original	M	Q	2	20	19	Q9Y6M1	IF2B2_HUMAN	IGF2BP2	Insulin-like growth factor 2 mRNA-binding protein 2
MNLLPNIESPVTR	N-term	acetyl	original	-	Q	1	13	13	P17980	PRS6A_HUMAN	PSMC3	26S proteasome regulatory subunit 6A
MNNQKQQKPTLSGQR	N-term	acetyl	original	-	F	1	15	15	Q7L1Q6	5MP2_HUMAN	BZW1	eIF5-mimic protein 2
MNNSGADEIGKLFVGGLDWSTTQETLR	N-term	acetyl	original	-	S	1	27	27	Q96EP5	DAZP1_HUMAN	DAZAP1	DAZ-associated protein 1
MNPDLRR	N-term	acetyl	original	-	E	1	7	7	Q15067	ACOX1_HUMAN	ACOX1	Peroxisomal acyl-coenzyme A oxidase 1
MNPIVVVHGGGAGPISKDR	N-term	acetyl	original	-	K	1	19	19	Q7L266	ASGL1_HUMAN	ASRGL1	Isoaspartyl peptidase/L-asparaginase
MNPNCAR	N-term	acetyl	original	-	C	1	7	7	Q14847	LASP1_HUMAN	LASP1	LIM and SH3 domain protein 1
MNPSAPSYPMASLYVGDLHPDVTEAMLYEKFSPAGPILSIR	N-term	acetyl	original	-	V	1	41	41	P11940	PABP1_HUMAN	PABPC1	Polyadenylate-binding protein 1
MNPSTPSYPTASLYVGDLHPDVTEAMLYEKFSPAGPILSIR	N-term	acetyl	original	-	I	1	41	41	Q9H361	PABP3_HUMAN	PABPC3	Polyadenylate-binding protein 3
MNQEKLAKLQAQVR	N-term	acetyl	original	-	I	1	14	14	Q96K17	BT3L4_HUMAN	BTF3L4	Transcription factor BTF3 homolog 4
MNTADQAR	N-term	acetyl	original	-	V	1	8	8	Q9UKN8	TF3C4_HUMAN	GTF3C4	General transcription factor 3C polypeptide 4
MNTSPGTVGSDPVILATAGYDHTVR	N-term	acetyl	original	-	F	1	25	25	Q9BVC4	LST8_HUMAN	MLST8	Target of rapamycin complex subunit LST8
MNVDHEVNLLVEEIHR	N-term	acetyl	original	-	L	1	16	16	Q9P1F3	ABRAL_HUMAN	ABRACL	Costars family protein ABRACL
MNVGTAHSEVNPNTR	N-term	acetyl	original	-	V	1	15	15	Q8N138	ORML3_HUMAN	ORMDL3	ORM1-like protein 3
MNVGVAHSEVNPNTR	N-term	acetyl	original	-	V	1	15	15	Q9P0S3	ORML1_HUMAN	ORMDL1	ORM1-like protein 1
MNVIDHVR	N-term	acetyl	original	-	D	1	8	8	Q9UJX3	APC7_HUMAN	ANAPC7	Anaphase-promoting complex subunit 7
MNVTPEVKSR	N-term	acetyl	original	-	G	1	10	10	Q5T3I0	GPTC4_HUMAN	GPATCH4	G patch domain-containing protein 4
MQAFLKGTSISTKPPLTKDR	N-term	acetyl	original	-	G	1	20	20	P35249	RFC4_HUMAN	RFC4	Replication factor C subunit 4
MQAHELFR	N-term	acetyl	original	-	Y	1	8	8	P33121	ACSL1_HUMAN	ACSL1	Long-chain-fatty-acid--CoA ligase 1
MQGEAHPSASLIDR	N-term	acetyl	original	M	T	2	15	14	Q96SK2	TM209_HUMAN	TMEM209	Transmembrane protein 209
MQNDAGEFVDLYVPR	N-term	acetyl	original	-	K	1	15	15	P63220	RS21_HUMAN	RPS21	40S ribosomal protein S21
MQSNKTFNLEKQNHTPR	N-term	acetyl	original	-	K	1	17	17	Q15233	NONO_HUMAN	NONO	Non-POU domain-containing octamer-binding protein
MQSTSNHLWLLSDILGQGATANVFR	N-term	acetyl	original	-	G	1	25	25	Q9UHD2	TBK1_HUMAN	TBK1	Serine/threonine-protein kinase TBK1
MSKSESPKEPEQLR	N-term	acetyl	original	-	K	1	14	14	P09651	ROA1_HUMAN	HNRNPA1	Heterogeneous nuclear ribonucleoprotein A1
MSLLNKPKSEMTPEELQKR	N-term	acetyl	original	-	E	1	19	19	P62316	SMD2_HUMAN	SNRPD2	Small nuclear ribonucleoprotein Sm D2
MSPEVALNR	N-term	acetyl	original	-	I	1	9	9	Q9NXR7	BABA2_HUMAN	BABAM2	BRISC and BRCA1-A complex member 2
MTAEEMKATESGAQSAPLPMEGVDISPKQDEGVLKVIKR	N-term	acetyl	original	-	E	1	39	39	Q02790	FKBP4_HUMAN	FKBP4	Peptidyl-prolyl cis-trans isomerase FKBP4
MTENSTSAPAAKPKR	N-term	acetyl	original	-	A	1	15	15	P07305	H10_HUMAN	H1-0	Histone H1.0
MTEQAISFAKDFLAGGIAAAISKTAVAPIER	N-term	acetyl	original	-	V	1	31	31	P12236	ADT3_HUMAN	SLC25A6	ADP/ATP translocase 3
MTEQMTLR	N-term	acetyl	original	-	G	1	8	8	P63244	RACK1_HUMAN	RACK1	Receptor of activated protein C kinase 1
MTKAGSKGGNLR	N-term	acetyl	original	-	D	1	12	12	Q96AG4	LRC59_HUMAN	LRRC59	Leucine-rich repeat-containing protein 59
MTTSQKHRDFVAEPMGEKPVGSLAGIGEVLGKKLEER	N-term	acetyl	original	-	G	1	37	37	O75531	BAF_HUMAN	BANF1	Barrier-to-autointegration factor
MVEEENIR	N-term	acetyl	original	-	V	1	8	8	Q8IWA0	WDR75_HUMAN	WDR75	WD repeat-containing protein 75
MVGEEKMSLR	N-term	acetyl	original	-	N	1	10	10	P35610	SOAT1_HUMAN	SOAT1	Sterol O-acyltransferase 1
MVGFGANR	N-term	acetyl	original	-	R	1	8	8	Q6P4E1	GOLM2_HUMAN	GOLM2	Protein GOLM2
MWNSGFESYGSSSYGGAGGYTQSPGGFGSPAPSQAEKKSR	N-term	acetyl	original	-	A	1	40	40	P15927	RFA2_HUMAN	RPA2	Replication protein A 32 kDa subunit
MYNGIGLPTPR	N-term	acetyl	original	-	G	1	11	11	Q9UQ35	SRRM2_HUMAN	SRRM2	Serine/arginine repetitive matrix protein 2
MYPNWGR	N-term	acetyl	original	-	Y	1	7	7	P49750	YLPM1_HUMAN	YLPM1	YLP motif-containing protein 1
MYTAIPQSGSPFPGSVQDPGLHVWR	N-term	acetyl	original	-	V	1	25	25	P40121	CAPG_HUMAN	CAPG	Macrophage-capping protein
PEPVKSAPVPKKGSKKAINKAQKKDGKKR	N-term	acetyl	original	M	K	2	30	29	Q99879	H2B1M_HUMAN	H2BC14	Histone H2B type 1-M
SAADEVDGLGVAR	N-term	acetyl	original	M	P	2	14	13	P46940	IQGA1_HUMAN	IQGAP1	Ras GTPase-activating-like protein IQGAP1
SAADEVDGLGVARPHYGSVLDNER	N-term	acetyl	original	M	L	2	25	24	P46940	IQGA1_HUMAN	IQGAP1	Ras GTPase-activating-like protein IQGAP1
SAAEAGGVFHR	N-term	acetyl	original	M	A	2	12	11	Q9BRF8	CPPED_HUMAN	CPPED1	Serine/threonine-protein phosphatase CPPED1
SAAVTAGKLAR	N-term	acetyl	original	M	A	2	12	11	P53350	PLK1_HUMAN	PLK1	Serine/threonine-protein kinase PLK1
SADAAAGAPLPR	N-term	acetyl	original	M	L	2	13	12	O14745	NHRF1_HUMAN	SLC9A3R1	Na(+)/H(+) exchange regulatory cofactor NHE-RF1
SAEVETSEGVDESEKKNSGALEKENQMR	N-term	acetyl	original	M	M	2	29	28	P30519	HMOX2_HUMAN	HMOX2	Heme oxygenase 2
SAFSEAALEKKLSELSNSQQSVQTLSLWLIHHR	N-term	acetyl	original	M	K	2	34	33	Q96P16	RPR1A_HUMAN	RPRD1A	Regulation of nuclear pre-mRNA domain-containing protein 1A
SAGGDFGNPLR	N-term	acetyl	original	M	K	2	12	11	Q9NRW1	RAB6B_HUMAN	RAB6B	Ras-related protein Rab-6B
SAHLQWMVVR	N-term	acetyl	original	M	N	2	11	10	P46779	RL28_HUMAN	RPL28	60S ribosomal protein L28
SAHLQWMVVRNCSSFLIKR	N-term	acetyl	original	M	N	2	20	19	P46779	RL28_HUMAN	RPL28	60S ribosomal protein L28
SAIPAEESDQLLIRPLGAGQEVGR	N-term	acetyl	original	M	S	2	25	24	Q9UKF6	CPSF3_HUMAN	CPSF3	Cleavage and polyadenylation specificity factor subunit 3
SAIQNLHSFDPFADASKGDDLLPAGTEDYIHIR	N-term	acetyl	original	M	I	2	34	33	P41567	EIF1_HUMAN	EIF1	Eukaryotic translation initiation factor 1
SAKAISEQTGKELLYKFICTTSAIQNR	N-term	acetyl	original	M	F	2	28	27	P53396	ACLY_HUMAN	ACLY	ATP-citrate synthase
SALEKSMHLGR	N-term	acetyl	original	M	L	2	12	11	Q9Y570	PPME1_HUMAN	PPME1	Protein phosphatase methylesterase 1
SAPAGSSHPAASAR	N-term	acetyl	original	M	I	2	15	14	O95487	SC24B_HUMAN	SEC24B	Protein transport protein Sec24B
SAPSATPIFAPGENCSPAWGAAPAAYDAADTHLR	N-term	acetyl	original	M	I	2	35	34	Q14353	GAMT_HUMAN	GAMT	Guanidinoacetate N-methyltransferase
SAPSEEEEYAR	N-term	acetyl	original	M	L	2	12	11	Q8TD16	BICD2_HUMAN	BICD2	Protein bicaudal D homolog 2
SASAPAAEGEGTPTQPASEKEPEMPGPR	N-term	acetyl	original	M	E	2	29	28	P35659	DEK_HUMAN	DEK	Protein DEK
SASSLLEQR	N-term	acetyl	original	M	P	2	10	9	Q9Y5A9	YTHD2_HUMAN	YTHDF2	YTH domain-containing family protein 2
SASVVSVISR	N-term	acetyl	original	M	F	2	11	10	P61803	DAD1_HUMAN	DAD1	Dolichyl-diphosphooligosaccharide--protein glycosyltransferase subunit DAD1
SATAATAPPAAPAGEGGPPAPPPNLTSNR	N-term	acetyl	original	M	R	2	30	29	P63027	VAMP2_HUMAN	VAMP2	Vesicle-associated membrane protein 2
SATAATAPPAAPAGEGGPPAPPPNLTSNRR	N-term	acetyl	original	M	L	2	31	30	P63027	VAMP2_HUMAN	VAMP2	Vesicle-associated membrane protein 2
SATSVDTQR	N-term	acetyl	original	M	T	2	10	9	Q9BYJ9	YTHD1_HUMAN	YTHDF1	YTH domain-containing family protein 1
SCESSMVLGYWDIR	N-term	acetyl	original	M	G	2	15	14	P21266	GSTM3_HUMAN	GSTM3	Glutathione S-transferase Mu 3
SDAAVDTSSEITTKDLKEKKEVVEEAENGR	N-term	acetyl	original	M	D	2	31	30	P06454	PTMA_HUMAN	PTMA	Prothymosin alpha
SDEREVAEAATGEDASSPPPKTEAASDPQHPAASEGAAAAAASPPLLR	N-term	acetyl	original	M	C	2	49	48	Q99536	VAT1_HUMAN	VAT1	Synaptic vesicle membrane protein VAT-1 homolog
SDKLPYKVADIGLAAWGR	N-term	acetyl	original	M	K	2	19	18	P23526	SAHH_HUMAN	AHCY	Adenosylhomocysteinase
SDKSELKAELER	N-term	acetyl	original	M	K	2	13	12	Q13409	DC1I2_HUMAN	DYNC1I2	Cytoplasmic dynein 1 intermediate chain 2
SDNGELEDKPPAPPVR	N-term	acetyl	original	M	M	2	17	16	Q13177	PAK2_HUMAN	PAK2	Serine/threonine-protein kinase PAK 2
SDQQLDCALDLMR	N-term	acetyl	original	M	R	2	14	13	P47756	CAPZB_HUMAN	CAPZB	F-actin-capping protein subunit beta
SDSEKLNLDSIIGR	N-term	acetyl	original	M	L	2	15	14	P62136	PP1A_HUMAN	PPP1CA	Serine/threonine-protein phosphatase PP1-alpha catalytic subunit
SDSGEQNYGER	N-term	acetyl	original	M	E	2	12	11	P62995	TRA2B_HUMAN	TRA2B	Transformer-2 protein homolog beta
SDSGEQNYGERESR	N-term	acetyl	original	M	S	2	15	14	P62995	TRA2B_HUMAN	TRA2B	Transformer-2 protein homolog beta
SDTAVADTR	N-term	acetyl	original	M	R	2	10	9	Q9UMY4	SNX12_HUMAN	SNX12	Sorting nexin-12
SDTAVADTRR	N-term	acetyl	original	M	L	2	11	10	Q9UMY4	SNX12_HUMAN	SNX12	Sorting nexin-12
SDTLTADVIGR	N-term	acetyl	original	M	R	2	12	11	Q15813	TBCE_HUMAN	TBCE	Tubulin-specific chaperone E
SDTSESGAGLTR	N-term	acetyl	original	M	F	2	13	12	Q9UNF1	MAGD2_HUMAN	MAGED2	Melanoma-associated antigen D2
SDVEENNFEGR	N-term	acetyl	original	M	E	2	12	11	Q13595	TRA2A_HUMAN	TRA2A	Transformer-2 protein homolog alpha
SDYSTGGPPPGPPPPAGGGGGAGGAGGGPPPGPPGAGDR	N-term	acetyl	original	M	G	2	40	39	Q92945	FUBP2_HUMAN	KHSRP	Far upstream element-binding protein 2
SEADGLR	N-term	acetyl	original	M	Q	2	8	7	Q9HDC9	APMAP_HUMAN	APMAP	Adipocyte plasma membrane-associated protein
SEEIITPVYCTGVSAQVQKQR	N-term	acetyl	original	M	A	2	22	21	P07384	CAN1_HUMAN	CAPN1	Calpain-1 catalytic subunit
SEHVEPAAPGPGPNGGGGGPAPAR	N-term	acetyl	original	M	G	2	25	24	Q4ZIN3	MBRL_HUMAN	TMEM259	Membralin
SEKSVEAAAELSAKDLKEKKEKVEEKASR	N-term	acetyl	original	M	K	2	30	29	P20962	PTMS_HUMAN	PTMS	Parathymosin
SELDQLR	N-term	acetyl	original	M	Q	2	8	7	P62873	GBB1_HUMAN	GNB1	Guanine nucleotide-binding protein G(I)/G(S)/G(T) subunit beta-1
SELDQLRQEAEQLKNQIR	N-term	acetyl	original	M	D	2	19	18	P62873	GBB1_HUMAN	GNB1	Guanine nucleotide-binding protein G(I)/G(S)/G(T) subunit beta-1
SELEQLR	N-term	acetyl	original	M	Q	2	8	7	P62879	GBB2_HUMAN	GNB2	Guanine nucleotide-binding protein G(I)/G(S)/G(T) subunit beta-2
SELEQLRQEAEQLR	N-term	acetyl	original	M	N	2	15	14	P62879	GBB2_HUMAN	GNB2	Guanine nucleotide-binding protein G(I)/G(S)/G(T) subunit beta-2
SEPGGGGGEDGSAGLEVSAVQNVADVSVLQKHLR	N-term	acetyl	original	M	K	2	35	34	Q14204	DYHC1_HUMAN	DYNC1H1	Cytoplasmic dynein 1 heavy chain 1
SEPKAIDPKLSTTDR	N-term	acetyl	original	M	V	2	16	15	Q08209	PP2BA_HUMAN	PPP3CA	Protein phosphatase 3 catalytic subunit alpha
SEQSICQAR	N-term	acetyl	original	M	A	2	10	9	Q8N8S7	ENAH_HUMAN	ENAH	Protein enabled homolog
SEQTPAEAGAAGAR	N-term	acetyl	original	M	E	2	15	14	O94913	PCF11_HUMAN	PCF11	Pre-mRNA cleavage complex 2 protein Pcf11
SESGHSQPGLYGIER	N-term	acetyl	original	M	R	2	16	15	Q9H0W8	SMG9_HUMAN	SMG9	Nonsense-mediated mRNA decay factor SMG9
SESSSKSSQPLASKQEKDGTEKR	N-term	acetyl	original	M	G	2	24	23	P17096	HMGA1_HUMAN	HMGA1	High mobility group protein HMG-I/HMG-Y
SETAPAAPAAAPPAEKAPVKKKAAKKAGGTPR	N-term	acetyl	original	M	K	2	33	32	P16403	H12_HUMAN	H1-2	Histone H1.2
SETAPLAPTIPAPAEKTPVKKKAKKAGATAGKR	N-term	acetyl	original	M	K	2	34	33	P16402	H13_HUMAN	H1-3	Histone H1.3
SEWMKKGPLEWQDYIYKEVR	N-term	acetyl	original	M	V	2	21	20	Q8WXD5	GEMI6_HUMAN	GEMIN6	Gem-associated protein 6
SFDPNLLHNNGHNGYPNGTSAALR	N-term	acetyl	original	M	E	2	25	24	O75534	CSDE1_HUMAN	CSDE1	Cold shock domain-containing protein E1
SFGSEHYLCSSSSYR	N-term	acetyl	original	M	K	2	16	15	Q16352	AINX_HUMAN	INA	Alpha-internexin
SFIPVAEDSDFPIHNLPYGVFSTR	N-term	acetyl	original	M	G	2	25	24	P16930	FAAA_HUMAN	FAH	Fumarylacetoacetase
SFPKYKPSSLR	N-term	acetyl	original	M	T	2	12	11	O95168	NDUB4_HUMAN	NDUFB4	NADH dehydrogenase [ubiquinone] 1 beta subcomplex subunit 4
SGALDVLQMKEEDVLKFLAAGTHLGGTNLDFQMEQYIYKR	N-term	acetyl	original	M	K	2	41	40	P08865	RSSA_HUMAN	RPSA	40S ribosomal protein SA
SGASVKVAVR	N-term	acetyl	original	M	V	2	11	10	O60333	KIF1B_HUMAN	KIF1B	Kinesin-like protein KIF1B
SGDHLHNDSQIEADFR	N-term	acetyl	original	M	L	2	17	16	P11387	TOP1_HUMAN	TOP1	DNA topoisomerase 1
SGEDEQQEQTIAEDLVVTKYKMGGDIANR	N-term	acetyl	original	M	V	2	30	29	Q9UQ80	PA2G4_HUMAN	PA2G4	Proliferation-associated protein 2G4
SGEENPASKPTPVQDVQGDGR	N-term	acetyl	original	M	W	2	22	21	Q15102	PA1B3_HUMAN	PAFAH1B3	Platelet-activating factor acetylhydrolase IB subunit alpha1
SGELPPNINIKEPR	N-term	acetyl	original	M	W	2	15	14	Q9H9B4	SFXN1_HUMAN	SFXN1	Sideroflexin-1
SGEPGQTSVAPPPEEVEPGSGVR	N-term	acetyl	original	M	I	2	24	23	Q9BRT3	MIEN1_HUMAN	MIEN1	Migration and invasion enhancer 1
SGESGQPEAGPSHAGLDWPNPER	N-term	acetyl	original	M	N	2	24	23	Q6NSI4	RADX_HUMAN	RADX	RPA-related protein RADX
SGFLEELLGEKLVTGGGEEVDVHSLGAR	N-term	acetyl	original	M	G	2	29	28	Q6DKJ4	NXN_HUMAN	NXN	Nucleoredoxin
SGFLEGLR	N-term	acetyl	original	M	C	2	9	8	O95807	TM50A_HUMAN	TMEM50A	Transmembrane protein 50A
SGFSTEER	N-term	acetyl	original	M	A	2	9	8	Q15181	IPYR_HUMAN	PPA1	Inorganic pyrophosphatase
SGGLLKALR	N-term	acetyl	original	M	S	2	10	9	P52298	NCBP2_HUMAN	NCBP2	Nuclear cap-binding protein subunit 2
SGGSSCSQTPSR	N-term	acetyl	original	M	A	2	13	12	Q13541	4EBP1_HUMAN	EIF4EBP1	Eukaryotic translation initiation factor 4E-binding protein 1
SGGTPYIGSKISLISKAEIR	N-term	acetyl	original	M	Y	2	21	20	Q8ND56	LS14A_HUMAN	LSM14A	Protein LSM14 homolog A
SGGVYGGDEVGALVFDIGSYTVR	N-term	acetyl	original	M	A	2	24	23	O96019	ACL6A_HUMAN	ACTL6A	Actin-like protein 6A
SGHTLPPLPVPGTNSTEQASVPR	N-term	acetyl	original	M	A	2	24	23	P58107	EPIPL_HUMAN	EPPK1	Epiplakin
SGWADERGGEGDGR	N-term	acetyl	original	M	I	2	15	14	Q13242	SRSF9_HUMAN	SRSF9	Serine/arginine-rich splicing factor 9
SHHWGYGKHNGPEHWHKDFPIAKGER	N-term	acetyl	original	M	Q	2	27	26	P00918	CAH2_HUMAN	CA2	Carbonic anhydrase 2
SHIQIPPGLTELLQGYTVEVLR	N-term	acetyl	original	M	Q	2	23	22	P13861	KAP2_HUMAN	PRKAR2A	cAMP-dependent protein kinase type II-alpha regulatory subunit
SHKQIYYSDKYDDEEFEYR	N-term	acetyl	original	M	H	2	20	19	P61024	CKS1_HUMAN	CKS1B	Cyclin-dependent kinases regulatory subunit 1
SHLPMKLLR	N-term	acetyl	original	M	K	2	10	9	Q9NVP1	DDX18_HUMAN	DDX18	ATP-dependent RNA helicase DDX18
SHPSPQAKPSNPSNPR	N-term	acetyl	original	M	V	2	17	16	Q08752	PPID_HUMAN	PPID	Peptidyl-prolyl cis-trans isomerase D
SHQTGIQASEDVKEIFAR	N-term	acetyl	original	M	A	2	19	18	Q12792	TWF1_HUMAN	TWF1	Twinfilin-1
SHTILLVQPTKRPEGR	N-term	acetyl	original	M	T	2	17	16	P84090	ERH_HUMAN	ERH	Enhancer of rudimentary homolog
SHVAVENALGLDQQFAGLDLNSSDNQSGGSTASKGR	N-term	acetyl	original	M	Y	2	37	36	O00571	DDX3X_HUMAN	DDX3X	ATP-dependent RNA helicase DDX3X
SIEIESSDVIR	N-term	acetyl	original	M	L	2	12	11	Q2TAY7	SMU1_HUMAN	SMU1	WD40 repeat-containing protein SMU1
SIEKIWAR	N-term	acetyl	original	M	E	2	9	8	P09104	ENOG_HUMAN	ENO2	Gamma-enolase
SIFTPTNQIR	N-term	acetyl	original	M	L	2	11	10	Q9Y3A5	SBDS_HUMAN	SBDS	Ribosome maturation protein SBDS
SILKIHAR	N-term	acetyl	original	M	E	2	9	8	P06733	ENOA_HUMAN	ENO1	Alpha-enolase
SISSDEVNFLVYR	N-term	acetyl	original	M	Y	2	14	13	Q9BZK7	TBL1R_HUMAN	TBL1XR1	F-box-like/WD repeat-containing protein TBL1XR1
SKAHPPELKKFMDKKLSLKLNGGR	N-term	acetyl	original	M	H	2	25	24	P62308	RUXG_HUMAN	SNRPG	Small nuclear ribonucleoprotein G
SKKISGGSVVEMQGDEMTR	N-term	acetyl	original	M	I	2	20	19	O75874	IDHC_HUMAN	IDH1	Isocitrate dehydrogenase [NADP] cytoplasmic
SKPHSEAGTAFIQTQQLHAAMADTFLEHMCRLDIDSPPITAR	N-term	acetyl	original	M	N	2	43	42	P14618	KPYM_HUMAN	PKM	Pyruvate kinase PKM
SKQQPTQFINPETPGYVGFANLPNQVHR	N-term	acetyl	original	M	K	2	29	28	Q15019	SEPT2_HUMAN	SEPTIN2	Septin-2
SKSFQQSSLSR	N-term	acetyl	original	M	D	2	12	11	P43243	MATR3_HUMAN	MATR3	Matrin-3
SLEQEEETQPGR	N-term	acetyl	original	M	L	2	13	12	Q6P4A7	SFXN4_HUMAN	SFXN4	Sideroflexin-4
SLHQFLLEPITCHAWNR	N-term	acetyl	original	M	D	2	18	17	Q92747	ARC1A_HUMAN	ARPC1A	Actin-related protein 2/3 complex subunit 1A
SLICSISNEVPEHPCVSPVSNHVYER	N-term	acetyl	original	M	R	2	27	26	Q9UMS4	PRP19_HUMAN	PRPF19	Pre-mRNA-processing factor 19
SLKLQASNVTNKNDPKSINSR	N-term	acetyl	original	M	V	2	22	21	Q9UKM9	RALY_HUMAN	RALY	RNA-binding protein Raly
SLLNKPKSEMTPEELQKR	N-term	acetyl	original	M	E	2	19	18	P62316	SMD2_HUMAN	SNRPD2	Small nuclear ribonucleoprotein Sm D2
SLSHLYR	N-term	acetyl	original	M	D	2	8	7	Q9UBB9	TFP11_HUMAN	TFIP11	Tuftelin-interacting protein 11
SLSNKLTLDKLDVKGKR	N-term	acetyl	original	M	V	2	18	17	P00558	PGK1_HUMAN	PGK1	Phosphoglycerate kinase 1
SLVIPEKFQHILR	N-term	acetyl	original	M	V	2	14	13	P62269	RS18_HUMAN	RPS18	40S ribosomal protein S18
SLWVDKYRPCSLGR	N-term	acetyl	original	M	L	2	15	14	P40938	RFC3_HUMAN	RFC3	Replication factor C subunit 3
SNGYEDHMAEDCR	N-term	acetyl	original	M	G	2	14	13	Q15717	ELAV1_HUMAN	ELAVL1	ELAV-like protein 1
SNGYEDHMAEDCRGDIGR	N-term	acetyl	original	M	T	2	19	18	Q15717	ELAV1_HUMAN	ELAVL1	ELAV-like protein 1
SNKEGSGGFR	N-term	acetyl	original	M	K	2	11	10	Q99598	TSNAX_HUMAN	TSNAX	Translin-associated protein X
SNMEKHLFNLKFAAKELSR	N-term	acetyl	original	M	S	2	20	19	Q7LBR1	CHM1B_HUMAN	CHMP1B	Charged multivesicular body protein 1b
SNRPNNNPGGSLR	N-term	acetyl	original	M	R	2	14	13	Q14669	TRIPC_HUMAN	TRIP12	E3 ubiquitin-protein ligase TRIP12
SNTTVVPSTAGPGPSGGPGGGGGGGGGGGGTEVIQVTNVSPSASSEQMR	N-term	acetyl	original	M	T	2	50	49	Q05519	SRS11_HUMAN	SRSF11	Serine/arginine-rich splicing factor 11
SNYSVSLVGPAPWGFR	N-term	acetyl	original	M	L	2	17	16	Q96HC4	PDLI5_HUMAN	PDLIM5	PDZ and LIM domain protein 5
SQERPTFYR	N-term	acetyl	original	M	Q	2	10	9	Q16539	MK14_HUMAN	MAPK14	Mitogen-activated protein kinase 14
SQGDSNPAAIPHAAEDIQGDDR	N-term	acetyl	original	M	W	2	23	22	P68402	PA1B2_HUMAN	PAFAH1B2	Platelet-activating factor acetylhydrolase IB subunit alpha2
SQGDSNPAAIPHAAEDIQGDDRWMSQHNR	N-term	acetyl	original	M	F	2	30	29	P68402	PA1B2_HUMAN	PAFAH1B2	Platelet-activating factor acetylhydrolase IB subunit alpha2
SQKQEEENPAEETGEEKQDTQEKEGILPER	N-term	acetyl	original	M	A	2	31	30	O43768	ENSA_HUMAN	ENSA	Alpha-endosulfine
SRPSSVSPR	N-term	acetyl	original	M	Q	2	10	9	Q9H6S0	YTDC2_HUMAN	YTHDC2	3'-5' RNA helicase YTHDC2
SSAPTTPPSVDKVDGFSR	N-term	acetyl	original	M	K	2	19	18	Q16537	2A5E_HUMAN	PPP2R5E	Serine/threonine-protein phosphatase 2A 56 kDa regulatory subunit epsilon isoform
SSEEGKLFVGGLNFNTDEQALEDHFSSFGPISEVVVVKDR	N-term	acetyl	original	M	E	2	41	40	P98179	RBM3_HUMAN	RBM3	RNA-binding protein 3
SSEPPPPPQPPTHQASVGLLDTPR	N-term	acetyl	original	M	S	2	25	24	Q9Y2V2	CHSP1_HUMAN	CARHSP1	Calcium-regulated heat-stable protein 1
SSESKEQHNVSPR	N-term	acetyl	original	M	D	2	14	13	P50443	S26A2_HUMAN	SLC26A2	Sulfate transporter
SSFSYEPYYSTSYKR	N-term	acetyl	original	M	R	2	16	15	P07196	NFL_HUMAN	NEFL	Neurofilament light polypeptide
SSGIHVALVTGGNKGIGLAIVR	N-term	acetyl	original	M	D	2	23	22	P16152	CBR1_HUMAN	CBR1	Carbonyl reductase [NADPH] 1
SSGIHVALVTGGNKGIGLAIVRDLCR	N-term	acetyl	original	M	L	2	27	26	P16152	CBR1_HUMAN	CBR1	Carbonyl reductase [NADPH] 1
SSHKGSVVAQGNGAPASNR	N-term	acetyl	original	M	E	2	20	19	Q96A54	PAQR1_HUMAN	ADIPOR1	Adiponectin receptor protein 1
SSIGTGYDLSASTFSPDGR	N-term	acetyl	original	M	V	2	20	19	P25788	PSA3_HUMAN	PSMA3	Proteasome subunit alpha type-3
SSKEVKTALKSAR	N-term	acetyl	original	M	D	2	14	13	Q6PGP7	TTC37_HUMAN	TTC37	Tetratricopeptide repeat protein 37
SSKQEIMSDQR	N-term	acetyl	original	M	F	2	12	11	Q9H501	ESF1_HUMAN	ESF1	ESF1 homolog
SSKTASTNNIAQAR	N-term	acetyl	original	M	R	2	15	14	Q9UBI6	GBG12_HUMAN	GNG12	Guanine nucleotide-binding protein G(I)/G(S)/G(O) subunit gamma-12
SSLAVRDPAMDR	N-term	acetyl	original	M	S	2	13	12	Q9H0L4	CSTFT_HUMAN	CSTF2T	Cleavage stimulation factor subunit 2 tau variant
SSLSEYAFR	N-term	acetyl	original	M	M	2	10	9	Q9Y291	RT33_HUMAN	MRPS33	28S ribosomal protein S33, mitochondrial
SSNECFKCGR	N-term	acetyl	original	M	S	2	11	10	P62633	CNBP_HUMAN	CNBP	CCHC-type zinc finger nucleic acid binding protein
SSSGLNSEKVAALIQKLNSDPQFVLAQNVGTTHDLLDICLKR	N-term	acetyl	original	M	A	2	43	42	Q13867	BLMH_HUMAN	BLMH	Bleomycin hydrolase
SSSLRPGPSR	N-term	acetyl	original	M	W	2	11	10	A8MXV4	NUD19_HUMAN	NUDT19	Acyl-coenzyme A diphosphatase NUDT19
SSSPVNVKKLKVSELKEELKKR	N-term	acetyl	original	M	R	2	23	22	Q00839	HNRPU_HUMAN	HNRNPU	Heterogeneous nuclear ribonucleoprotein U
SSSPVNVKKLKVSELKEELKKRR	N-term	acetyl	original	M	L	2	24	23	Q00839	HNRPU_HUMAN	HNRNPU	Heterogeneous nuclear ribonucleoprotein U
SSSPWEPATLR	N-term	acetyl	original	M	R	2	12	11	P22307	SCP2_HUMAN	SCP2	Sterol carrier protein 2
SSSVEQKKGPTR	N-term	acetyl	original	M	Q	2	13	12	Q8IWS0	PHF6_HUMAN	PHF6	PHD finger protein 6
SSTLAKIAEIEAEMAR	N-term	acetyl	original	M	T	2	17	16	Q9Y295	DRG1_HUMAN	DRG1	Developmentally-regulated GTP-binding protein 1
SSTQFNKGPSYGLSAEVKNR	N-term	acetyl	original	M	L	2	21	20	Q99439	CNN2_HUMAN	CNN2	Calponin-2
SSVAVLTQESFAEHR	N-term	acetyl	original	M	S	2	16	15	Q00341	VIGLN_HUMAN	HDLBP	Vigilin
STATTVAPAGIPATPGPVNPPPPEVSNPSKPGR	N-term	acetyl	original	M	K	2	34	33	Q15059	BRD3_HUMAN	BRD3	Bromodomain-containing protein 3
STDTGVSLPSYEEDQGSKLIR	N-term	acetyl	original	M	K	2	22	21	Q9Y241	HIG1A_HUMAN	HIGD1A	HIG1 domain family member 1A, mitochondrial
STGGDFGNPLR	N-term	acetyl	original	M	K	2	12	11	P20340	RAB6A_HUMAN	RAB6A	Ras-related protein Rab-6A
STGPTAATGSNR	N-term	acetyl	original	M	R	2	13	12	Q15836	VAMP3_HUMAN	VAMP3	Vesicle-associated membrane protein 3
STGTFVVSQPLNYR	N-term	acetyl	original	M	G	2	15	14	P49189	AL9A1_HUMAN	ALDH9A1	4-trimethylaminobutyraldehyde dehydrogenase
STIQNLQSFDPFADATKGDDLLPAGTEDYIHIR	N-term	acetyl	original	M	I	2	34	33	O60739	EIF1B_HUMAN	EIF1B	Eukaryotic translation initiation factor 1b
STLYVSPHPDAFPSLR	N-term	acetyl	original	M	A	2	17	16	P26640	SYVC_HUMAN	VARS1	Valine--tRNA ligase
STNENANTPAAR	N-term	acetyl	original	M	L	2	13	12	P52292	IMA1_HUMAN	KPNA2	Importin subunit alpha-1
STNNMSDPR	N-term	acetyl	original	M	R	2	10	9	Q9Y284	ASTER_HUMAN	WDR83OS	PAT complex subunit Asterix
STPDPPLGGTPR	N-term	acetyl	original	M	P	2	13	12	P51532	SMCA4_HUMAN	SMARCA4	Transcription activator BRG1
STVHEILCKLSLEGDHSTPPSAYGSVKAYTNFDAER	N-term	acetyl	original	M	D	2	37	36	P07355	ANXA2_HUMAN	ANXA2	Annexin A2
SVAFAAPR	N-term	acetyl	original	M	Q	2	9	8	Q15532	SSXT_HUMAN	SS18	Protein SSXT
SVAGGEIR	N-term	acetyl	original	M	G	2	9	8	Q9H773	DCTP1_HUMAN	DCTPP1	dCTP pyrophosphatase 1
SVAGGEIRGDTGGEDTAAPGR	N-term	acetyl	original	M	F	2	22	21	Q9H773	DCTP1_HUMAN	DCTPP1	dCTP pyrophosphatase 1
SVATGSSETAGGASGGGAR	N-term	acetyl	original	M	V	2	20	19	Q8TAE6	PP14C_HUMAN	PPP1R14C	Protein phosphatase 1 regulatory subunit 14C
SVELEEALPVTTAEGMAKKVTKAGGSAALSPSKKR	N-term	acetyl	original	M	K	2	36	35	Q92522	H1X_HUMAN	H1-10	Histone H1.10
SVFGKLFGAGGGKAGKGGPTPQEAIQR	N-term	acetyl	original	M	L	2	28	27	Q9H444	CHM4B_HUMAN	CHMP4B	Charged multivesicular body protein 4b
SVPSALMKQPPIQSTAGAVPVR	N-term	acetyl	original	M	N	2	23	22	P55081	MFAP1_HUMAN	MFAP1	Microfibrillar-associated protein 1
SVVPPNR	N-term	acetyl	original	M	S	2	8	7	O43809	CPSF5_HUMAN	NUDT21	Cleavage and polyadenylation specificity factor subunit 5
SWLFGINKGPKGEGAGPPPPLPPAQPGAEGGGDR	N-term	acetyl	original	M	G	2	35	34	Q9NVI7	ATD3A_HUMAN	ATAD3A	ATPase family AAA domain-containing protein 3A
SYDYHQNWGR	N-term	acetyl	original	M	D	2	11	10	Q9H2U1	DHX36_HUMAN	DHX36	ATP-dependent DNA/RNA helicase DHX36
SYGRPPPDVEGMTSLKVDNLTYR	N-term	acetyl	original	M	T	2	24	23	Q01130	SRSF2_HUMAN	SRSF2	Serine/arginine-rich splicing factor 2
SYIPGQPVTAVVQR	N-term	acetyl	original	M	V	2	15	14	O14907	TX1B3_HUMAN	TAX1BP3	Tax1-binding protein 3
SYMLPHLHNGWQVDQAILSEEDR	N-term	acetyl	original	M	V	2	24	23	P83876	TXN4A_HUMAN	TXNL4A	Thioredoxin-like protein 4A
SYMLPHLHNGWQVDQAILSEEDRVVVIR	N-term	acetyl	original	M	F	2	29	28	P83876	TXN4A_HUMAN	TXNL4A	Thioredoxin-like protein 4A
SYQGKKNIPR	N-term	acetyl	original	M	I	2	11	10	Q16555	DPYL2_HUMAN	DPYSL2	Dihydropyrimidinase-related protein 2
TAQGGLVANR	N-term	acetyl	original	M	G	2	11	10	Q5J8M3	EMC4_HUMAN	EMC4	ER membrane protein complex subunit 4
TAVHAGNINFKWDPKSLEIR	N-term	acetyl	original	M	T	2	21	20	P35221	CTNA1_HUMAN	CTNNA1	Catenin alpha-1
TDAAVSFAKDFLAGGVAAAISKTAVAPIER	N-term	acetyl	original	M	V	2	31	30	P05141	ADT2_HUMAN	SLC25A5	ADP/ATP translocase 2
TDQAFVTLTTNDAYAKGALVLGSSLKQHR	N-term	acetyl	original	M	T	2	30	29	P46976	GLYG_HUMAN	GYG1	Glycogenin-1
TEADVNPKAYPLADAHLTKKLLDLVQQSCNYKQLR	N-term	acetyl	original	M	K	2	36	35	P55769	NH2L1_HUMAN	SNU13	NHP2-like protein 1
TELQSALLLR	N-term	acetyl	original	M	R	2	11	10	P62253	UB2G1_HUMAN	UBE2G1	Ubiquitin-conjugating enzyme E2 G1
TENSTSAPAAKPKR	N-term	acetyl	original	M	A	2	15	14	P07305	H10_HUMAN	H1-0	Histone H1.0
TEQAISFAKDFLAGGIAAAISKTAVAPIER	N-term	acetyl	original	M	V	2	31	30	P12236	ADT3_HUMAN	SLC25A6	ADP/ATP translocase 3
TEQMTLR	N-term	acetyl	original	M	G	2	8	7	P63244	RACK1_HUMAN	RACK1	Receptor of activated protein C kinase 1
TGYTPDEKLR	N-term	acetyl	original	M	L	2	11	10	O95139	NDUB6_HUMAN	NDUFB6	NADH dehydrogenase [ubiquinone] 1 beta subcomplex subunit 6
THSLVCPETVSR	N-term	acetyl	original	M	V	2	13	12	Q86WQ0	NR2CA_HUMAN	NR2C2AP	Nuclear receptor 2C2-associated protein
TMDKSELVQKAKLAEQAER	N-term	acetyl	original	M	Y	2	20	19	P31946	1433B_HUMAN	YWHAB	14-3-3 protein beta/alpha
TNEEPLPKKVR	N-term	acetyl	original	M	L	2	12	11	Q15007	FL2D_HUMAN	WTAP	Pre-mRNA-splicing regulator WTAP
TQFLPPNLLALFAPR	N-term	acetyl	original	M	D	2	16	15	P08621	RU17_HUMAN	SNRNP70	U1 small nuclear ribonucleoprotein 70 kDa
TSALENYINR	N-term	acetyl	original	M	T	2	11	10	O95777	LSM8_HUMAN	LSM8	U6 snRNA-associated Sm-like protein LSm8
TSALTQGLER	N-term	acetyl	original	M	I	2	11	10	Q0VGL1	LTOR4_HUMAN	LAMTOR4	Ragulator complex protein LAMTOR4
TSIHFVVHPLPGTEDQLNDR	N-term	acetyl	original	M	L	2	21	20	O95071	UBR5_HUMAN	UBR5	E3 ubiquitin-protein ligase UBR5
TSLAQQLQR	N-term	acetyl	original	M	L	2	10	9	Q9H583	HEAT1_HUMAN	HEATR1	HEAT repeat-containing protein 1
TSMTQSLREVIKAMTKAR	N-term	acetyl	original	M	N	2	19	18	Q9NPJ3	ACO13_HUMAN	ACOT13	Acyl-coenzyme A thioesterase 13
TTAARPTFEPAR	N-term	acetyl	original	M	G	2	13	12	Q9P013	CWC15_HUMAN	CWC15	Spliceosome-associated protein CWC15 homolog
TTASTSQVR	N-term	acetyl	original	M	Q	2	10	9	P02794	FRIH_HUMAN	FTH1	Ferritin heavy chain
TTNAGPLHPYWPQHLR	N-term	acetyl	original	M	L	2	17	16	Q15125	EBP_HUMAN	EBP	3-beta-hydroxysteroid-Delta(8),Delta(7)-isomerase
TTPANAQNASKTWELSLYELHR	N-term	acetyl	original	M	T	2	23	22	Q06587	RING1_HUMAN	RING1	E3 ubiquitin-protein ligase RING1
TTPGKENFR	N-term	acetyl	original	M	L	2	10	9	P52294	IMA5_HUMAN	KPNA1	Importin subunit alpha-5
TTQQIDLQGPGPWGFR	N-term	acetyl	original	M	L	2	17	16	O00151	PDLI1_HUMAN	PDLIM1	PDZ and LIM domain protein 1
TTSGALFPSLVPGSR	N-term	acetyl	original	M	G	2	16	15	Q16186	ADRM1_HUMAN	ADRM1	Proteasomal ubiquitin receptor ADRM1
TTTTTFKGVDPNSR	N-term	acetyl	original	M	N	2	15	14	Q9UK76	JUPI1_HUMAN	JPT1	Jupiter microtubule associated homolog 1
TTYLEFIQQNEER	N-term	acetyl	original	M	D	2	14	13	Q15436	SC23A_HUMAN	SEC23A	Protein transport protein Sec23A
VDMMDLPR	N-term	acetyl	original	M	S	2	9	8	P35244	RFA3_HUMAN	RPA3	Replication protein A 14 kDa subunit
VDREQLVQKAR	N-term	acetyl	original	M	L	2	12	11	P61981	1433G_HUMAN	YWHAG	14-3-3 protein gamma
VEADRPGKLFIGGLNTETNEKALEAVFGKYGR	N-term	acetyl	original	M	I	2	33	32	P38159	RBMX_HUMAN	RBMX	RNA-binding motif protein, X chromosome
VEADRPGKLFIGGLNTETNEKALEAVFGKYGRIVEVLLMKDR	N-term	acetyl	original	M	E	2	43	42	P38159	RBMX_HUMAN	RBMX	RNA-binding motif protein, X chromosome
VEEVQKHSVHTLVFR	N-term	acetyl	original	M	S	2	16	15	O43660	PLRG1_HUMAN	PLRG1	Pleiotropic regulator 1
VSVINTVDTSHEDMIHDAQMDYYGTR	N-term	acetyl	original	M	L	2	27	26	P55735	SEC13_HUMAN	SEC13	Protein SEC13 homolog
AYRGQGQKVQKVMVQPINLIFR	N-term	propionyl	original	M	Y	2	23	22	P62304	RUXE_HUMAN	SNRPE	Small nuclear ribonucleoprotein E
PFSNSHNALKLR	N-term	propionyl	original	M	F	2	13	12	P12277	KCRB_HUMAN	CKB	Creatine kinase B-type
EAGAATSKQRVLDEEEYIEGLQTVIQR	N-term	pyroE	neo	G	D	27	53	27	Q96DF8	ESS2_HUMAN	ESS2	Splicing factor ESS-2 homolog
EAGMQKVRAWGPGLHGGIVGR	N-term	pyroE	neo	P	S	546	566	21	O75369	FLNB_HUMAN	FLNB	Filamin-B
EALMMPLVDQLENR	N-term	pyroE	neo	A	L	2017	2030	14	Q9H583	HEAT1_HUMAN	HEATR1	HEAT repeat-containing protein 1
EAWTDGKEAMLR	N-term	pyroE	neo	H	Q	407	418	12	P12814	ACTN1_HUMAN	ACTN1	Alpha-actinin-1
EEICDRMKEYGEQIDPSTHR	N-term	pyroE	neo	L	K	83	102	20	Q9Y2B0	CNPY2_HUMAN	CNPY2	Protein canopy homolog 2
EESSKLEDLLR	N-term	pyroE	neo	F	K	234	244	11	P12956	XRCC6_HUMAN	XRCC6	X-ray repair cross-complementing protein 6
EEVDAVDTGISRETSSDVALASHILTALR	N-term	pyroE	neo	G	E	218	246	29	O00273	DFFA_HUMAN	DFFA	DNA fragmentation factor subunit alpha
EGERAMTKDNNLLGR	N-term	pyroE	neo	Y	F	444	458	15	P0DMV8	HS71A_HUMAN	HSPA1A	Heat shock 70 kDa protein 1A
EGKQRLKLAQFDYGR	N-term	pyroE	neo	T	K	547	561	15	Q9NVI7	ATD3A_HUMAN	ATAD3A	ATPase family AAA domain-containing protein 3A
EKSRVIVQQPGER	N-term	pyroE	neo	L	S	187	199	13	O94832	MYO1D_HUMAN	MYO1D	Unconventional myosin-Id
ELEQKEVDYSGLR	N-term	pyroE	neo	K	V	87	99	13	Q9UKY7	CDV3_HUMAN	CDV3	Protein CDV3 homolog
EQDTDTKITISPLQELTLYNPER	N-term	pyroE	neo	I	T	303	325	23	O00425	IF2B3_HUMAN	IGF2BP3	Insulin-like growth factor 2 mRNA-binding protein 3
EREDGLDGETIFMYMFLAGLGLLVIVGLHQLLESR	N-term	pyroE	neo	I	K	198	232	35	P43307	SSRA_HUMAN	SSR1	Translocon-associated protein subunit alpha
ETPHVTIEDAQHR	N-term	pyroE	neo	V	K	1169	1181	13	Q5T200	ZC3HD_HUMAN	ZC3H13	Zinc finger CCCH domain-containing protein 13
EYQELMNVKLALDVEIATYR	N-term	pyroE	neo	K	K	447	466	20	P48668	K2C6C_HUMAN	KRT6C	Keratin, type II cytoskeletal 6C
CDVDIRKDLYANTVLSGGSTMYPGIADR	N-term	pyroC	neo	K	M	286	313	28	Q562R1	ACTBL_HUMAN	ACTBL2	Beta-actin-like protein 2
CGKYYRVCTLAIIDPGDSDIIR	N-term	pyroC	neo	A	S	85	106	22	P62888	RL30_HUMAN	RPL30	60S ribosomal protein L30
CKLFIGGLNVQTSESGLR	N-term	pyroC	neo	L	G	7	24	18	Q13151	ROA0_HUMAN	HNRNPA0	Heterogeneous nuclear ribonucleoprotein A0
CQSLASR	N-term	pyroC	neo	A	D	544	550	7	Q12789	TF3C1_HUMAN	GTF3C1	General transcription factor 3C polypeptide 1
QAIKGMHIR	N-term	pyroQ	neo	A	K	34	42	9	P18621	RL17_HUMAN	RPL17	60S ribosomal protein L17
QATSMVQLQGGR	N-term	pyroQ	neo	G	F	26	37	12	Q8NBJ7	SUMF2_HUMAN	SUMF2	Inactive C-alpha-formylglycine-generating enzyme 2
QDCRKVDPMAIVVFHQADIGEYVR	N-term	pyroQ	neo	T	H	151	174	24	Q9Y221	NIP7_HUMAN	NIP7	60S ribosome subunit biogenesis protein NIP7 homolog
QDPGSKAVADR	N-term	pyroQ	neo	S	Y	21	31	11	P52803	EFNA5_HUMAN	EFNA5	Ephrin-A5
QDQGEKENPMR	N-term	pyroQ	neo	A	E	3	13	11	P62913	RL11_HUMAN	RPL11	60S ribosomal protein L11
QGGGGGGGSVPGIER	N-term	pyroQ	neo	K	M	389	403	15	P52272	HNRPM_HUMAN	HNRNPM	Heterogeneous nuclear ribonucleoprotein M
QGGYGGSSSSSSYGSGR	N-term	pyroQ	neo	N	R	354	370	17	P09651	ROA1_HUMAN	HNRNPA1	Heterogeneous nuclear ribonucleoprotein A1
QHSNAAQTQTGEANR	N-term	pyroQ	neo	A	G	27	41	15	P34897	GLYM_HUMAN	SHMT2	Serine hydroxymethyltransferase, mitochondrial
QKGHAVNLLDVPVPVAR	N-term	pyroQ	neo	P	K	618	634	17	O00429	DNM1L_HUMAN	DNM1L	Dynamin-1-like protein
QPPAAAPPSAVGSSAAAPR	N-term	pyroQ	neo	A	Q	33	51	19	Q5T1J5	CHCH9_HUMAN	CHCHD2P9	Putative coiled-coil-helix-coiled-coil-helix domain-containing protein CHCHD2P9, mitochondrial
QPSNYGPMKSGNFGGSRNMGGPYGGGNYGPGGSGGSGGYGGR	N-term	pyroQ	neo	Q	S	309	350	42	P22626	ROA2_HUMAN	HNRNPA2B1	Heterogeneous nuclear ribonucleoproteins A2/B1
QQPYNNQGQQQNMESSGSQGGR	N-term	pyroQ	neo	S	A	80	101	22	Q92804	RBP56_HUMAN	TAF15	TATA-binding protein-associated factor 2N
QQSSSYGQQSSFR	N-term	pyroQ	neo	S	Q	256	268	13	Q01844	EWS_HUMAN	EWSR1	RNA-binding protein EWS
QSNPSALRETVVEVPQVTWEDIGGLEDVKR	N-term	pyroQ	neo	S	E	458	487	30	P55072	TERA_HUMAN	VCP	Transitional endoplasmic reticulum ATPase
QSSNFGPMKGGNFGGR	N-term	pyroQ	neo	N	S	321	336	16	P09651	ROA1_HUMAN	HNRNPA1	Heterogeneous nuclear ribonucleoprotein A1
QSTLVIAEHANDSLAPITLNTITAATR	N-term	pyroQ	neo	F	L	20	46	27	P13804	ETFA_HUMAN	ETFA	Electron transfer flavoprotein subunit alpha, mitochondrial
LEALQEKLR	N-term	NA	original	Q	L	1	9	9	Q9NS87	KIF15_HUMAN	KIF15	Kinesin-like protein KIF15
MPAYHSSLMDPDTKLIGNMALLPIR	N-term	NA	original	-	S	1	25	25	O15145	ARPC3_HUMAN	ARPC3	Actin-related protein 2/3 complex subunit 3
MPEEVHHGEEEVETFAFQAEIAQLMSLIINTFYSNKEIFLR	N-term	NA	original	-	E	1	41	41	P08238	HS90B_HUMAN	HSP90AB1	Heat shock protein HSP 90-beta
MPELAVQKVVVHPLVLLSVVDHFNR	N-term	NA	original	-	I	1	25	25	P51665	PSMD7_HUMAN	PSMD7	26S proteasome non-ATPase regulatory subunit 7
MPEPAKSAPAPKKGSKKAVTKAQKKDGKKR	N-term	NA	original	-	K	1	30	30	O60814	H2B1K_HUMAN	H2BC12	Histone H2B type 1-K
MPGGLLLGDVAPNFEANTTVGR	N-term	NA	original	-	I	1	22	22	P30041	PRDX6_HUMAN	PRDX6	Peroxiredoxin-6
MPSKGPLQSVQVFGR	N-term	NA	original	-	K	1	15	15	P62249	RS16_HUMAN	RPS16	40S ribosomal protein S16
MPYQYPALTPEQKKELSDIAHRIVAPGKGILAADESTGSIAKR	N-term	NA	original	-	L	1	43	43	P04075	ALDOA_HUMAN	ALDOA	Fructose-bisphosphate aldolase A
MGKGGNQGEGAAER	N-term	NA	original	-	E	1	14	14	O95864	FADS2_HUMAN	FADS2	Acyl-CoA 6-desaturase
MSGEDGPAAGPGAAAAAAR	N-term	NA	original	-	E	1	19	19	Q9BZL4	PP12C_HUMAN	PPP1R12C	Protein phosphatase 1 regulatory subunit 12C
SVINLLR	N-term	NA	original	R	N	1	7	7	Q9ULH0	KDIS_HUMAN	KIDINS220	Kinase D-interacting substrate of 220 kDa
AAALAAAVAQDPAASGAPSS	C-term	NA	original	R	-	203	222	20	Q8TAE8	G45IP_HUMAN	GADD45GIP1	Growth arrest and DNA damage-inducible proteins-interacting protein 1
AAALAKIK	C-term	NA	original	R	-	772	779	8	O43264	ZW10_HUMAN	ZW10	Centromere/kinetochore protein zw10 homolog
AAASSYNTQGAASSLGSYGAQAASYGAQ	C-term	NA	neo	R	S	360	387	28	Q96PK6	RBM14_HUMAN	RBM14	RNA-binding protein 14
AAEQYTPKAKYH	C-term	NA	neo	R	G	2429	2440	12	P49327	FAS_HUMAN	FASN	Fatty acid synthase
AAHESKMIEKHGGYKFSAPVVPSSFNFGGPAPGMN	C-term	NA	original	R	-	1004	1038	35	O95373	IPO7_HUMAN	IPO7	Importin-7
AALLEAGMPECTEDK	C-term	NA	original	R	-	1278	1292	15	Q9C0C9	UBE2O_HUMAN	UBE2O	(E3-independent) E2 ubiquitin-conjugating enzyme
AASSAAQGAFQGN	C-term	NA	original	R	-	317	329	13	O15127	SCAM2_HUMAN	SCAMP2	Secretory carrier-associated membrane protein 2
AASTIKEVAQAVLL	C-term	NA	original	R	-	460	473	14	O15269	SPTC1_HUMAN	SPTLC1	Serine palmitoyltransferase 1
ADAEEEAATRIPA	C-term	NA	original	R	-	626	638	13	Q13409	DC1I2_HUMAN	DYNC1I2	Cytoplasmic dynein 1 intermediate chain 2
ADDADEFGYSR	C-term	NA	original	R	-	900	910	11	Q7KZF4	SND1_HUMAN	SND1	Staphylococcal nuclease domain-containing protein 1
ADFREPNAEVPRPIPH	C-term	NA	neo	R	I	5	20	16	Q9NX40	OCAD1_HUMAN	OCIAD1	OCIA domain-containing protein 1
ADGKISEQSDAKLKEIVTNFLAGFEA	C-term	NA	original	R	-	528	553	26	P25705	ATPA_HUMAN	ATP5F1A	ATP synthase subunit alpha, mitochondrial
ADGYEPPVQESV	C-term	NA	original	R	-	253	264	12	P61247	RS3A_HUMAN	RPS3A	40S ribosomal protein S3a
ADLIAYLKKATNE	C-term	NA	original	R	-	93	105	13	P99999	CYC_HUMAN	CYCS	Cytochrome c
AEAEAGSPRPD	C-term	NA	neo	R	P	2502	2512	11	P58107	EPIPL_HUMAN	EPPK1	Epiplakin
AEAIKAL	C-term	NA	neo	R	V	69	75	7	P47914	RL29_HUMAN	RPL29	60S ribosomal protein L29
AEALTEPLNA	C-term	NA	original	R	-	174	183	10	Q9NX76	CKLF6_HUMAN	CMTM6	CKLF-like MARVEL transmembrane domain-containing protein 6
AEEKIKSVGGACVLVA	C-term	NA	original	R	-	133	148	16	P46776	RL27A_HUMAN	RPL27A	60S ribosomal protein L27a
AEGSDVAN	C-term	NA	neo	R	A	343	350	8	P14618	KPYM_HUMAN	PKM	Pyruvate kinase PKM
AELEKHGYKMETS	C-term	NA	original	R	-	58	70	13	P60896	SEM1_HUMAN	SEM1	26S proteasome complex subunit SEM1
AELKTAM	C-term	NA	neo	R	S	461	467	7	P26038	MOES_HUMAN	MSN	Moesin
AEPLNSVAH	C-term	NA	original	R	-	88	96	9	O95777	LSM8_HUMAN	LSM8	U6 snRNA-associated Sm-like protein LSm8
AESEQEAYLRED	C-term	NA	original	R	-	228	239	12	Q9NR28	DBLOH_HUMAN	DIABLO	Diablo IAP-binding mitochondrial protein
AEVQKLQM	C-term	NA	neo	R	E	142	149	8	P60842	IF4A1_HUMAN	EIF4A1	Eukaryotic initiation factor 4A-I
AEVQKLQMEAPH	C-term	NA	neo	R	I	142	153	12	P60842	IF4A1_HUMAN	EIF4A1	Eukaryotic initiation factor 4A-I
AFLEKAH	C-term	NA	original	R	-	152	158	7	P24666	PPAC_HUMAN	ACP1	Low molecular weight phosphotyrosine protein phosphatase
AFLIEEQKIVVKVLKAQAQSQKAK	C-term	NA	original	R	-	94	117	24	P49207	RL34_HUMAN	RPL34	60S ribosomal protein L34
AFNADFH	C-term	NA	original	R	-	420	426	7	P26440	IVD_HUMAN	IVD	Isovaleryl-CoA dehydrogenase, mitochondrial
AFPMPGFDEH	C-term	NA	original	R	-	495	504	10	P34897	GLYM_HUMAN	SHMT2	Serine hydroxymethyltransferase, mitochondrial
AFQKMDTKKKEEQLKLLKEKYGINTDPPK	C-term	NA	original	R	-	97	125	29	Q9Y3B4	SF3B6_HUMAN	SF3B6	Splicing factor 3B subunit 6
AFSEADMERPLQELGLVPSAVLIVAKKCPS	C-term	NA	original	R	-	268	297	30	Q04323	UBXN1_HUMAN	UBXN1	UBX domain-containing protein 1
AFTTTLNLLPYHKIVK	C-term	NA	original	R	-	1136	1151	16	O43847	NRDC_HUMAN	NRDC	Nardilysin
AGAGMITQH	C-term	NA	neo	R	S	989	997	9	Q9NWH9	SLTM_HUMAN	SLTM	SAFB-like transcription modulator
AGEPNSPDAEEANSPDVTAGCDPAGVHPPR	C-term	NA	original	R	-	738	767	30	Q08J23	NSUN2_HUMAN	NSUN2	RNA cytosine C(5)-methyltransferase NSUN2
AGKPVICATQMLES	C-term	NA	neo	R	M	320	333	14	P14618	KPYM_HUMAN	PKM	Pyruvate kinase PKM
AGMSSLKG	C-term	NA	original	R	-	524	531	8	P40227	TCPZ_HUMAN	CCT6A	T-complex protein 1 subunit zeta
AGVKKSIKLK	C-term	NA	original	R	-	470	479	10	Q9NQZ2	SAS10_HUMAN	UTP3	Something about silencing protein 10
AGVKMVM	C-term	NA	neo	R	I	215	221	7	Q96AE4	FUBP1_HUMAN	FUBP1	Far upstream element-binding protein 1
AHEWMFPV	C-term	NA	original	R	-	385	392	8	O15382	BCAT2_HUMAN	BCAT2	Branched-chain-amino-acid aminotransferase, mitochondrial
AIEINPDSAQPY	C-term	NA	neo	R	K	174	185	12	P50502	F10A1_HUMAN	ST13	Hsc70-interacting protein
AIFLAAQKEADLAAQEEAAKK	C-term	NA	original	R	-	172	192	21	Q9Y3B7	RM11_HUMAN	MRPL11	39S ribosomal protein L11, mitochondrial
AIGSASEGAQSSLQEVY	C-term	NA	neo	R	H	169	185	17	P28066	PSA5_HUMAN	PSMA5	Proteasome subunit alpha type-5
AILPCIKGYDVIAQAQ	C-term	NA	neo	R	S	62	77	16	P60842	IF4A1_HUMAN	EIF4A1	Eukaryotic initiation factor 4A-I
AITGIQAFTASK	C-term	NA	original	R	-	427	438	12	Q92947	GCDH_HUMAN	GCDH	Glutaryl-CoA dehydrogenase, mitochondrial
AIVDALPPPCESACTVPTDVDKWFHHQKN	C-term	NA	original	R	-	261	289	29	Q15181	IPYR_HUMAN	PPA1	Inorganic pyrophosphatase
AIVDCGFEHPSEVQH	C-term	NA	neo	R	E	59	73	15	Q13838	DX39B_HUMAN	DDX39B	Spliceosome RNA helicase DDX39B
AKDQNESLDEEMFYKLTSGWV	C-term	NA	original	R	-	660	680	21	Q96AC1	FERM2_HUMAN	FERMT2	Fermitin family homolog 2
AKEAAEQDVEKK	C-term	NA	neo	R	K	199	210	12	P26373	RL13_HUMAN	RPL13	60S ribosomal protein L13
AKEAAEQDVEKKK	C-term	NA	original	R	-	199	211	13	P26373	RL13_HUMAN	RPL13	60S ribosomal protein L13
AKGVEKQQLPEQPFEKAAF	C-term	NA	neo	R	Q	752	770	19	P46087	NOP2_HUMAN	NOP2	Probable 28S rRNA (cytosine(4447)-C(5))-methyltransferase
AKIDNYIPIF	C-term	NA	original	R	-	342	351	10	P61421	VA0D1_HUMAN	ATP6V0D1	V-type proton ATPase subunit d 1
AKKPIKYLEESDEDDLF	C-term	NA	original	R	-	1515	1531	17	P11388	TOP2A_HUMAN	TOP2A	DNA topoisomerase 2-alpha
AKLTISPDYAYGATGHPGIIPPHATLVFDVELLKLE	C-term	NA	original	R	-	73	108	36	P62942	FKB1A_HUMAN	FKBP1A	Peptidyl-prolyl cis-trans isomerase FKBP1A
AKQHLYIFPWGGH	C-term	NA	original	R	-	889	901	13	Q7Z7L1	SLN11_HUMAN	SLFN11	Schlafen family member 11
AKSTPSGFTLDDVIQTGVDNPGHPY	C-term	NA	neo	R	I	44	68	25	P12277	KCRB_HUMAN	CKB	Creatine kinase B-type
AKVNVNLLIFLLNKKFYGK	C-term	NA	original	R	-	1639	1657	19	P46940	IQGA1_HUMAN	IQGAP1	Ras GTPase-activating-like protein IQGAP1
AKEEQQDDTVYMGKVTF	C-term	NA	neo	R	S	1234	1250	17	Q14203	DCTN1_HUMAN	DCTN1	Dynactin subunit 1
ALANSLACQGKYTPSGQAGAAASESLFVSNHAY	C-term	NA	original	R	-	332	364	33	P04075	ALDOA_HUMAN	ALDOA	Fructose-bisphosphate aldolase A
ALAVYPVFLFYFVISWMILTFTPQ	C-term	NA	original	R	-	213	236	24	Q96EC8	YIPF6_HUMAN	YIPF6	Protein YIPF6
ALEAAALAH	C-term	NA	original	R	-	392	400	9	P49137	MAPK2_HUMAN	MAPKAPK2	MAP kinase-activated protein kinase 2
ALEKIDLKFIDTTSKF	C-term	NA	neo	R	G	359	374	16	P39023	RL3_HUMAN	RPL3	60S ribosomal protein L3
ALENVLSGKA	C-term	NA	original	R	-	90	99	10	O43678	NDUA2_HUMAN	NDUFA2	NADH dehydrogenase [ubiquinone] 1 alpha subcomplex subunit 2
ALGFPLERPKSMSTEGLMKFVDSKSG	C-term	NA	original	R	-	441	466	26	O75390	CISY_HUMAN	CS	Citrate synthase, mitochondrial
ALKNNSNDIVNAIMELTM	C-term	NA	original	R	-	2061	2078	18	E9PAV3	NACAM_HUMAN	NACA	Nascent polypeptide-associated complex subunit alpha, muscle-specific form
ALLELQEYFGSLAA	C-term	NA	original	R	-	181	194	14	Q9BY32	ITPA_HUMAN	ITPA	Inosine triphosphate pyrophosphatase
ALPANAILNQFQPAAGGYFVPAVPQAQGRPPYYTPNQLAQ	C-term	NA	neo	R	M	391	430	40	Q13310	PABP4_HUMAN	PABPC4	Polyadenylate-binding protein 4
ALPNNTSSSPQPK	C-term	NA	neo	R	K	307	319	13	P04637	P53_HUMAN	TP53	Cellular tumor antigen p53
ALQDPNVAAF	C-term	NA	neo	R	M	218	227	10	P04181	OAT_HUMAN	OAT	Ornithine aminotransferase, mitochondrial
ALQHSYLHKDEGNPE	C-term	NA	original	R	-	289	303	15	P11802	CDK4_HUMAN	CDK4	Cyclin-dependent kinase 4
ALQLLDEVLHTMPIADPQPLD	C-term	NA	original	R	-	532	552	21	Q13485	SMAD4_HUMAN	SMAD4	Mothers against decapentaplegic homolog 4
ALQQNGAPGIAKVKAN	C-term	NA	original	R	-	264	279	16	Q9BW60	ELOV1_HUMAN	ELOVL1	Elongation of very long chain fatty acids protein 1
ALSTGEKGF	C-term	NA	neo	R	G	38	46	9	P62937	PPIA_HUMAN	PPIA	Peptidyl-prolyl cis-trans isomerase A
ALSTGEKGFGY	C-term	NA	neo	R	K	38	48	11	P62937	PPIA_HUMAN	PPIA	Peptidyl-prolyl cis-trans isomerase A
ALSTGEKGFGYKGSCF	C-term	NA	neo	R	H	38	53	16	P62937	PPIA_HUMAN	PPIA	Peptidyl-prolyl cis-trans isomerase A
ALTQTGGPHVK	C-term	NA	neo	R	A	1284	1294	11	P21333	FLNA_HUMAN	FLNA	Filamin-A
ALTVPELTQQVFDAKNMM	C-term	NA	neo	R	A	283	300	18	P07437	TBB5_HUMAN	TUBB	Tubulin beta chain
ALYIKSTM	C-term	NA	neo	R	G	203	210	8	P62906	RL10A_HUMAN	RPL10A	60S ribosomal protein L10a
AMVEEMQGH	C-term	NA	neo	R	L	407	415	9	Q9Y4P3	TBL2_HUMAN	TBL2	Transducin beta-like protein 2
ANPQVGVAFPH	C-term	NA	neo	R	I	401	411	11	P13010	XRCC5_HUMAN	XRCC5	X-ray repair cross-complementing protein 5
APADEGHRPLT	C-term	NA	original	R	-	81	91	11	P0DJ93	SIM13_HUMAN	SMIM13	Small integral membrane protein 13
APEPTPQQVAQQQ	C-term	NA	original	R	-	1900	1912	13	Q14839	CHD4_HUMAN	CHD4	Chromodomain-helicase-DNA-binding protein 4
APEVSQHVYQAYETILKN	C-term	NA	original	R	-	932	949	18	Q10567	AP1B1_HUMAN	AP1B1	AP-1 complex subunit beta-1
APEVSQYIYQVYDSILKN	C-term	NA	original	R	-	920	937	18	P63010	AP2B1_HUMAN	AP2B1	AP-2 complex subunit beta
APGGLSYPAASPTPH	C-term	NA	neo	R	A	55	69	15	Q5BJH7	YIF1B_HUMAN	YIF1B	Protein YIF1B
APLHPEKV	C-term	NA	neo	R	C	696	703	8	Q9H078	CLPB_HUMAN	CLPB	Caseinolytic peptidase B protein homolog
APLPLGH	C-term	NA	neo	R	I	511	517	7	P09960	LKHA4_HUMAN	LTA4H	Leukotriene A-4 hydrolase
APLSKFGD	C-term	NA	original	R	-	352	359	8	O94992	HEXI1_HUMAN	HEXIM1	Protein HEXIM1
APSAKGTISAPGKVVTAAAQ	C-term	NA	neo	R	A	799	818	20	Q13428	TCOF_HUMAN	TCOF1	Treacle protein
APSVANVGSHCDLSLKIPEISIQDMTAQVTSPSGKTHEAEIVE	C-term	NA	neo	R	G	2150	2192	43	P21333	FLNA_HUMAN	FLNA	Filamin-A
APVAGTCYQAEWDDYVPKLYEQLSGK	C-term	NA	original	R	-	162	187	26	P30086	PEBP1_HUMAN	PEBP1	Phosphatidylethanolamine-binding protein 1
AQENYEGSEEVSPPQTKDQ	C-term	NA	original	R	-	2536	2554	19	Q93008	USP9X_HUMAN	USP9X	Probable ubiquitin carboxyl-terminal hydrolase FAF-X
AQHVFQHAVPQEGKPITN	C-term	NA	neo	R	Q	49	66	18	Q13867	BLMH_HUMAN	BLMH	Bleomycin hydrolase
AQKYCKYAGSALQYEDVSTAVQNLQKALKLLTTGRE	C-term	NA	original	R	-	272	307	36	Q9NP79	VTA1_HUMAN	VTA1	Vacuolar protein sorting-associated protein VTA1 homolog
AQLGGPEAAKSDETAAK	C-term	NA	original	R	-	189	205	17	P04792	HSPB1_HUMAN	HSPB1	Heat shock protein beta-1
AQLQQHNLEMVGEGTRQ	C-term	NA	original	R	-	330	346	17	Q15853	USF2_HUMAN	USF2	Upstream stimulatory factor 2
AQTGSGGADPTTDVSGQS	C-term	NA	original	R	-	1277	1294	18	O75122	CLAP2_HUMAN	CLASP2	CLIP-associating protein 2
AQTMSNSGIK	C-term	NA	original	R	-	303	312	10	Q12904	AIMP1_HUMAN	AIMP1	Aminoacyl tRNA synthase complex-interacting multifunctional protein 1
AREETDKEEPASKQQKTENGAGDQ	C-term	NA	original	R	-	385	408	24	P05455	LA_HUMAN	SSB	Lupus La protein
ARGDSEALDEES	C-term	NA	original	R	-	660	671	12	Q7Z4V5	HDGR2_HUMAN	HDGFL2	Hepatoma-derived growth factor-related protein 2
ARPQPSGPAPSS	C-term	NA	original	R	-	293	304	12	Q96MG7	NSE3_HUMAN	NSMCE3	Non-structural maintenance of chromosomes element 3 homolog
ASLYNAVTIEDVQKLAAFMKKFLEMHQL	C-term	NA	original	R	-	343	370	28	Q9Y617	SERC_HUMAN	PSAT1	Phosphoserine aminotransferase
ASNGDAWVEAH	C-term	NA	neo	R	G	147	157	11	P38646	GRP75_HUMAN	HSPA9	Stress-70 protein, mitochondrial
ASNNDLNVATNFLLQH	C-term	NA	original	R	-	329	344	16	Q8NBM4	UBAC2_HUMAN	UBAC2	Ubiquitin-associated domain-containing protein 2
ASTNAMLISAGLPPLKASH	C-term	NA	neo	R	S	63	81	19	O43143	DHX15_HUMAN	DHX15	ATP-dependent RNA helicase DHX15
ASYDDPYKKAVAM	C-term	NA	neo	R	S	586	598	13	Q96PK6	RBM14_HUMAN	RBM14	RNA-binding protein 14
ATLGPTPTTPPQPPDPSQPPPGPMQH	C-term	NA	original	R	-	101	126	26	O60927	PP1RB_HUMAN	PPP1R11	E3 ubiquitin-protein ligase PPP1R11
ATVVESSEKAYSEAHEISKEH	C-term	NA	neo	R	M	144	164	21	P61981	1433G_HUMAN	YWHAG	14-3-3 protein gamma
AVDVAELPVPPGFPPIQGLEATKPTQQSLVGVLETAMKLANQDEGP	C-term	NA	neo	R	E	397	442	46	Q6P1N0	C2D1A_HUMAN	CC2D1A	Coiled-coil and C2 domain-containing protein 1A
AVEDAKGSSSDSTAGVKE	C-term	NA	original	R	-	577	594	18	Q86TU7	SETD3_HUMAN	SETD3	Actin-histidine N-methyltransferase
AVEFQEAQAYADDNSLLFMETSAKTAMNVNEIFMAIAKKLPK	C-term	NA	neo	R	N	143	184	42	P51148	RAB5C_HUMAN	RAB5C	Ras-related protein Rab-5C
AVEVDPSLLLHMLE	C-term	NA	original	R	-	186	199	14	P78560	CRADD_HUMAN	CRADD	Death domain-containing protein CRADD
AVPFNAPK	C-term	NA	original	R	-	216	223	8	Q96CT7	CC124_HUMAN	CCDC124	Coiled-coil domain-containing protein 124
AVTITDLR	C-term	NA	original	R	-	417	424	8	O95630	STABP_HUMAN	STAMBP	STAM-binding protein
AYGGSMCAK	C-term	NA	neo	R	C	77	85	9	P49207	RL34_HUMAN	RPL34	60S ribosomal protein L34
AYGLKSGLKKQELLEALTKHFQD	C-term	NA	original	R	-	587	609	23	P12956	XRCC6_HUMAN	XRCC6	X-ray repair cross-complementing protein 6
AYGPGIEPTGN	C-term	NA	neo	R	M	286	296	11	P21333	FLNA_HUMAN	FLNA	Filamin-A
AYQHGGVTGLSQY	C-term	NA	original	R	-	1117	1129	13	Q92900	RENT1_HUMAN	UPF1	Regulator of nonsense transcripts 1
CEKGTTAVLTEKITPLEIEVLEETVQTMDTS	C-term	NA	original	R	-	247	277	31	Q99436	PSB7_HUMAN	PSMB7	Proteasome subunit beta type-7
CIDSGLWVPNSKASEAKEGEEAGPGDPLLEAVPKTGDEKDVSV	C-term	NA	original	R	-	336	378	43	Q16543	CDC37_HUMAN	CDC37	Hsp90 co-chaperone Cdc37
CLTTDEYDGHSTYPSHQYQ	C-term	NA	original	R	-	188	206	19	P30043	BLVRB_HUMAN	BLVRB	Flavin reductase (NADPH)
CPEAIFQPSFLGIESSGIHETTFNSIMKCDVDIRK	C-term	NA	neo	R	D	258	292	35	Q562R1	ACTBL_HUMAN	ACTBL2	Beta-actin-like protein 2
CTLAEKLGGSAVISLEGKPL	C-term	NA	original	R	-	147	166	20	P23528	COF1_HUMAN	CFL1	Cofilin-1
DAGHPLYPFNDPY	C-term	NA	original	R	-	313	325	13	P14550	AK1A1_HUMAN	AKR1A1	Aldo-keto reductase family 1 member A1
DAKIGTIYEGASNIQLNTIAKHIDAEY	C-term	NA	original	R	-	406	432	27	P45954	ACDSB_HUMAN	ACADSB	Short/branched chain specific acyl-CoA dehydrogenase, mitochondrial
DALKTEFKANAEKTSGSNVKIVKVKKE	C-term	NA	original	R	-	25	51	27	P56381	ATP5E_HUMAN	ATP5F1E	ATP synthase subunit epsilon, mitochondrial
DALQGFKITPSHAMKITY	C-term	NA	neo	R	A	205	222	18	P08579	RU2B_HUMAN	SNRPB2	U2 small nuclear ribonucleoprotein B''
DALQGFKITQNNAMKISFAKK	C-term	NA	original	R	-	262	282	21	P09012	SNRPA_HUMAN	SNRPA	U1 small nuclear ribonucleoprotein A
DALQGFKITQNNAMKISF	C-term	NA	neo	R	A	262	279	18	P09012	SNRPA_HUMAN	SNRPA	U1 small nuclear ribonucleoprotein A
DAPWTASSSEKAPDMSSSEEFPSFGAQVAPKTLPWGPKR	C-term	NA	original	R	-	1230	1268	39	Q00341	VIGLN_HUMAN	HDLBP	Vigilin
DASTLQSQKAEGTGDA	C-term	NA	neo	R	K	74	89	16	O00479	HMGN4_HUMAN	HMGN4	High mobility group nucleosome-binding domain-containing protein 4
DASTLQSQKAEGTGDAK	C-term	NA	original	R	-	74	90	17	O00479	HMGN4_HUMAN	HMGN4	High mobility group nucleosome-binding domain-containing protein 4
DATWSPLNHSLLTTVGWDHQVVHHVVPTEPLPAPGPASVTE	C-term	NA	original	R	-	302	342	41	Q9BQA1	MEP50_HUMAN	WDR77	Methylosome protein 50
DAVTYTEH	C-term	NA	neo	R	A	69	76	8	P62805	H4_HUMAN	H4C16	Histone H4
DDALPFAH	C-term	NA	neo	R	V	279	286	8	P31930	QCR1_HUMAN	UQCRC1	Cytochrome b-c1 complex subunit 1, mitochondrial
DDGNMPDVPSHPQDPQGPSLEWLKKL	C-term	NA	original	R	-	59	84	26	O95167	NDUA3_HUMAN	NDUFA3	NADH dehydrogenase [ubiquinone] 1 alpha subcomplex subunit 3
DDGYSTKDSY	C-term	NA	neo	R	S	211	220	10	P38159	RBMX_HUMAN	RBMX	RNA-binding motif protein, X chromosome
DDGYSTKDSYS	C-term	NA	neo	R	S	211	221	11	P38159	RBMX_HUMAN	RBMX	RNA-binding motif protein, X chromosome
DEGGKAFFKGAWSNVLRGMGGAFVLVLYDEIKKYT	C-term	NA	original	R	-	264	298	35	P05141	ADT2_HUMAN	SLC25A5	ADP/ATP translocase 2
DENWDKEIEKMLQEEN	C-term	NA	original	R	-	337	352	16	Q96A49	SYAP1_HUMAN	SYAP1	Synapse-associated protein 1
DEPAKAGEAAELQDAEVESSAKSGKP	C-term	NA	original	R	-	652	677	26	Q9NZT2	OGFR_HUMAN	OGFR	Opioid growth factor receptor
DGDILGKYVD	C-term	NA	original	R	-	93	102	10	P61604	CH10_HUMAN	HSPE1	10 kDa heat shock protein, mitochondrial
DGKLVSESSDVLPK	C-term	NA	original	R	-	470	483	14	P05787	K2C8_HUMAN	KRT8	Keratin, type II cytoskeletal 8
DGQVINETSQHHD	C-term	NA	neo	R	D	451	463	13	P08670	VIME_HUMAN	VIM	Vimentin
DGQVINETSQHHDDLE	C-term	NA	original	R	-	451	466	16	P08670	VIME_HUMAN	VIM	Vimentin
DGTLDGPQM	C-term	NA	original	R	-	361	369	9	Q9BV20	MTNA_HUMAN	MRI1	Methylthioribose-1-phosphate isomerase
DHAVVVGVYRPPPKVKN	C-term	NA	original	R	-	305	321	17	P22087	FBRL_HUMAN	FBL	rRNA 2'-O-methyltransferase fibrillarin
DHLPPPEEEPLVLMCGPPPMIQY	C-term	NA	neo	R	A	260	282	23	P00387	NB5R3_HUMAN	CYB5R3	NADH-cytochrome b5 reductase 3
DHPLPEVAH	C-term	NA	neo	R	V	43	51	9	P13073	COX41_HUMAN	COX4I1	Cytochrome c oxidase subunit 4 isoform 1, mitochondrial
DIEQVPQQPTYVQ	C-term	NA	neo	R	A	150	162	13	P62993	GRB2_HUMAN	GRB2	Growth factor receptor-bound protein 2
DIKEKLCY	C-term	NA	neo	R	V	211	218	8	P63261	ACTG_HUMAN	ACTG1	Actin, cytoplasmic 2
DIKEKLCYVALDFEQEMATAASSSSLEKSYEL	C-term	NA	neo	R	P	211	242	32	P63261	ACTG_HUMAN	ACTG1	Actin, cytoplasmic 2
DIKEKLCYVALDFEQEMATAASSSSLEKS	C-term	NA	neo	R	Y	211	239	29	P63261	ACTG_HUMAN	ACTG1	Actin, cytoplasmic 2
DIYDQKLTLQPVDNSTISLQMGTNKVASQKGMSVY	C-term	NA	neo	R	G	227	261	35	Q15417	CNN3_HUMAN	CNN3	Calponin-3
DKDNPNQYHYVA	C-term	NA	original	R	-	748	759	12	Q13619	CUL4A_HUMAN	CUL4A	Cullin-4A
DKENPNQYNYIA	C-term	NA	original	R	-	902	913	12	Q13620	CUL4B_HUMAN	CUL4B	Cullin-4B
DKKNKTKKTKAAAAAAAAAPAAAATAPTTAATTAATAAQ	C-term	NA	original	R	-	98	136	39	P37108	SRP14_HUMAN	SRP14	Signal recognition particle 14 kDa protein
DKLGAKGDFPTGKSSF	C-term	NA	neo	R	S	546	561	16	Q9Y2W1	TR150_HUMAN	THRAP3	Thyroid hormone receptor-associated protein 3
DKLPQPVQPDPVSH	C-term	NA	neo	R	C	677	690	14	P05556	ITB1_HUMAN	ITGB1	Integrin beta-1
DKTIIMW	C-term	NA	neo	R	K	37	43	7	P63244	RACK1_HUMAN	RACK1	Receptor of activated protein C kinase 1
DMGGYSTTTDFIKSVIGHLQTKGS	C-term	NA	original	R	-	362	385	24	O43837	IDH3B_HUMAN	IDH3B	Isocitrate dehydrogenase [NAD] subunit beta, mitochondrial
DMNQVLDAYENKKPF	C-term	NA	neo	R	Y	142	156	15	P23381	SYWC_HUMAN	WARS1	Tryptophan--tRNA ligase, cytoplasmic
DMRQTVAVGVIKAVDKKAAGAGKVTKSAQKAQKAK	C-term	NA	original	R	-	428	462	35	P68104	EF1A1_HUMAN	EEF1A1	Elongation factor 1-alpha 1
DNIQGITKPA	C-term	NA	neo	R	I	25	34	10	P62805	H4_HUMAN	H4C16	Histone H4
DNVTSPLPSLLVVIAAIFIGFFLGKFIL	C-term	NA	original	R	-	222	249	28	Q9P0L0	VAPA_HUMAN	VAPA	Vesicle-associated membrane protein-associated protein A
DPFSGKQVSVFQAMKKGLIPWEQAARLLEAQVATGGIIDPTSH	C-term	NA	neo	R	H	1013	1055	43	P58107	EPIPL_HUMAN	EPPK1	Epiplakin
DPIPYLPPLEKLPH	C-term	NA	neo	R	E	17	30	14	P08621	RU17_HUMAN	SNRNP70	U1 small nuclear ribonucleoprotein 70 kDa
DPPHNNFFFFDGMKGNGIVECLGPK	C-term	NA	original	R	-	322	346	25	Q9UBE0	SAE1_HUMAN	SAE1	SUMO-activating enzyme subunit 1
DPSKIKWGDAGAEYVVESTGVFTTMEKAGAH	C-term	NA	neo	R	L	81	111	31	P04406	G3P_HUMAN	GAPDH	Glyceraldehyde-3-phosphate dehydrogenase
DPSKIKWGDAGAEYVVESTGVFTTMEKAGAHLQGGAKRVIISAPSADAP	C-term	NA	neo	R	M	81	129	49	P04406	G3P_HUMAN	GAPDH	Glyceraldehyde-3-phosphate dehydrogenase
DQDLEPGAPSMGAK	C-term	NA	neo	R	S	1464	1477	14	P07814	SYEP_HUMAN	EPRS1	Bifunctional glutamate/proline--tRNA ligase
DQKWHDKQYKKAH	C-term	NA	neo	R	L	19	31	13	P62266	RS23_HUMAN	RPS23	40S ribosomal protein S23
DQNGLSKGGGGGYNSYGGYGGGGGGGYNAY	C-term	NA	neo	R	G	205	234	30	Q13151	ROA0_HUMAN	HNRNPA0	Heterogeneous nuclear ribonucleoprotein A0
DQPAFTPSGILTPH	C-term	NA	neo	R	A	428	441	14	Q9H0D6	XRN2_HUMAN	XRN2	5'-3' exoribonuclease 2
DQSLKILNPEEIEKYVAEIEKEKEENEKKKQKKAS	C-term	NA	original	R	-	214	248	35	O14818	PSA7_HUMAN	PSMA7	Proteasome subunit alpha type-7
DQTKSIVEKIQAKLPGIAKKKAE	C-term	NA	original	R	-	1010	1032	23	O95197	RTN3_HUMAN	RTN3	Reticulon-3
DRAEEPMATEPAPAGAPGDLGSQPPAAKDPSPSVQG	C-term	NA	original	R	-	1274	1309	36	O75153	CLU_HUMAN	CLUH	Clustered mitochondria protein homolog
DSEIMQQKQKKANEKKEEPK	C-term	NA	original	R	-	40	59	20	P84101	SERF2_HUMAN	SERF2	Small EDRK-rich factor 2
DSFPWEVPKKLKY	C-term	NA	original	R	-	383	395	13	P31153	METK2_HUMAN	MAT2A	S-adenosylmethionine synthase isoform type-2
DSHEPTYGIY	C-term	NA	original	R	-	371	380	10	Q96DV4	RM38_HUMAN	MRPL38	39S ribosomal protein L38, mitochondrial
DSYDSYATHNE	C-term	NA	original	R	-	162	172	11	Q14011	CIRBP_HUMAN	CIRBP	Cold-inducible RNA-binding protein
DTLALLQKQPPQQPAAKI	C-term	NA	original	R	-	343	360	18	Q9H6F5	CCD86_HUMAN	CCDC86	Coiled-coil domain-containing protein 86
DTNSKKMNLGVGAYRDDNGKPY	C-term	NA	neo	R	V	54	75	22	P00505	AATM_HUMAN	GOT2	Aspartate aminotransferase, mitochondrial
DTSFEQHVLWH	C-term	NA	neo	R	T	1725	1735	11	P49327	FAS_HUMAN	FASN	Fatty acid synthase
DVAEAKPELSLLGDGDH	C-term	NA	original	R	-	232	248	17	Q2TAA2	IAH1_HUMAN	IAH1	Isoamyl acetate-hydrolyzing esterase 1 homolog
DVHNIYGLYVH	C-term	NA	neo	R	M	570	580	11	Q14697	GANAB_HUMAN	GANAB	Neutral alpha-glucosidase AB
DVQGTDASLDEELDRVKMS	C-term	NA	original	R	-	338	356	19	Q9UJZ1	STML2_HUMAN	STOML2	Stomatin-like protein 2, mitochondrial
DVQIGDIVTVGECRPL	C-term	NA	neo	R	S	119	134	16	P62280	RS11_HUMAN	RPS11	40S ribosomal protein S11
DVYLSPRD	C-term	NA	neo	R	D	204	211	8	P38159	RBMX_HUMAN	RBMX	RNA-binding motif protein, X chromosome
DYFGAHTYELLAKPGQFIHTNWTGHGGTVSSSSYNA	C-term	NA	original	R	-	448	483	36	P52209	6PGD_HUMAN	PGD	6-phosphogluconate dehydrogenase, decarboxylating
EAAEKAKCELSSSVQTDINLPYLTMDSSGPKHLN	C-term	NA	neo	R	M	310	343	34	P38646	GRP75_HUMAN	HSPA9	Stress-70 protein, mitochondrial
EAEEESDHN	C-term	NA	original	R	-	1591	1599	9	Q04637	IF4G1_HUMAN	EIF4G1	Eukaryotic translation initiation factor 4 gamma 1
EAGITEKVVFEQTKVIADNVKDWSKVVLAYEPVWAIGTGKTATPQ	C-term	NA	neo	R	Q	136	180	45	P60174	TPIS_HUMAN	TPI1	Triosephosphate isomerase
EAGTVKLFGLPNDS	C-term	NA	original	R	-	338	351	14	Q96J01	THOC3_HUMAN	THOC3	THO complex subunit 3
EAKNSDVLQSPLDSAARDEL	C-term	NA	original	R	-	603	622	20	Q8NBJ5	GT251_HUMAN	COLGALT1	Procollagen galactosyltransferase 1
EAKQPAPEPPKPY	C-term	NA	neo	R	S	159	171	13	Q9UQ35	SRRM2_HUMAN	SRRM2	Serine/arginine repetitive matrix protein 2
EAMQQADDWLGIPQVITPEEIVDPNVDEHSVMTYLSQFPKAK	C-term	NA	neo	R	L	227	268	42	P21333	FLNA_HUMAN	FLNA	Filamin-A
EANLAASFGKSINF	C-term	NA	original	R	-	496	509	14	P09622	DLDH_HUMAN	DLD	Dihydrolipoyl dehydrogenase, mitochondrial
EAQTLDSQIQETSI	C-term	NA	original	R	-	1139	1152	14	P27816	MAP4_HUMAN	MAP4	Microtubule-associated protein 4
EAQYNNFSGNSLPEYPTVPSYPGSGQWP	C-term	NA	original	R	-	202	229	28	Q969E2	SCAM4_HUMAN	SCAMP4	Secretory carrier-associated membrane protein 4
EASPLQSLLEVLGLLGGVIMMVLIAHLE	C-term	NA	original	R	-	442	469	28	Q92504	S39A7_HUMAN	SLC39A7	Zinc transporter SLC39A7
EATDTPIVIQPASATETTQLTADSHPSYHTDGFN	C-term	NA	original	R	-	165	198	34	Q9H3Z4	DNJC5_HUMAN	DNAJC5	DnaJ homolog subfamily C member 5
EATNPPVIQEEKPKKKKKAQEDL	C-term	NA	original	R	-	483	505	23	P30101	PDIA3_HUMAN	PDIA3	Protein disulfide-isomerase A3
EATTDFTVDSRPLTQVGGDHIKAH	C-term	NA	neo	R	I	1246	1269	24	O75369	FLNB_HUMAN	FLNB	Filamin-B
EAYPGDVFYLH	C-term	NA	neo	R	S	335	345	11	P25705	ATPA_HUMAN	ATP5F1A	ATP synthase subunit alpha, mitochondrial
EDAKWTSQHSNTQTLGK	C-term	NA	original	R	-	1080	1096	17	Q6PKG0	LARP1_HUMAN	LARP1	La-related protein 1
EDGVTPYMIFFKDGLEMEKC	C-term	NA	original	R	-	153	172	20	P13693	TCTP_HUMAN	TPT1	Translationally-controlled tumor protein
EDLRLPEGDLGKEIEQKYDCGEEILITVLSAMTEEAAVAIKAM	C-term	NA	neo	R	A	110	152	43	P63241	IF5A1_HUMAN	EIF5A	Eukaryotic translation initiation factor 5A-1
EDLRLPEGDLGKEIEQKYDCGEEILITVLSAMTEEAAVAIKAMA	C-term	NA	neo	R	K	110	153	44	P63241	IF5A1_HUMAN	EIF5A	Eukaryotic translation initiation factor 5A-1
EDLRLPEGDLGKEIEQKYDCGEEILITVLSAMTEEAAVAIKAMAK	C-term	NA	original	R	-	110	154	45	P63241	IF5A1_HUMAN	EIF5A	Eukaryotic translation initiation factor 5A-1
EEASTSLPTKPTQGASSASEPQEAPPKPAEDKKKD	C-term	NA	original	R	-	635	669	35	O96005	CLPT1_HUMAN	CLPTM1	Putative lipid scramblase CLPTM1
EEFAIMQTPAGELYDKSIIQSAQQDSIKKAN	C-term	NA	neo	R	M	761	791	31	Q92616	GCN1_HUMAN	GCN1	eIF-2-alpha kinase activator GCN1
EEFASTCPDDEEIELAYEQVAKALK	C-term	NA	original	R	-	217	241	25	O00299	CLIC1_HUMAN	CLIC1	Chloride intracellular channel protein 1
EEFTAFLHPEEFEH	C-term	NA	neo	R	M	189	202	14	Q15293	RCN1_HUMAN	RCN1	Reticulocalbin-1
EEIHKDLLVTGAYEISDQSGGAGGLRSHLKITDS	C-term	NA	neo	R	A	46	79	34	P49755	TMEDA_HUMAN	TMED10	Transmembrane emp24 domain-containing protein 10
EEKDNIQPTTE	C-term	NA	original	R	-	945	955	11	Q9Y2W1	TR150_HUMAN	THRAP3	Thyroid hormone receptor-associated protein 3
EESGKPGAHVTVKKLF	C-term	NA	neo	R	V	100	115	16	P22626	ROA2_HUMAN	HNRNPA2B1	Heterogeneous nuclear ribonucleoproteins A2/B1
EETDKEEPASKQQKTENGAGDQ	C-term	NA	original	R	-	387	408	22	P05455	LA_HUMAN	SSB	Lupus La protein
EETVSLRKD	C-term	NA	original	R	-	233	241	9	P20618	PSB1_HUMAN	PSMB1	Proteasome subunit beta type-1
EEVVQKEQE	C-term	NA	original	R	-	240	248	9	Q15056	IF4H_HUMAN	EIF4H	Eukaryotic translation initiation factor 4H
EFLQCVEKALEDMFDALEGKSIKS	C-term	NA	original	R	-	635	658	24	P23786	CPT2_HUMAN	CPT2	Carnitine O-palmitoyltransferase 2, mitochondrial
EFWAKPKP	C-term	NA	original	R	-	86	93	8	Q9Y241	HIG1A_HUMAN	HIGD1A	HIG1 domain family member 1A, mitochondrial
EGEYSKVLAIAQNFV	C-term	NA	original	R	-	131	145	15	Q6P1L8	RM14_HUMAN	MRPL14	39S ribosomal protein L14, mitochondrial
EGIKQLLKQGSVQKVYNGLQGY	C-term	NA	original	R	-	337	358	22	Q9UBS4	DJB11_HUMAN	DNAJB11	DnaJ homolog subfamily B member 11
EGSGSSGTGEQKEDQKEEKQ	C-term	NA	original	R	-	660	679	20	P38646	GRP75_HUMAN	HSPA9	Stress-70 protein, mitochondrial
EHALLAY	C-term	NA	neo	R	T	135	141	7	P68104	EF1A1_HUMAN	EEF1A1	Elongation factor 1-alpha 1
EHALLAYTLGVKQLIVGVNKMD	C-term	NA	neo	R	S	135	156	22	P68104	EF1A1_HUMAN	EEF1A1	Elongation factor 1-alpha 1
EHMGNVVEALIALTN	C-term	NA	original	R	-	107	121	15	Q9NX55	HYPK_HUMAN	HYPK	Huntingtin-interacting protein K
EIAQDFKTD	C-term	NA	neo	R	L	74	82	9	Q71DI3	H32_HUMAN	H3C13	Histone H3.2
EIFDIAFPDEQAEALAVER	C-term	NA	original	R	-	941	959	19	P36776	LONM_HUMAN	LONP1	Lon protease homolog, mitochondrial
EINKLLKQKEKKNE	C-term	NA	original	R	-	190	203	14	Q15041	AR6P1_HUMAN	ARL6IP1	ADP-ribosylation factor-like protein 6-interacting protein 1
EIQEAIAVANASTMH	C-term	NA	original	R	-	762	776	15	Q2TAL8	QRIC1_HUMAN	QRICH1	Transcriptional regulator QRICH1
EIQVQHPAAK	C-term	NA	neo	R	S	69	78	10	P49368	TCPG_HUMAN	CCT3	T-complex protein 1 subunit gamma
EIQEKLDAFIEALHQEK	C-term	NA	original	R	-	944	960	17	O60313	OPA1_HUMAN	OPA1	Dynamin-like 120 kDa protein, mitochondrial
EIVQQLIDEYHAATRPDYISWGTQEQ	C-term	NA	original	R	-	426	451	26	P23258	TBG1_HUMAN	TUBG1	Tubulin gamma-1 chain
EKDSVMSANGKPDPDTVPDS	C-term	NA	original	R	-	242	261	20	Q7Z7H8	RM10_HUMAN	MRPL10	39S ribosomal protein L10, mitochondrial
EKEKEEPPGEKVAN	C-term	NA	original	R	-	784	797	14	Q9Y4W6	AFG32_HUMAN	AFG3L2	AFG3-like protein 2
EKKAAELAKGQGPGEVDPKVAL	C-term	NA	original	R	-	116	137	22	P17568	NDUB7_HUMAN	NDUFB7	NADH dehydrogenase [ubiquinone] 1 beta subcomplex subunit 7
EKKAGSGKNDHAEKVAEKLEALSVKEETKEDAEEKQ	C-term	NA	original	R	-	166	201	36	P43487	RANG_HUMAN	RANBP1	Ran-specific GTPase-activating protein
EKLAPVPF	C-term	NA	neo	R	F	166	173	8	P07741	APT_HUMAN	APRT	Adenine phosphoribosyltransferase
EKLAPVPFFSLLQYE	C-term	NA	original	R	-	166	180	15	P07741	APT_HUMAN	APRT	Adenine phosphoribosyltransferase
EKLGFFH	C-term	NA	original	R	-	136	142	7	P60983	GMFB_HUMAN	GMFB	Glia maturation factor beta
EKMDLTAKELTEEKESAFEFLSSA	C-term	NA	original	R	-	311	334	24	P40925	MDHC_HUMAN	MDH1	Malate dehydrogenase, cytoplasmic
EKMTQIMFETF	C-term	NA	neo	R	N	117	127	11	P63261	ACTG_HUMAN	ACTG1	Actin, cytoplasmic 2
EKQAKGDTEF	C-term	NA	original	R	-	219	228	10	Q9HB71	CYBP_HUMAN	CACYBP	Calcyclin-binding protein
EKQSEDTNTESKESDTKNEVNGTSEDIKSEGDTQSN	C-term	NA	original	R	-	397	432	36	O95232	LC7L3_HUMAN	LUC7L3	Luc7-like protein 3
EKSEKFAF	C-term	NA	neo	R	Q	71	78	8	P14625	ENPL_HUMAN	HSP90B1	Endoplasmin
EKEKEKELRASTNAMLISAGLPPLKASH	C-term	NA	neo	R	S	54	81	28	O43143	DHX15_HUMAN	DHX15	ATP-dependent RNA helicase DHX15
ELAEDDSILK	C-term	NA	original	R	-	60	69	10	P56385	ATP5I_HUMAN	ATP5ME	ATP synthase subunit e, mitochondrial
ELAPLQELIEKLGSKDR	C-term	NA	original	R	-	200	216	17	Q9H8S9	MOB1A_HUMAN	MOB1A	MOB kinase activator 1A
ELEVQHPAAK	C-term	NA	neo	R	M	75	84	10	P50990	TCPQ_HUMAN	CCT8	T-complex protein 1 subunit theta
ELGEDGLKAYTEVKTVTIKVPQKNS	C-term	NA	original	R	-	493	517	25	P30837	AL1B1_HUMAN	ALDH1B1	Aldehyde dehydrogenase X, mitochondrial
ELGEYGLQAYTEVKTVTVKVPQKNS	C-term	NA	original	R	-	493	517	25	P05091	ALDH2_HUMAN	ALDH2	Aldehyde dehydrogenase, mitochondrial
ELKPVLSQG	C-term	NA	original	R	-	1086	1094	9	O00203	AP3B1_HUMAN	AP3B1	AP-3 complex subunit beta-1
ELKPMASGASSA	C-term	NA	original	R	-	646	657	12	Q8WWI5	CTL1_HUMAN	SLC44A1	Choline transporter-like protein 1
ELLKPNASVALHKHSN	C-term	NA	neo	R	A	122	137	16	P43686	PRS6B_HUMAN	PSMC4	26S proteasome regulatory subunit 6B
ELPGRKYSPGYNTEVGDKWIWLK	C-term	NA	original	R	-	333	355	23	O95299	NDUAA_HUMAN	NDUFA10	NADH dehydrogenase [ubiquinone] 1 alpha subcomplex subunit 10, mitochondrial
ELQPSEEVTWK	C-term	NA	original	R	-	48	58	11	O75438	NDUB1_HUMAN	NDUFB1	NADH dehydrogenase [ubiquinone] 1 beta subcomplex subunit 1
ELSKMDPEGSKLLDDAMAADKSDEWFAKHNKPKASG	C-term	NA	original	R	-	278	313	36	Q9HC38	GLOD4_HUMAN	GLOD4	Glyoxalase domain-containing protein 4
ELSKMDPEGSKLLDDAMAADKSDEWFA	C-term	NA	neo	R	K	278	304	27	Q9HC38	GLOD4_HUMAN	GLOD4	Glyoxalase domain-containing protein 4
ELSKASKSDATSGILNSTNIQS	C-term	NA	original	R	-	599	620	22	O43663	PRC1_HUMAN	PRC1	Protein regulator of cytokinesis 1
ELVAVLREPE	C-term	NA	original	R	-	196	205	10	Q6P1K2	PMF1_HUMAN	PMF1	Polyamine-modulated factor 1
[truncated: 1,382 more rows]

## Sheet: Table S2
Table S2 - Unique protein N- and C-termini identified by FragPipe analysis of PXD026797 TAILS-N-termini-enriched samples Note - 'original' terminus type refers to Met1 and X2 after methionine removal
Peptide Sequence	N or C Terminus	N-terminal Label	Terminus Type	Prev AA	Next AA	Start	End	Peptide Length	UniProt Accession	UniProt Entry Name	Gene	Protein Name
AAAAAAAAAAGEGAR	N-term	dimethyl	neo	A	S	7	21	15	Q7RTP0	NIPA1_HUMAN	NIPA1	Magnesium transporter NIPA1
AAAAAAAAAGEGAR	N-term	dimethyl	neo	A	S	8	21	14	Q7RTP0	NIPA1_HUMAN	NIPA1	Magnesium transporter NIPA1
AAAAVGAGHGAGGPGAASSSGGAR	N-term	dimethyl	original	M	E	2	25	24	Q96K37	S35E1_HUMAN	SLC35E1	Solute carrier family 35 member E1
AAADGSLFDNPR	N-term	dimethyl	neo	M	T	107	118	12	Q9H8H2	DDX31_HUMAN	DDX31	Probable ATP-dependent RNA helicase DDX31
AAAECDVVMAATEPELLDDQEAKR	N-term	dimethyl	neo	A	E	3	26	24	Q99615	DNJC7_HUMAN	DNAJC7	DnaJ homolog subfamily C member 7
AAAEEEDGGPEGPNR	N-term	dimethyl	original	M	E	2	16	15	Q99942	RNF5_HUMAN	RNF5	E3 ubiquitin-protein ligase RNF5
AAAGAAATHLEVAR	N-term	dimethyl	original	M	G	2	15	14	Q96S52	PIGS_HUMAN	PIGS	GPI transamidase component PIG-S
AAAMDVDTPSGTNSGAGKKR	N-term	dimethyl	original	M	F	2	21	20	P62877	RBX1_HUMAN	RBX1	E3 ubiquitin-protein ligase RBX1
AAASAAAASAASGSPGPGEGSAGGEKR	N-term	dimethyl	neo	A	S	6	32	27	Q13263	TIF1B_HUMAN	TRIM28	Transcription intermediary factor 1-beta
AAAVDAGMAMAGQSPVLR	N-term	dimethyl	neo	S	I	168	185	18	P26599	PTBP1_HUMAN	PTBP1	Polypyrimidine tract-binding protein 1
AADKGPAAGPR	N-term	dimethyl	original	M	S	2	12	11	Q8TDD1	DDX54_HUMAN	DDX54	ATP-dependent RNA helicase DDX54
AADTQVSETLKR	N-term	dimethyl	original	M	F	2	13	12	Q92616	GCN1_HUMAN	GCN1	eIF-2-alpha kinase activator GCN1
AAEGSPGTPDESTPPPR	N-term	dimethyl	neo	C	K	33	49	17	Q14696	MESD_HUMAN	MESD	LRP chaperone MESD
AAEKQVPGGGGGGGSGGGGGSGGGGSGGGR	N-term	dimethyl	original	M	G	2	31	30	Q9UHB9	SRP68_HUMAN	SRP68	Signal recognition particle subunit SRP68
AAEPQPSSLSYR	N-term	dimethyl	original	M	T	2	13	12	Q6ZNC8	MBOA1_HUMAN	MBOAT1	Lysophospholipid acyltransferase 1
AAESALQVVEKLQAR	N-term	dimethyl	neo	M	L	28	42	15	Q14241	ELOA1_HUMAN	ELOA	Elongin-A
AAGAGAAGAGAGGPGGR	N-term	dimethyl	neo	A	G	357	373	17	Q9H461	FZD8_HUMAN	FZD8	Frizzled-8
AAGAGTAGPASGPGVVR	N-term	dimethyl	original	M	D	2	18	17	Q15554	TERF2_HUMAN	TERF2	Telomeric repeat-binding factor 2
AAGAGTAGPASGPGVVRDPAASQPR	N-term	dimethyl	original	M	K	2	26	25	Q15554	TERF2_HUMAN	TERF2	Telomeric repeat-binding factor 2
AAGAPDGMEEPGMDTEAETVATEAPARPVNCLEAEAAAGAAAEDSGAAR	N-term	dimethyl	neo	A	G	3	51	49	O14562	UBFD1_HUMAN	UBFD1	Ubiquitin domain-containing protein UBFD1
AAGGDHGSPDSYR	N-term	dimethyl	original	M	S	2	14	13	P30566	PUR8_HUMAN	ADSL	Adenylosuccinate lyase
AAGGGGGSSKASSSSASSAGALESSLDR	N-term	dimethyl	original	M	K	2	29	28	Q5VT52	RPRD2_HUMAN	RPRD2	Regulation of nuclear pre-mRNA domain-containing protein 2
AAGSGGSGGSGGGPGPGPGGGGGPSGSGSGPGSNGGLGSGGELHPR	N-term	dimethyl	original	M	T	2	47	46	Q96JN8	NEUL4_HUMAN	NEURL4	Neuralized-like protein 4
AAGTLYTYPENWR	N-term	dimethyl	original	M	A	2	14	13	P26641	EF1G_HUMAN	EEF1G	Elongation factor 1-gamma
AAGVTDGNEVAKAQQATPGGAAPTIFSR	N-term	dimethyl	neo	G	I	31	58	28	Q9BX68	HINT2_HUMAN	HINT2	Adenosine 5'-monophosphoramidase HINT2
AALLMQQEER	N-term	dimethyl	neo	Q	A	154	163	10	Q13435	SF3B2_HUMAN	SF3B2	Splicing factor 3B subunit 2
AALSGAGTPPAGGGAGGGGAGGGGSPPGGWAVAR	N-term	dimethyl	neo	A	L	6	39	34	Q01167	FOXK2_HUMAN	FOXK2	Forkhead box protein K2
AAPAQSPAAPDPEASPLAEPPQEQSLAPWSPQTPAPPCSR	N-term	dimethyl	neo	G	C	63	102	40	P83111	LACTB_HUMAN	LACTB	Serine beta-lactamase-like protein LACTB, mitochondrial
AAPTATPAAQESGTIPKKR	N-term	dimethyl	neo	T	Q	69	87	19	O00116	ADAS_HUMAN	AGPS	Alkyldihydroxyacetonephosphate synthase, peroxisomal
AAQDDLGHLR	N-term	dimethyl	neo	Q	T	66	75	10	Q15276	RABE1_HUMAN	RABEP1	Rab GTPase-binding effector protein 1
AAQTNSNAAGKQLR	N-term	dimethyl	neo	A	K	58	71	14	Q8NC51	PAIRB_HUMAN	SERBP1	Plasminogen activator inhibitor 1 RNA-binding protein
AAQTSPSPKAGAATGR	N-term	dimethyl	neo	Y	I	47	62	16	P06576	ATPB_HUMAN	ATP5F1B	ATP synthase subunit beta, mitochondrial
AARPHSIDGR	N-term	dimethyl	neo	M	V	80	89	10	P22626	ROA2_HUMAN	HNRNPA2B1	Heterogeneous nuclear ribonucleoproteins A2/B1
AASAAAASAASGSPGPGEGSAGGEKR	N-term	dimethyl	neo	A	S	7	32	26	Q13263	TIF1B_HUMAN	TRIM28	Transcription intermediary factor 1-beta
AASAAAVDAGMAMAGQSPVLR	N-term	dimethyl	neo	L	I	165	185	21	P26599	PTBP1_HUMAN	PTBP1	Polypyrimidine tract-binding protein 1
AASAASGSPGPGEGSAGGEKR	N-term	dimethyl	neo	A	S	12	32	21	Q13263	TIF1B_HUMAN	TRIM28	Transcription intermediary factor 1-beta
AASGDVQTYQIR	N-term	dimethyl	neo	Q	T	230	241	12	P16220	CREB1_HUMAN	CREB1	Cyclic AMP-responsive element-binding protein 1
AASGSPGPGEGSAGGEKR	N-term	dimethyl	neo	S	S	15	32	18	Q13263	TIF1B_HUMAN	TRIM28	Transcription intermediary factor 1-beta
AASKVKQDMPPPGGYGPIDYKR	N-term	dimethyl	original	M	N	2	23	22	Q9P0J0	NDUAD_HUMAN	NDUFA13	NADH dehydrogenase [ubiquinone] 1 alpha subcomplex subunit 13
AASVYAGAGGSGSR	N-term	dimethyl	neo	S	I	32	45	14	P05783	K1C18_HUMAN	KRT18	Keratin, type I cytoskeletal 18
AATALLEAGLAR	N-term	dimethyl	original	M	V	2	13	12	Q8WUK0	PTPM1_HUMAN	PTPMT1	Phosphatidylglycerophosphatase and protein-tyrosine phosphatase 1
AATLILEPAGR	N-term	dimethyl	original	M	C	2	12	11	Q86TX2	ACOT1_HUMAN	ACOT1	Acyl-coenzyme A thioesterase 1
AAVAATAAAKGNGGGGGR	N-term	dimethyl	original	M	A	2	19	18	Q6Y1H2	HACD2_HUMAN	HACD2	Very-long-chain (3R)-3-hydroxyacyl-CoA dehydratase 2
ADAAHEFTVYR	N-term	dimethyl	neo	A	M	40	50	11	Q969V3	NCLN_HUMAN	NCLN	Nicalin
ADAINTEFKNTR	N-term	dimethyl	neo	L	T	89	100	12	P08670	VIME_HUMAN	VIM	Vimentin
ADANLEAGNVKETR	N-term	dimethyl	neo	G	A	25	38	14	P35555	FBN1_HUMAN	FBN1	Fibrillin-1
ADCISEPVNR	N-term	dimethyl	neo	A	E	43	52	10	P43304	GPDM_HUMAN	GPD2	Glycerol-3-phosphate dehydrogenase, mitochondrial
ADCISEPVNREPPSR	N-term	dimethyl	neo	A	E	43	57	15	P43304	GPDM_HUMAN	GPD2	Glycerol-3-phosphate dehydrogenase, mitochondrial
ADDAVYELDGKELCSER	N-term	dimethyl	neo	D	V	50	66	17	Q13243	SRSF5_HUMAN	SRSF5	Serine/arginine-rich splicing factor 5
ADEIDFTTGDAGASSTYPMQCSALR	N-term	dimethyl	original	M	K	2	26	25	Q9GZV4	IF5A2_HUMAN	EIF5A2	Eukaryotic translation initiation factor 5A-2
ADGKAGDEKPEKSQR	N-term	dimethyl	original	M	A	2	16	15	Q8WW12	PCNP_HUMAN	PCNP	PEST proteolytic signal-containing nuclear protein
ADGQVAELLLR	N-term	dimethyl	original	M	R	2	12	11	Q9Y285	SYFA_HUMAN	FARSA	Phenylalanine--tRNA ligase alpha subunit
ADKEAAFDDAVEER	N-term	dimethyl	original	M	V	2	15	14	Q09028	RBBP4_HUMAN	RBBP4	Histone-binding protein RBBP4
ADKMDMSLDDIIKLNR	N-term	dimethyl	original	M	S	2	17	16	Q86V81	THOC4_HUMAN	ALYREF	THO complex subunit 4
ADMQNLVER	N-term	dimethyl	original	M	L	2	10	9	Q01518	CAP1_HUMAN	CAP1	Adenylyl cyclase-associated protein 1
ADSEKPSSIPTDKLLVITVATKESDGFHR	N-term	dimethyl	neo	G	F	26	54	29	O00469	PLOD2_HUMAN	PLOD2	Procollagen-lysine,2-oxoglutarate 5-dioxygenase 2
ADTSVDLEETGR	N-term	dimethyl	neo	G	V	62	73	12	P25705	ATPA_HUMAN	ATP5F1A	ATP synthase subunit alpha, mitochondrial
AEAAAAPAAASGPNQMSFTFASPTQVFFNGANVR	N-term	dimethyl	neo	Y	Q	23	56	34	P30049	ATPD_HUMAN	ATP5F1D	ATP synthase subunit delta, mitochondrial
AEAVTADSEVLEER	N-term	dimethyl	neo	A	Q	25	38	14	Q9NPL8	TIDC1_HUMAN	TIMMDC1	Complex I assembly factor TIMMDC1, mitochondrial
AEDAIYGR	N-term	dimethyl	neo	D	N	65	72	8	Q13242	SRSF9_HUMAN	SRSF9	Serine/arginine-rich splicing factor 9
AEDALHNLDR	N-term	dimethyl	neo	D	K	64	73	10	O75494	SRS10_HUMAN	SRSF10	Serine/arginine-rich splicing factor 10
AEDMETKIKNYKTAPFDSR	N-term	dimethyl	original	M	F	2	20	19	P14854	CX6B1_HUMAN	COX6B1	Cytochrome c oxidase subunit 6B1
AEGSPGTPDESTPPPR	N-term	dimethyl	neo	A	K	34	49	16	Q14696	MESD_HUMAN	MESD	LRP chaperone MESD
AEILNGKEISAQIR	N-term	dimethyl	neo	P	A	4	17	14	P11586	C1TC_HUMAN	MTHFD1	C-1-tetrahydrofolate synthase, cytoplasmic
AEKQVPGGGGGGGSGGGGGSGGGGSGGGR	N-term	dimethyl	neo	A	G	3	31	29	Q9UHB9	SRP68_HUMAN	SRP68	Signal recognition particle subunit SRP68
AELEQLKGQGKSR	N-term	dimethyl	neo	L	L	133	145	13	P08670	VIME_HUMAN	VIM	Vimentin
AELPPVPGGPR	N-term	dimethyl	neo	A	G	49	59	11	Q14249	NUCG_HUMAN	ENDOG	Endonuclease G, mitochondrial
AENPSLENHR	N-term	dimethyl	original	M	I	2	11	10	O00505	IMA4_HUMAN	KPNA3	Importin subunit alpha-4
AENVAVPEAAEER	N-term	dimethyl	neo	D	A	4	16	13	P55884	EIF3B_HUMAN	EIF3B	Eukaryotic translation initiation factor 3 subunit B
AESEDEEEEDVKLLSISGKR	N-term	dimethyl	neo	D	S	123	142	20	P06748	NPM_HUMAN	NPM1	Nucleophosmin
AESSDKLYR	N-term	dimethyl	original	M	V	2	10	9	P09874	PARP1_HUMAN	PARP1	Poly [ADP-ribose] polymerase 1
AEVEQKKKR	N-term	dimethyl	original	M	T	2	10	9	P62841	RS15_HUMAN	RPS15	40S ribosomal protein S15
AEVKKPAAAAAPGTAEKLSPKAATLAER	N-term	dimethyl	neo	A	S	19	46	28	P50454	SERPH_HUMAN	SERPINH1	Serpin H1
AEVQVLVLDGR	N-term	dimethyl	original	M	G	2	12	11	P40429	RL13A_HUMAN	RPL13A	60S ribosomal protein L13a
AFKDTGKTPVEPEVAIHR	N-term	dimethyl	original	M	I	2	19	18	P60866	RS20_HUMAN	RPS20	40S ribosomal protein S20
AGAGKAEELHYPLGER	N-term	dimethyl	neo	A	R	20	35	16	Q14257	RCN2_HUMAN	RCN2	Reticulocalbin-2
AGASATFPMQCSALR	N-term	dimethyl	neo	D	K	12	26	15	P63241	IF5A1_HUMAN	EIF5A	Eukaryotic translation initiation factor 5A-1
AGDEAWR	N-term	dimethyl	neo	W	R	128	134	7	Q9NRK6	ABCBA_HUMAN	ABCB10	ATP-binding cassette sub-family B member 10, mitochondrial
AGEEDAGGPERPGDVVNVVFVDR	N-term	dimethyl	neo	P	S	56	78	23	Q6P4F2	FDX2_HUMAN	FDX2	Ferredoxin-2, mitochondrial
AGEFVDLYVPR	N-term	dimethyl	neo	D	K	5	15	11	P63220	RS21_HUMAN	RPS21	40S ribosomal protein S21
AGELADKKDR	N-term	dimethyl	original	M	D	2	11	10	Q9BUQ8	DDX23_HUMAN	DDX23	Probable ATP-dependent RNA helicase DDX23
AGFAGDDAPR	N-term	dimethyl	neo	K	A	19	28	10	P63261	ACTG_HUMAN	ACTG1	Actin, cytoplasmic 2
AGGAAQLALDKSDSHPSDALTR	N-term	dimethyl	neo	Y	K	41	62	22	P49748	ACADV_HUMAN	ACADVL	Very long-chain specific acyl-CoA dehydrogenase, mitochondrial
AGGEAGVTLGQPHLSR	N-term	dimethyl	original	M	Q	2	17	16	P41091	IF2G_HUMAN	EIF2S3	Eukaryotic translation initiation factor 2 subunit 3
AGGEDRGDGEPVSVVTVR	N-term	dimethyl	original	M	V	2	19	18	Q9Y613	FHOD1_HUMAN	FHOD1	FH1/FH2 domain-containing protein 1
AGGGAGDPGLGAAAAPAPETR	N-term	dimethyl	original	M	E	2	22	21	Q13637	RAB32_HUMAN	RAB32	Ras-related protein Rab-32
AGGGGGAGGAGGGPPPGPPGAGDR	N-term	dimethyl	neo	P	G	17	40	24	Q92945	FUBP2_HUMAN	KHSRP	Far upstream element-binding protein 2
AGGGVHIEPR	N-term	dimethyl	neo	H	Y	34	43	10	O95178	NDUB2_HUMAN	NDUFB2	NADH dehydrogenase [ubiquinone] 1 beta subcomplex subunit 2, mitochondrial
AGGVVTTTASGKR	N-term	dimethyl	neo	A	I	262	274	13	P56270	MAZ_HUMAN	MAZ	Myc-associated zinc finger protein
AGKAEELHYPLGER	N-term	dimethyl	neo	G	R	22	35	14	Q14257	RCN2_HUMAN	RCN2	Reticulocalbin-2
AGMAMAGQSPVLR	N-term	dimethyl	neo	D	I	173	185	13	P26599	PTBP1_HUMAN	PTBP1	Polypyrimidine tract-binding protein 1
AGPEEAALPPEQSR	N-term	dimethyl	neo	T	V	25	38	14	Q9H1E5	TMX4_HUMAN	TMX4	Thioredoxin-related transmembrane protein 4
AGPELLLDSNIR	N-term	dimethyl	original	M	L	2	13	12	Q9P0I2	EMC3_HUMAN	EMC3	ER membrane protein complex subunit 3
AGPPPIQDGEFTFLLPAGR	N-term	dimethyl	neo	G	K	24	42	19	Q13445	TMED1_HUMAN	TMED1	Transmembrane emp24 domain-containing protein 1
AGSQTAAGAMER	N-term	dimethyl	neo	E	A	26	37	12	Q6L8Q7	PDE12_HUMAN	PDE12	2',5'-phosphodiesterase 12
AGVGDAAAPGEGGGGGVDGPQR	N-term	dimethyl	original	M	D	2	23	22	Q6NXT6	TAPT1_HUMAN	TAPT1	Transmembrane anterior posterior transformation protein 1 homolog
AGVTDGNEVAKAQQATPGGAAPTIFSR	N-term	dimethyl	neo	A	I	32	58	27	Q9BX68	HINT2_HUMAN	HINT2	Adenosine 5'-monophosphoramidase HINT2
AHEFTVYR	N-term	dimethyl	neo	A	M	43	50	8	Q969V3	NCLN_HUMAN	NCLN	Nicalin
AHIKKAEATTTTTSAGAEAAEGQFDR	N-term	dimethyl	neo	A	Y	32	57	26	O75976	CBPD_HUMAN	CPD	Carboxypeptidase D
AHRFHKACVSQLNGMVFCPHCGEDASEAQEVTIPR	N-term	dimethyl	neo	V	G	516	550	35	Q96KQ7	EHMT2_HUMAN	EHMT2	Histone-lysine N-methyltransferase EHMT2
AIAAKEKDIQEESTFSSR	N-term	dimethyl	neo	Y	K	60	77	18	P42704	LPPRC_HUMAN	LRPPRC	Leucine-rich PPR motif-containing protein, mitochondrial
AIELPMDPKLNKR	N-term	dimethyl	neo	E	R	182	194	13	Q99729	ROAA_HUMAN	HNRNPAB	Heterogeneous nuclear ribonucleoprotein A/B
AINTEFKNTR	N-term	dimethyl	neo	D	T	91	100	10	P08670	VIME_HUMAN	VIM	Vimentin
AIPSAAAAAAAAGR	N-term	dimethyl	neo	L	I	338	351	14	P26599	PTBP1_HUMAN	PTBP1	Polypyrimidine tract-binding protein 1
AKDHASIQMNVAEVDKVTGR	N-term	dimethyl	neo	G	F	26	45	20	P63220	RS21_HUMAN	RPS21	40S ribosomal protein S21
AKDVKFGADAR	N-term	dimethyl	neo	Y	A	27	37	11	P10809	CH60_HUMAN	HSPD1	60 kDa heat shock protein, mitochondrial
AKEDGSKQVSVHR	N-term	dimethyl	neo	K	S	75	87	13	Q9BVV7	TIM21_HUMAN	TIMM21	Mitochondrial import inner membrane translocase subunit Tim21
AKEKDIQEESTFSSR	N-term	dimethyl	neo	A	K	63	77	15	P42704	LPPRC_HUMAN	LRPPRC	Leucine-rich PPR motif-containing protein, mitochondrial
AKHGDPGDAAQQEAKHR	N-term	dimethyl	neo	Q	E	19	35	17	O14737	PDCD5_HUMAN	PDCD5	Programmed cell death protein 5
AKNFEDVR	N-term	dimethyl	neo	A	C	34	41	8	Q9NQ34	TMM9B_HUMAN	TMEM9B	Transmembrane protein 9B
AKNGSEADIDEGLYSR	N-term	dimethyl	neo	M	Q	42	57	16	P22314	UBA1_HUMAN	UBA1	Ubiquitin-like modifier-activating enzyme 1
AKVAVPTGPTPLDSTPPGGAPHPLTGQEEAR	N-term	dimethyl	neo	G	A	393	423	31	O94966	UBP19_HUMAN	USP19	Ubiquitin carboxyl-terminal hydrolase 19
AKVSSLIER	N-term	dimethyl	neo	S	I	24	32	9	Q14554	PDIA5_HUMAN	PDIA5	Protein disulfide-isomerase A5
ALAAAPSSNGSPWR	N-term	dimethyl	neo	L	L	33	46	14	Q9H2W6	RM46_HUMAN	MRPL46	39S ribosomal protein L46, mitochondrial
ALAEGPGAEGPR	N-term	dimethyl	neo	M	L	580	591	12	Q13263	TIF1B_HUMAN	TRIM28	Transcription intermediary factor 1-beta
ALAHTQEGEEKKQTSGTSNTR	N-term	dimethyl	neo	Y	G	288	308	21	Q99590	SCAFB_HUMAN	SCAF11	Protein SCAF11
ALDFEQEMATAASSSSLEKSYELPDGQVITIGNER	N-term	dimethyl	neo	V	F	220	254	35	P63261	ACTG_HUMAN	ACTG1	Actin, cytoplasmic 2
ALDTKGPEIR	N-term	dimethyl	neo	V	T	111	120	10	P14618	KPYM_HUMAN	PKM	Pyruvate kinase PKM
ALITQQDLAPQQR	N-term	dimethyl	neo	S	A	54	66	13	O14763	TR10B_HUMAN	TNFRSF10B	Tumor necrosis factor receptor superfamily member 10B
ALPATMNNSSSETR	N-term	dimethyl	neo	P	G	7	20	14	Q15003	CND2_HUMAN	NCAPH	Condensin complex subunit 2
ALSAETESHIYR	N-term	dimethyl	original	M	A	2	13	12	O14569	C56D2_HUMAN	CYB561D2	Transmembrane reductase CYB561D2
ALYHTEER	N-term	dimethyl	neo	M	G	33	40	8	Q9H2U2	IPYR2_HUMAN	PPA2	Inorganic pyrophosphatase 2, mitochondrial
AMDGAVLDGR	N-term	dimethyl	neo	D	E	74	83	10	Q01130	SRSF2_HUMAN	SRSF2	Serine/arginine-rich splicing factor 2
AMQPAEIQFAQR	N-term	dimethyl	neo	P	L	4	15	12	Q14684	RRP1B_HUMAN	RRP1B	Ribosomal RNA processing protein 1 homolog B
ANDATFEIKKCDLHR	N-term	dimethyl	neo	F	L	31	45	15	P08559	ODPA_HUMAN	PDHA1	Pyruvate dehydrogenase E1 component subunit alpha, somatic form, mitochondrial
ANNTNEEAGDGTTTATVLAR	N-term	dimethyl	neo	V	S	102	121	20	P10809	CH60_HUMAN	HSPD1	60 kDa heat shock protein, mitochondrial
APAAASPPEVIR	N-term	dimethyl	original	M	A	2	13	12	O60683	PEX10_HUMAN	PEX10	Peroxisome biogenesis factor 10
APAEILNGKEISAQIR	N-term	dimethyl	original	M	A	2	17	16	P11586	C1TC_HUMAN	MTHFD1	C-1-tetrahydrofolate synthase, cytoplasmic
APAMQPAEIQFAQR	N-term	dimethyl	original	M	L	2	15	14	Q14684	RRP1B_HUMAN	RRP1B	Ribosomal RNA processing protein 1 homolog B
APDPVAAETAAQGPTPR	N-term	dimethyl	original	M	Y	2	18	17	O60427	FADS1_HUMAN	FADS1	Acyl-CoA (8-3)-desaturase
APEEHPVLLTEAPLNPKANR	N-term	dimethyl	neo	V	E	97	116	20	P63261	ACTG_HUMAN	ACTG1	Actin, cytoplasmic 2
APEVLPKPR	N-term	dimethyl	original	M	M	2	10	9	P09669	COX6C_HUMAN	COX6C	Cytochrome c oxidase subunit 6C
APGPDGSAPDPAHYR	N-term	dimethyl	neo	G	E	22	36	15	Q9BV94	EDEM2_HUMAN	EDEM2	ER degradation-enhancing alpha-mannosidase-like protein 2
APGQLALFSVSDKTGLVEFAR	N-term	dimethyl	original	M	N	2	22	21	P31939	PUR9_HUMAN	ATIC	Bifunctional purine biosynthesis protein ATIC
APKFPDSVEELR	N-term	dimethyl	original	M	A	2	13	12	Q15785	TOM34_HUMAN	TOMM34	Mitochondrial import receptor subunit TOM34
APKGSSKQQSEEDLLLQDFSR	N-term	dimethyl	original	M	N	2	22	21	Q9UNL2	SSRG_HUMAN	SSR3	Translocon-associated protein subunit gamma
APKQDPKPKFQEGER	N-term	dimethyl	original	M	V	2	16	15	Q9UBU8	MO4L1_HUMAN	MORF4L1	Mortality factor 4-like protein 1
APLDLDKYVEIAR	N-term	dimethyl	original	M	L	2	14	13	O00743	PPP6_HUMAN	PPP6C	Serine/threonine-protein phosphatase 6 catalytic subunit
APPAPGPASGGSGEVDELFDVKNAFYIGSYQQCINEAQR	N-term	dimethyl	original	M	V	2	40	39	O14579	COPE_HUMAN	COPE	Coatomer subunit epsilon
APSVPAAEPEYPKGIR	N-term	dimethyl	original	M	A	2	17	16	P54819	KAD2_HUMAN	AK2	Adenylate kinase 2, mitochondrial
APTAVHPVRDYAAQTSPSPKAGAATGR	N-term	dimethyl	neo	A	I	36	62	27	P06576	ATPB_HUMAN	ATP5F1B	ATP synthase subunit beta, mitochondrial
APTIQTQAQR	N-term	dimethyl	original	M	E	2	11	10	Q8N7H5	PAF1_HUMAN	PAF1	RNA polymerase II-associated factor 1 homolog
APVEHVVADAGAFLR	N-term	dimethyl	original	M	H	2	16	15	Q9ULX3	NOB1_HUMAN	NOB1	RNA-binding protein NOB1
AQDQGEKENPMR	N-term	dimethyl	original	M	E	2	13	12	P62913	RL11_HUMAN	RPL11	60S ribosomal protein L11
AQDQTQDTQLITVDEKLDITTLTGVPEEHIKTR	N-term	dimethyl	neo	L	K	43	75	33	O43181	NDUS4_HUMAN	NDUFS4	NADH dehydrogenase [ubiquinone] iron-sulfur protein 4, mitochondrial
AQDRDQIYR	N-term	dimethyl	neo	A	R	253	261	9	P62995	TRA2B_HUMAN	TRA2B	Transformer-2 protein homolog beta
AQESGTIPKKR	N-term	dimethyl	neo	A	Q	77	87	11	O00116	ADAS_HUMAN	AGPS	Alkyldihydroxyacetonephosphate synthase, peroxisomal
AQNLKDLAGR	N-term	dimethyl	original	M	L	2	11	10	Q99623	PHB2_HUMAN	PHB2	Prohibitin-2
AQPKEVYQQQQYGSGGR	N-term	dimethyl	neo	V	G	229	245	17	Q99729	ROAA_HUMAN	HNRNPAB	Heterogeneous nuclear ribonucleoprotein A/B
AQPKEVYR	N-term	dimethyl	neo	V	Q	308	315	8	O14979	HNRDL_HUMAN	HNRNPDL	Heterogeneous nuclear ribonucleoprotein D-like
AQTAAATAPR	N-term	dimethyl	neo	G	I	29	38	10	P21912	SDHB_HUMAN	SDHB	Succinate dehydrogenase [ubiquinone] iron-sulfur subunit, mitochondrial
AQTSPSPKAGAATGR	N-term	dimethyl	neo	A	I	48	62	15	P06576	ATPB_HUMAN	ATP5F1B	ATP synthase subunit beta, mitochondrial
AQVGMPGSGPVSMER	N-term	dimethyl	neo	Q	G	280	294	15	P33240	CSTF2_HUMAN	CSTF2	Cleavage stimulation factor subunit 2
AQSLSTVGPR	N-term	dimethyl	neo	Q	L	376	385	10	O43290	SNUT1_HUMAN	SART1	U4/U6.U5 tri-snRNP-associated protein 1
AREEEESESSTSDDKR	N-term	dimethyl	neo	L	A	321	336	16	Q7Z6M4	MTEF4_HUMAN	MTERF4	Transcription termination factor 4, mitochondrial
ARPHSIDGR	N-term	dimethyl	neo	A	V	81	89	9	P22626	ROA2_HUMAN	HNRNPA2B1	Heterogeneous nuclear ribonucleoproteins A2/B1
ASAAAASAASGSPGPGEGSAGGEKR	N-term	dimethyl	neo	A	S	8	32	25	Q13263	TIF1B_HUMAN	TRIM28	Transcription intermediary factor 1-beta
ASAASGSPGPGEGSAGGEKR	N-term	dimethyl	neo	A	S	13	32	20	Q13263	TIF1B_HUMAN	TRIM28	Transcription intermediary factor 1-beta
ASAGQEPLHNEELAGAGR	N-term	dimethyl	neo	A	V	29	46	18	Q96HY6	DDRGK_HUMAN	DDRGK1	DDRGK domain-containing protein 1
ASAGSGMEEVR	N-term	dimethyl	original	M	V	2	12	11	Q9BQJ4	TMM47_HUMAN	TMEM47	Transmembrane protein 47
ASASSSGAAAEDSSAMEELATEKEAEESHR	N-term	dimethyl	neo	A	Q	39	68	30	Q96T83	SL9A7_HUMAN	SLC9A7	Sodium/hydrogen exchanger 7
ASASSTNLKDILADLIPKEQAR	N-term	dimethyl	neo	H	I	26	47	22	O75390	CISY_HUMAN	CS	Citrate synthase, mitochondrial
ASASTDQPVTSEPTSR	N-term	dimethyl	neo	Q	T	1498	1513	16	Q14676	MDC1_HUMAN	MDC1	Mediator of DNA damage checkpoint protein 1
ASDVLELTDDNFESR	N-term	dimethyl	neo	A	I	24	38	15	P30101	PDIA3_HUMAN	PDIA3	Protein disulfide-isomerase A3
ASEAIKGAVVGIDLGTTNSCVAVMEGKQAKVLENAEGAR	N-term	dimethyl	neo	Y	T	47	85	39	P38646	GRP75_HUMAN	HSPA9	Stress-70 protein, mitochondrial
ASEEAAVTMVNYYTPITPHLR	N-term	dimethyl	neo	M	S	102	122	21	O95758	PTBP3_HUMAN	PTBP3	Polypyrimidine tract-binding protein 3
ASGANFEYIIAEKR	N-term	dimethyl	neo	F	G	28	41	14	P30084	ECHM_HUMAN	ECHS1	Enoyl-CoA hydratase, mitochondrial
ASGGGVPTDEEQATGLER	N-term	dimethyl	neo	M	E	32	49	18	P10606	COX5B_HUMAN	COX5B	Cytochrome c oxidase subunit 5B, mitochondrial
ASGPSGSAPAVAAAAAQPGSYPALSAQAAR	N-term	dimethyl	neo	A	E	38	67	30	Q9NUB1	ACS2L_HUMAN	ACSS1	Acetyl-coenzyme A synthetase 2-like, mitochondrial
ASGQAAGALER	N-term	dimethyl	neo	L	A	28	38	11	O95822	DCMC_HUMAN	MLYCD	Malonyl-CoA decarboxylase, mitochondrial
ASKEMFEDTVEER	N-term	dimethyl	original	M	V	2	14	13	Q16576	RBBP7_HUMAN	RBBP7	Histone-binding protein RBBP7
ASLEPGPPAPSR	N-term	dimethyl	neo	C	G	111	122	12	Q2T9J0	TYSD1_HUMAN	TYSND1	Peroxisomal leader peptide-processing protease
ASMQGGVPAPGQMPAAVTGPGPGSLAPGGGMQAQVGMPGSGPVSMER	N-term	dimethyl	neo	Q	G	248	294	47	P33240	CSTF2_HUMAN	CSTF2	Cleavage stimulation factor subunit 2
ASNVTNKNDPKSINSR	N-term	dimethyl	neo	Q	V	7	22	16	Q9UKM9	RALY_HUMAN	RALY	RNA-binding protein Raly
ASNVTNKTDPR	N-term	dimethyl	original	M	S	2	12	11	P07910	HNRPC_HUMAN	HNRNPC	Heterogeneous nuclear ribonucleoproteins C1/C2
ASSAASSASPVSR	N-term	dimethyl	neo	Q	A	218	230	13	P18887	XRCC1_HUMAN	XRCC1	DNA repair protein XRCC1
ASSDIQVKELEKR	N-term	dimethyl	original	M	A	2	14	13	P16949	STMN1_HUMAN	STMN1	Stathmin
ASSEAPPLINEDVKR	N-term	dimethyl	neo	S	T	24	38	15	P04843	RPN1_HUMAN	RPN1	Dolichyl-diphosphooligosaccharide--protein glycosyltransferase subunit 1
ASSFPVPPPGAQGVAELLR	N-term	dimethyl	neo	G	D	22	40	19	Q8IVS2	FABD_HUMAN	MCAT	Malonyl-CoA-acyl carrier protein transacylase, mitochondrial
ASSPGGVYATR	N-term	dimethyl	neo	Y	S	54	64	11	P08670	VIME_HUMAN	VIM	Vimentin
ASSPPAGPPPPPAPALVGLPPPPPSPPGFTLPPLGGSLGAGTSTSR	N-term	dimethyl	neo	A	S	7	52	46	O96008	TOM40_HUMAN	TOMM40	Mitochondrial import receptor subunit TOM40 homolog
ASSSSLEKSYELPDGQVITIGNER	N-term	dimethyl	neo	A	F	231	254	24	P63261	ACTG_HUMAN	ACTG1	Actin, cytoplasmic 2
ASSSSLVPDR	N-term	dimethyl	original	M	L	2	11	10	P78383	S35B1_HUMAN	SLC35B1	Solute carrier family 35 member B1
ASSSSPEAGEGQIR	N-term	dimethyl	neo	E	L	38	51	14	Q86U28	ISCA2_HUMAN	ISCA2	Iron-sulfur cluster assembly 2 homolog, mitochondrial
ASSVSTKESPAR	N-term	dimethyl	neo	K	K	225	236	12	Q13428	TCOF_HUMAN	TCOF1	Treacle protein
ASSYSASAEPAR	N-term	dimethyl	neo	A	V	31	42	12	Q9BV79	MECR_HUMAN	MECR	Enoyl-[acyl-carrier-protein] reductase, mitochondrial
ATATETTCQDVAATPVAR	N-term	dimethyl	neo	A	Y	26	43	18	Q9NP92	RT30_HUMAN	MRPS30	39S ribosomal protein S30, mitochondrial
ATATPVPPR	N-term	dimethyl	original	M	M	2	10	9	P20700	LMNB1_HUMAN	LMNB1	Lamin-B1
ATGGGLAESELRPR	N-term	dimethyl	neo	P	R	4	17	14	Q9UKY4	POMT2_HUMAN	POMT2	Protein O-mannosyl-transferase 2
ATKGVPAGNSDTEGGQPGR	N-term	dimethyl	neo	S	K	829	847	19	Q9UKV3	ACINU_HUMAN	ACIN1	Apoptotic chromatin condensation inducer in the nucleus
ATLKDITR	N-term	dimethyl	neo	M	R	26	33	8	P36542	ATPG_HUMAN	ATP5F1C	ATP synthase subunit gamma, mitochondrial
ATLLAPSTEAGGGLTCASAPQGTLR	N-term	dimethyl	neo	E	I	92	116	25	O15446	RPA34_HUMAN	POLR1G	DNA-directed RNA polymerase I subunit RPA34
ATTATMATSGSAR	N-term	dimethyl	original	M	K	2	14	13	P38919	IF4A3_HUMAN	EIF4A3	Eukaryotic initiation factor 4A-III
ATTKVPEIR	N-term	dimethyl	neo	T	D	6	14	9	Q9Y230	RUVB2_HUMAN	RUVBL2	RuvB-like 2
AVAATAAAKGNGGGGGR	N-term	dimethyl	neo	A	A	3	19	17	Q6Y1H2	HACD2_HUMAN	HACD2	Very-long-chain (3R)-3-hydroxyacyl-CoA dehydratase 2
AVDAGMAMAGQSPVLR	N-term	dimethyl	neo	A	I	170	185	16	P26599	PTBP1_HUMAN	PTBP1	Polypyrimidine tract-binding protein 1
AVEAKKTYVR	N-term	dimethyl	neo	L	D	44	53	10	P49411	EFTU_HUMAN	TUFM	Elongation factor Tu, mitochondrial
AVEDLHHYR	N-term	dimethyl	neo	A	N	155	163	9	Q9UG56	PISD_HUMAN	PISD	Phosphatidylserine decarboxylase proenzyme, mitochondrial
AVEDSTLQVVVR	N-term	dimethyl	original	M	V	2	13	12	Q86Y91	KI18B_HUMAN	KIF18B	Kinesin-like protein KIF18B
AVESMVKSLER	N-term	dimethyl	neo	E	E	12	22	11	Q96C01	F136A_HUMAN	FAM136A	Protein FAM136A
AVPEAAEER	N-term	dimethyl	neo	V	A	8	16	9	P55884	EIF3B_HUMAN	EIF3B	Eukaryotic translation initiation factor 3 subunit B
AVPIAQKSEPHSLSSEALMR	N-term	dimethyl	neo	C	R	56	75	20	Q9NR28	DBLOH_HUMAN	DIABLO	Diablo IAP-binding mitochondrial protein
AVPSPPPASPR	N-term	dimethyl	neo	A	S	134	144	11	O43464	HTRA2_HUMAN	HTRA2	Serine protease HTRA2, mitochondrial
AVQGPVPGMPPMTQAPR	N-term	dimethyl	neo	G	I	136	152	17	P09012	SNRPA_HUMAN	SNRPA	U1 small nuclear ribonucleoprotein A
AVTAVQTANTPLSGTTVSESAVTPAQSPVLR	N-term	dimethyl	neo	Q	I	152	182	31	Q9UKA9	PTBP2_HUMAN	PTBP2	Polypyrimidine tract-binding protein 2
AVTVAPPGAR	N-term	dimethyl	neo	F	Q	195	204	10	Q00839	HNRPU_HUMAN	HNRNPU	Heterogeneous nuclear ribonucleoprotein U
AVWPTMVDINSPESLTEAYKLR	N-term	dimethyl	neo	V	A	469	490	22	Q15067	ACOX1_HUMAN	ACOX1	Peroxisomal acyl-coenzyme A oxidase 1
AVYFKEQFLDGDGWTSR	N-term	dimethyl	neo	P	W	20	36	17	P27797	CALR_HUMAN	CALR	Calreticulin
AYEPQGGSGYDYSYAGGR	N-term	dimethyl	neo	M	G	360	377	18	P61978	HNRPK_HUMAN	HNRNPK	Heterogeneous nuclear ribonucleoprotein K
CDTFVALPPATVDNR	N-term	dimethyl	neo	S	I	6	20	15	Q0VDG4	SCRN3_HUMAN	SCRN3	Secernin-3
CTIKMDPNTGR	N-term	dimethyl	neo	D	S	98	108	11	Q99729	ROAA_HUMAN	HNRNPAB	Heterogeneous nuclear ribonucleoprotein A/B
CTIKTDPVTGR	N-term	dimethyl	neo	D	S	177	187	11	O14979	HNRDL_HUMAN	HNRNPDL	Heterogeneous nuclear ribonucleoprotein D-like
DACYNCGR	N-term	dimethyl	neo	E	G	72	79	8	P62633	CNBP_HUMAN	CNBP	CCHC-type zinc finger nucleic acid binding protein
DAPEEEDHVLVLR	N-term	dimethyl	neo	A	K	18	30	13	P07237	PDIA1_HUMAN	P4HB	Protein disulfide-isomerase
DAYWPEAKR	N-term	dimethyl	neo	D	A	721	729	9	Q15424	SAFB1_HUMAN	SAFB	Scaffold attachment factor B1
DDDDDFDDEEAEEKAPVKKSIR	N-term	dimethyl	neo	D	D	176	197	22	P06748	NPM_HUMAN	NPM1	Nucleophosmin
DDDIAALVVDNGSGMCKAGFAGDDAPR	N-term	dimethyl	original	M	A	2	28	27	P60709	ACTB_HUMAN	ACTB	Actin, cytoplasmic 1
DDDTAVLVIDNGSGMCKAGFAGDDAPR	N-term	dimethyl	neo	M	A	702	728	27	A5A3E0	POTEF_HUMAN	POTEF	POTE ankyrin domain family member F
DDEVDVDGTVEEDLGKSR	N-term	dimethyl	neo	A	E	22	39	18	P14625	ENPL_HUMAN	HSP90B1	Endoplasmin
DDFDDEEAEEKAPVKKSIR	N-term	dimethyl	neo	D	D	179	197	19	P06748	NPM_HUMAN	NPM1	Nucleophosmin
DDLTVTNPKR	N-term	dimethyl	neo	G	I	318	327	10	P06733	ENOA_HUMAN	ENO1	Alpha-enolase
DDLVTVKTPAFAESVTEGDVR	N-term	dimethyl	neo	K	W	68	88	21	P36957	ODO2_HUMAN	DLST	Dihydrolipoyllysine-residue succinyltransferase component of 2-oxoglutarate dehydrogenase complex, mitochondrial
DDREDLVYQAKLAEQAER	N-term	dimethyl	original	M	Y	2	19	18	P62258	1433E_HUMAN	YWHAE	14-3-3 protein epsilon
DEDDEEEEEEEEEEPVKEAPGKR	N-term	dimethyl	neo	D	K	258	280	23	P19338	NUCL_HUMAN	NCL	Nucleolin
DEEAGGRPAMEPGNGSLDLGGDSAGR	N-term	dimethyl	neo	D	S	44	69	26	Q00839	HNRPU_HUMAN	HNRNPU	Heterogeneous nuclear ribonucleoprotein U
DEHEHTYQDKEEVVLWMNTVGPYHNR	N-term	dimethyl	neo	A	Q	29	54	26	Q9HD45	TM9S3_HUMAN	TM9SF3	Transmembrane 9 superfamily member 3
DENEHQLSLR	N-term	dimethyl	neo	N	T	36	45	10	P06748	NPM_HUMAN	NPM1	Nucleophosmin
DFDDEEAEEKAPVKKSIR	N-term	dimethyl	neo	D	D	180	197	18	P06748	NPM_HUMAN	NPM1	Nucleophosmin
DGGYSMNFNMSSSR	N-term	dimethyl	neo	D	G	131	144	14	P38159	RBMX_HUMAN	RBMX	RNA-binding motif protein, X chromosome
DGKLIDPKR	N-term	dimethyl	neo	L	A	214	222	9	O14979	HNRDL_HUMAN	HNRNPDL	Heterogeneous nuclear ribonucleoprotein D-like
DGMYKVEYTPYEEGLHSVDVTYDGSPVPSSPFQVPVTEGCDPSR	N-term	dimethyl	neo	G	V	1314	1357	44	P21333	FLNA_HUMAN	FLNA	Filamin-A
DGVGGDPAVALPHR	N-term	dimethyl	neo	G	R	31	44	14	P49257	LMAN1_HUMAN	LMAN1	Protein ERGIC-53
DGVGGDPAVALPHRR	N-term	dimethyl	neo	G	F	31	45	15	P49257	LMAN1_HUMAN	LMAN1	Protein ERGIC-53
DGYSTKDSYSSR	N-term	dimethyl	neo	D	D	212	223	12	P38159	RBMX_HUMAN	RBMX	RNA-binding motif protein, X chromosome
DITDGNSEHLKR	N-term	dimethyl	neo	A	E	45	56	12	Q12907	LMAN2_HUMAN	LMAN2	Vesicular integral-membrane protein VIP36
DLDPNYVLSSR	N-term	dimethyl	neo	D	V	120	130	11	P12277	KCRB_HUMAN	CKB	Creatine kinase B-type
DLEPGTMDSVR	N-term	dimethyl	neo	V	S	67	77	11	P07437	TBB5_HUMAN	TUBB	Tubulin beta chain
DLEPTVIDEVR	N-term	dimethyl	neo	V	T	69	79	11	P68363	TBA1B_HUMAN	TUBA1B	Tubulin alpha-1B chain
DLTVTNPKR	N-term	dimethyl	neo	D	I	319	327	9	P06733	ENOA_HUMAN	ENO1	Alpha-enolase
DMEEEQAFKR	N-term	dimethyl	neo	E	S	26	35	10	P61978	HNRPK_HUMAN	HNRNPK	Heterogeneous nuclear ribonucleoprotein K
DNGSGMCKAGFAGDDAPR	N-term	dimethyl	neo	I	A	11	28	18	P63261	ACTG_HUMAN	ACTG1	Actin, cytoplasmic 2
DPVAAETAAQGPTPR	N-term	dimethyl	neo	P	Y	4	18	15	O60427	FADS1_HUMAN	FADS1	Acyl-CoA (8-3)-desaturase
DQDFYSLLGVSKTASSR	N-term	dimethyl	neo	T	E	33	49	17	Q8IXB1	DJC10_HUMAN	DNAJC10	DnaJ homolog subfamily C member 10
DQPAASGDSDDDEPPPLPR	N-term	dimethyl	neo	G	L	49	67	19	O00264	PGRC1_HUMAN	PGRMC1	Membrane-associated progesterone receptor component 1
DRCYECGEKGHYAYDCHR	N-term	dimethyl	neo	N	Y	104	121	18	Q16629	SRSF7_HUMAN	SRSF7	Serine/arginine-rich splicing factor 7
DREDLVYQAKLAEQAER	N-term	dimethyl	neo	D	Y	3	19	17	P62258	1433E_HUMAN	YWHAE	14-3-3 protein epsilon
DSFFRQNGYLEFDALSR	N-term	dimethyl	neo	V	L	258	274	17	O94874	UFL1_HUMAN	UFL1	E3 UFM1-protein ligase 1
DSGDGVTHTVPIYEGYALPHAILR	N-term	dimethyl	neo	M	L	154	177	24	P63261	ACTG_HUMAN	ACTG1	Actin, cytoplasmic 2
DSGEQNYGER	N-term	dimethyl	neo	S	E	3	12	10	P62995	TRA2B_HUMAN	TRA2B	Transformer-2 protein homolog beta
DSTEPPYSQKR	N-term	dimethyl	neo	M	Y	156	166	11	P68104	EF1A1_HUMAN	EEF1A1	Elongation factor 1-alpha 1
DTEEHHLR	N-term	dimethyl	neo	E	D	115	122	8	P09651	ROA1_HUMAN	HNRNPA1	Heterogeneous nuclear ribonucleoprotein A1
DTEEYNLR	N-term	dimethyl	neo	E	D	136	143	8	P51991	ROA3_HUMAN	HNRNPA3	Heterogeneous nuclear ribonucleoprotein A3
DTIEIITDR	N-term	dimethyl	neo	I	Q	139	147	9	P22626	ROA2_HUMAN	HNRNPA2B1	Heterogeneous nuclear ribonucleoproteins A2/B1
DTYLTHDSPSVR	N-term	dimethyl	neo	C	K	10	21	12	P09234	RU1C_HUMAN	SNRPC	U1 small nuclear ribonucleoprotein C
DVDTPSGTNSGAGKKR	N-term	dimethyl	neo	M	F	6	21	16	P62877	RBX1_HUMAN	RBX1	E3 ubiquitin-protein ligase RBX1
DVIELTPSNFNR	N-term	dimethyl	neo	D	E	26	37	12	Q15084	PDIA6_HUMAN	PDIA6	Protein disulfide-isomerase A6
DYGGYNNYGYGNDGFDDR	N-term	dimethyl	neo	D	M	152	169	18	P31942	HNRH3_HUMAN	HNRNPH3	Heterogeneous nuclear ribonucleoprotein H3
DYNASVSVPDSSGPER	N-term	dimethyl	neo	T	I	71	86	16	P61978	HNRPK_HUMAN	HNRNPK	Heterogeneous nuclear ribonucleoprotein K
DYNGYNDGYGFGSDR	N-term	dimethyl	neo	D	F	245	259	15	P31943	HNRH1_HUMAN	HNRNPH1	Heterogeneous nuclear ribonucleoprotein H
DYYGYDYHNYR	N-term	dimethyl	neo	Y	G	468	478	11	O60506	HNRPQ_HUMAN	SYNCRIP	Heterogeneous nuclear ribonucleoprotein Q
EAEEAPPASSTPHVVGSR	N-term	dimethyl	neo	C	F	114	131	18	Q9NUT2	MITOS_HUMAN	ABCB8	Mitochondrial potassium channel ATP-binding subunit
EAESDIFSIR	N-term	dimethyl	neo	D	E	198	207	10	Q07021	C1QBP_HUMAN	C1QBP	Complement component 1 Q subcomponent-binding protein, mitochondrial
EAFSQFGPIER	N-term	dimethyl	neo	E	A	389	399	11	P23246	SFPQ_HUMAN	SFPQ	Splicing factor, proline- and glutamine-rich
EAPLNPKANR	N-term	dimethyl	neo	T	E	107	116	10	P63261	ACTG_HUMAN	ACTG1	Actin, cytoplasmic 2
EASGSDGKGQEVETSVTYYR	N-term	dimethyl	neo	A	L	9	28	20	O43169	CYB5B_HUMAN	CYB5B	Cytochrome b5 type B
EATGGKYVPR	N-term	dimethyl	neo	N	A	53	62	10	P07437	TBB5_HUMAN	TUBB	Tubulin beta chain
EAVYSVPGR	N-term	dimethyl	neo	V	G	263	271	9	P49411	EFTU_HUMAN	TUFM	Elongation factor Tu, mitochondrial
EDAESEDEEEEDVKLLSISGKR	N-term	dimethyl	neo	E	S	121	142	22	P06748	NPM_HUMAN	NPM1	Nucleophosmin
EDAEVHAENWLR	N-term	dimethyl	neo	A	L	47	58	12	P51511	MMP15_HUMAN	MMP15	Matrix metalloproteinase-15
EDEPALKR	N-term	dimethyl	neo	D	Q	34	41	8	Q8N9N5	BANP_HUMAN	BANP	Protein BANP
EDQNLQELMAALAAVGPPNPR	N-term	dimethyl	neo	Q	A	94	114	21	Q9NVM9	INT13_HUMAN	INTS13	Integrator complex subunit 13
EEAGDGTTTATVLAR	N-term	dimethyl	neo	N	S	107	121	15	P10809	CH60_HUMAN	HSPD1	60 kDa heat shock protein, mitochondrial
EEEDKKEDVGTVVGIDLGTTYSCVGVFKNGR	N-term	dimethyl	neo	A	V	19	49	31	P11021	BIP_HUMAN	HSPA5	Endoplasmic reticulum chaperone BiP
EEEEDVKLLSISGKR	N-term	dimethyl	neo	D	S	128	142	15	P06748	NPM_HUMAN	NPM1	Nucleophosmin
EEEIAALVIDNGSGMCKAGFAGDDAPR	N-term	dimethyl	original	M	A	2	28	27	P63261	ACTG_HUMAN	ACTG1	Actin, cytoplasmic 2
EEGKEVWDYVTVR	N-term	dimethyl	neo	T	K	34	46	13	Q9HB40	RISC_HUMAN	SCPEP1	Retinoid-inducible serine carboxypeptidase
EEIAALVIDNGSGMCKAGFAGDDAPR	N-term	dimethyl	neo	E	A	3	28	26	P63261	ACTG_HUMAN	ACTG1	Actin, cytoplasmic 2
EELHYPLGER	N-term	dimethyl	neo	A	R	26	35	10	Q14257	RCN2_HUMAN	RCN2	Reticulocalbin-2
EEQPPETAAQR	N-term	dimethyl	neo	G	C	24	34	11	Q96HE7	ERO1A_HUMAN	ERO1A	ERO1-like protein alpha
EETTALVCDNGSGLCKAGFAGDDAPR	N-term	dimethyl	neo	E	A	4	29	26	P63267	ACTH_HUMAN	ACTG2	Actin, gamma-enteric smooth muscle
EFQTNLVPYPR	N-term	dimethyl	neo	T	I	254	264	11	P68363	TBA1B_HUMAN	TUBA1B	Tubulin alpha-1B chain
EGDGGWRPGGPGAVAEEER	N-term	dimethyl	neo	A	C	24	42	19	Q96S16	JMJD8_HUMAN	JMJD8	JmjC domain-containing protein 8
EGGEGFVVKVR	N-term	dimethyl	neo	T	G	6	16	11	P31943	HNRH1_HUMAN	HNRNPH1	Heterogeneous nuclear ribonucleoprotein H
EGKEVWDYVTVR	N-term	dimethyl	neo	E	K	35	46	12	Q9HB40	RISC_HUMAN	SCPEP1	Retinoid-inducible serine carboxypeptidase
EGKQAKVLENAEGAR	N-term	dimethyl	neo	M	T	71	85	15	P38646	GRP75_HUMAN	HSPA9	Stress-70 protein, mitochondrial
EHKTDLNPDNLQGGDDLDPNYVLSSR	N-term	dimethyl	neo	D	V	105	130	26	P12277	KCRB_HUMAN	CKB	Creatine kinase B-type
EIEAIELPMDPKLNKR	N-term	dimethyl	neo	G	R	179	194	16	Q99729	ROAA_HUMAN	HNRNPAB	Heterogeneous nuclear ribonucleoprotein A/B
EIENIELPMDTKTNER	N-term	dimethyl	neo	G	R	258	273	16	O14979	HNRDL_HUMAN	HNRNPDL	Heterogeneous nuclear ribonucleoprotein D-like
EIIAEDYDDDPVDYEATR	N-term	dimethyl	neo	E	L	27	44	18	O60828	PQBP1_HUMAN	PQBP1	Polyglutamine-binding protein 1
EKNGWSYDIEER	N-term	dimethyl	neo	A	K	139	150	12	O43181	NDUS4_HUMAN	NDUFS4	NADH dehydrogenase [ubiquinone] iron-sulfur protein 4, mitochondrial
ELESEDEVKLALKKDR	N-term	dimethyl	neo	V	E	60	75	16	P31943	HNRH1_HUMAN	HNRNPH1	Heterogeneous nuclear ribonucleoprotein H
ELKPNAGSDR	N-term	dimethyl	neo	M	A	109	118	10	P43487	RANG_HUMAN	RANBP1	Ran-specific GTPase-activating protein
ELQEADGQCPVDR	N-term	dimethyl	neo	A	S	33	45	13	Q9NPH0	PPA6_HUMAN	ACP6	Lysophosphatidic acid phosphatase type 6
EPAVYFKEQFLDGDGWTSR	N-term	dimethyl	neo	A	W	18	36	19	P27797	CALR_HUMAN	CALR	Calreticulin
EPPGLTQLSPGAPPQAPDLLYADGLR	N-term	dimethyl	neo	P	A	21	46	26	Q8IVL6	P3H3_HUMAN	P3H3	Prolyl 3-hydroxylase 3
EPQTVPEMPGETPPLSPIDMESQER	N-term	dimethyl	neo	E	I	228	252	25	P05412	JUN_HUMAN	JUN	Transcription factor Jun
EQATKPSFESGR	N-term	dimethyl	neo	V	R	82	93	12	P38159	RBMX_HUMAN	RBMX	RNA-binding motif protein, X chromosome
EQQVPLVLWSSDR	N-term	dimethyl	neo	A	D	42	54	13	Q15904	VAS1_HUMAN	ATP6AP1	V-type proton ATPase subunit S1
EQSNYDQQHDSYSQNQQSYHSQR	N-term	dimethyl	neo	D	E	131	153	23	Q92804	RBP56_HUMAN	TAF15	TATA-binding protein-associated factor 2N
EQSQALAQSIKDPGPTR	N-term	dimethyl	neo	G	T	31	47	17	Q9BRN9	TM2D3_HUMAN	TM2D3	TM2 domain-containing protein 3
ERGYPPPR	N-term	dimethyl	neo	M	D	354	361	8	P38159	RBMX_HUMAN	RBMX	RNA-binding motif protein, X chromosome
ERSAAQLSLSSR	N-term	dimethyl	neo	A	L	88	99	12	Q9H7Z7	PGES2_HUMAN	PTGES2	Prostaglandin E synthase 2
ERVTIEHAR	N-term	dimethyl	neo	S	A	65	73	9	Q13243	SRSF5_HUMAN	SRSF5	Serine/arginine-rich splicing factor 5
ESETTTSLVLER	N-term	dimethyl	neo	H	S	17	28	12	Q04837	SSBP_HUMAN	SSBP1	Single-stranded DNA-binding protein, mitochondrial
ESPKEPEQLR	N-term	dimethyl	neo	S	K	5	14	10	P09651	ROA1_HUMAN	HNRNPA1	Heterogeneous nuclear ribonucleoprotein A1
ESSVAQQPLHTAQKTR	N-term	dimethyl	neo	G	K	42	57	16	O75879	GATB_HUMAN	GATB	Glutamyl-tRNA(Gln) amidotransferase subunit B, mitochondrial
ETDVNVVMLQESQVCEKR	N-term	dimethyl	neo	A	A	44	61	18	O14524	NEMP1_HUMAN	NEMP1	Nuclear envelope integral membrane protein 1
EVDPNIQAVR	N-term	dimethyl	neo	L	T	79	88	10	P05787	K2C8_HUMAN	KRT8	Keratin, type II cytoskeletal 8
EVDSLKEALTYDGALLGDR	N-term	dimethyl	neo	D	S	91	109	19	Q15056	IF4H_HUMAN	EIF4H	Eukaryotic translation initiation factor 4H
EVDVDGTVEEDLGKSR	N-term	dimethyl	neo	D	E	24	39	16	P14625	ENPL_HUMAN	HSP90B1	Endoplasmin
EVLVSAPR	N-term	dimethyl	neo	P	S	24	31	8	Q7Z4H8	PLGT3_HUMAN	POGLUT3	Protein O-glucosyltransferase 3
FAGDDAPR	N-term	dimethyl	neo	G	A	21	28	8	P63261	ACTG_HUMAN	ACTG1	Actin, cytoplasmic 2
FANDATFEIKKCDLHR	N-term	dimethyl	neo	N	L	30	45	16	P08559	ODPA_HUMAN	PDHA1	Pyruvate dehydrogenase E1 component subunit alpha, somatic form, mitochondrial
FDAGFFR	N-term	dimethyl	neo	V	V	609	615	7	Q15398	DLGP5_HUMAN	DLGAP5	Disks large-associated protein 5
FDYQGKTEKHESQR	N-term	dimethyl	neo	G	D	176	189	14	Q14247	SRC8_HUMAN	CTTN	Src substrate cortactin
FGGNPPVTGPR	N-term	dimethyl	neo	A	S	152	162	11	O15446	RPA34_HUMAN	POLR1G	DNA-directed RNA polymerase I subunit RPA34
FGSDQSENVDR	N-term	dimethyl	neo	G	G	25	35	11	Q9UII2	ATIF1_HUMAN	ATP5IF1	ATPase inhibitor, mitochondrial
FHQDQSPVGGLTAEDIEKAR	N-term	dimethyl	neo	F	Q	163	182	20	Q8NI60	COQ8A_HUMAN	COQ8A	Atypical kinase COQ8A, mitochondrial
FIVNTNVPR	N-term	dimethyl	neo	M	A	4	12	9	P14174	MIF_HUMAN	MIF	Macrophage migration inhibitory factor
FQNLDGVANALDNVDAR	N-term	dimethyl	neo	F	M	565	581	17	P22314	UBA1_HUMAN	UBA1	Ubiquitin-like modifier-activating enzyme 1
FREVVETQEGKTTIIEGR	N-term	dimethyl	neo	G	I	35	52	18	Q9NVS2	RT18A_HUMAN	MRPS18A	39S ribosomal protein S18a, mitochondrial
FTFQPDPEPR	N-term	dimethyl	neo	H	E	54	63	10	P21953	ODBB_HUMAN	BCKDHB	2-oxoisovalerate dehydrogenase subunit beta, mitochondrial
FVEDLDESFKENR	N-term	dimethyl	neo	G	N	27	39	13	Q96JJ7	TMX3_HUMAN	TMX3	Protein disulfide-isomerase TMX3
FVGGIKEDTEEHHLR	N-term	dimethyl	neo	I	D	108	122	15	P09651	ROA1_HUMAN	HNRNPA1	Heterogeneous nuclear ribonucleoprotein A1
FYGEVPENR	N-term	dimethyl	neo	T	V	387	395	9	P19022	CADH2_HUMAN	CDH2	Cadherin-2
GAAAAAGSGAGTGGGTASGGTEGGSAESEGAKIDASKNEEDEGHSNSSPR	N-term	dimethyl	neo	Q	H	36	85	50	Q14103	HNRPD_HUMAN	HNRNPD	Heterogeneous nuclear ribonucleoprotein D0
GAAGSSALAR	N-term	dimethyl	original	M	F	2	11	10	Q5VT66	MARC1_HUMAN	MTARC1	Mitochondrial amidoxime-reducing component 1
GAGEESPATSLPR	N-term	dimethyl	neo	A	M	85	97	13	O15173	PGRC2_HUMAN	PGRMC2	Membrane-associated progesterone receptor component 2
GAGGALFVHR	N-term	dimethyl	neo	N	D	33	42	10	P19404	NDUV2_HUMAN	NDUFV2	NADH dehydrogenase [ubiquinone] flavoprotein 2, mitochondrial
GALLGDR	N-term	dimethyl	neo	D	S	103	109	7	Q15056	IF4H_HUMAN	EIF4H	Eukaryotic translation initiation factor 4H
GAPEVLVSAPR	N-term	dimethyl	neo	A	S	21	31	11	Q7Z4H8	PLGT3_HUMAN	POGLUT3	Protein O-glucosyltransferase 3
GAPGPKGEGERPAQNEKR	N-term	dimethyl	neo	N	K	32	49	18	P52272	HNRPM_HUMAN	HNRNPM	Heterogeneous nuclear ribonucleoprotein M
GAPGQPGTILR	N-term	dimethyl	neo	K	T	837	847	11	P51610	HCFC1_HUMAN	HCFC1	Host cell factor 1
GAQHAQYVGPYR	N-term	dimethyl	neo	G	L	9	20	12	Q8IWQ3	BRSK2_HUMAN	BRSK2	Serine/threonine-protein kinase BRSK2
GASDPEVAPWAR	N-term	dimethyl	original	M	G	2	13	12	Q9NZJ7	MTCH1_HUMAN	MTCH1	Mitochondrial carrier homolog 1
GASVILR	N-term	dimethyl	neo	N	D	42	48	7	P29692	EF1D_HUMAN	EEF1D	Elongation factor 1-delta
GCDGGTIPKR	N-term	dimethyl	original	M	H	2	11	10	Q9BY42	RTF2_HUMAN	RTF2	Replication termination factor 2
GCLGNSKTEDQR	N-term	dimethyl	original	M	N	2	13	12	P63092	GNAS2_HUMAN	GNAS	Guanine nucleotide-binding protein G(s) subunit alpha isoforms short
GDEDEEAESATGKR	N-term	dimethyl	neo	D	A	77	90	14	P06454	PTMA_HUMAN	PTMA	Prothymosin alpha
GDPEEEEEEEEELVDPLTTVR	N-term	dimethyl	neo	S	E	14	34	21	A0A096LP55	QCR6L_HUMAN	UQCRHL	Cytochrome b-c1 complex subunit 6-like, mitochondrial
GDPGLGAAAAPAPETR	N-term	dimethyl	neo	A	E	7	22	16	Q13637	RAB32_HUMAN	RAB32	Ras-related protein Rab-32
GDTASPKEYTAGR	N-term	dimethyl	neo	N	E	108	120	13	P07237	PDIA1_HUMAN	P4HB	Protein disulfide-isomerase
GEEKPIGAGEEKQKEGGKKKNKEGSGDGGR	N-term	dimethyl	neo	G	A	15	44	30	P26639	SYTC_HUMAN	TARS1	Threonine--tRNA ligase 1, cytoplasmic
GEESPATSLPR	N-term	dimethyl	neo	A	M	87	97	11	O15173	PGRC2_HUMAN	PGRMC2	Membrane-associated progesterone receptor component 2
GEFGKRPAEDMEEEQAFKR	N-term	dimethyl	neo	N	S	17	35	19	P61978	HNRPK_HUMAN	HNRNPK	Heterogeneous nuclear ribonucleoprotein K
GEFSMDLR	N-term	dimethyl	neo	D	T	82	89	8	P07737	PROF1_HUMAN	PFN1	Profilin-1
GEKKEGGGGGDAAAAEGGAGAAASR	N-term	dimethyl	neo	M	A	12	36	25	Q8IVT5	KSR1_HUMAN	KSR1	Kinase suppressor of Ras 1
GETSYIR	N-term	dimethyl	neo	E	V	175	181	7	Q13242	SRSF9_HUMAN	SRSF9	Serine/arginine-rich splicing factor 9
GETTTQGLDGLSER	N-term	dimethyl	neo	N	C	121	134	14	P04075	ALDOA_HUMAN	ALDOA	Fructose-bisphosphate aldolase A
GEVVDCTIKMDPNTGR	N-term	dimethyl	neo	F	S	93	108	16	Q99729	ROAA_HUMAN	HNRNPAB	Heterogeneous nuclear ribonucleoprotein A/B
GFAGDDAPR	N-term	dimethyl	neo	A	A	20	28	9	P63261	ACTG_HUMAN	ACTG1	Actin, cytoplasmic 2
GFGPDPGSGTTVPAR	N-term	dimethyl	neo	G	R	47	61	15	Q9H4L4	SENP3_HUMAN	SENP3	Sentrin-specific protease 3
GFPEAASSFR	N-term	dimethyl	neo	M	T	406	415	10	P22307	SCP2_HUMAN	SCP2	Sterol carrier protein 2
GGAAQLALDKSDSHPSDALTR	N-term	dimethyl	neo	A	K	42	62	21	P49748	ACADV_HUMAN	ACADVL	Very long-chain specific acyl-CoA dehydrogenase, mitochondrial
GGAGLGAGSGGATRPGGR	N-term	dimethyl	neo	C	L	17	34	18	Q07820	MCL1_HUMAN	MCL1	Induced myeloid leukemia cell differentiation protein Mcl-1
GGEEKPIGAGEEKQKEGGKKKNKEGSGDGGR	N-term	dimethyl	neo	M	A	14	44	31	P26639	SYTC_HUMAN	TARS1	Threonine--tRNA ligase 1, cytoplasmic
GGFEITPPVVLR	N-term	dimethyl	neo	L	L	90	101	12	P06748	NPM_HUMAN	NPM1	Nucleophosmin
GGGGGGGLGSGGSIR	N-term	dimethyl	neo	S	S	15	29	15	P35527	K1C9_HUMAN	KRT9	Keratin, type I cytoskeletal 9
GGIGTVPVGR	N-term	dimethyl	neo	I	V	257	266	10	P68104	EF1A1_HUMAN	EEF1A1	Elongation factor 1-alpha 1
GGLASGGDVEPGLPVEVR	N-term	dimethyl	original	M	G	2	19	18	P51116	FXR2_HUMAN	FXR2	RNA-binding protein FXR2
GGLEKKKYER	N-term	dimethyl	original	M	G	2	11	10	O00541	PESC_HUMAN	PES1	Pescadillo homolog
GGLSFETTEESLR	N-term	dimethyl	neo	I	N	26	38	13	P22626	ROA2_HUMAN	HNRNPA2B1	Heterogeneous nuclear ribonucleoproteins A2/B1
GGYGGSSSSSSYGSGR	N-term	dimethyl	neo	Q	R	355	370	16	P09651	ROA1_HUMAN	HNRNPA1	Heterogeneous nuclear ribonucleoprotein A1
GGYKPTDKHKTDLNHENLKGGDDLDPNYVLSSR	N-term	dimethyl	neo	H	V	98	130	33	P06732	KCRM_HUMAN	CKM	Creatine kinase M-type
GHDPKEPEQLR	N-term	dimethyl	neo	E	K	25	35	11	P51991	ROA3_HUMAN	HNRNPA3	Heterogeneous nuclear ribonucleoprotein A3
GHGEQQPQPPATQQQQPQQQR	N-term	dimethyl	neo	N	G	157	177	21	Q00839	HNRPU_HUMAN	HNRNPU	Heterogeneous nuclear ribonucleoprotein U
GIFEVKSTAGDTHLGGEDFDNR	N-term	dimethyl	neo	D	M	215	236	22	P11142	HSP7C_HUMAN	HSPA8	Heat shock cognate 71 kDa protein
GIGTVPVGR	N-term	dimethyl	neo	G	V	258	266	9	P68104	EF1A1_HUMAN	EEF1A1	Elongation factor 1-alpha 1
GIKEDTEEHHLR	N-term	dimethyl	neo	G	D	111	122	12	P09651	ROA1_HUMAN	HNRNPA1	Heterogeneous nuclear ribonucleoprotein A1
GILEKISEIEKEIAR	N-term	dimethyl	original	M	T	2	16	15	P55039	DRG2_HUMAN	DRG2	Developmentally-regulated GTP-binding protein 2
GILVETMSTNDTIVSGTLPQR	N-term	dimethyl	neo	V	M	2067	2087	21	P49327	FAS_HUMAN	FASN	Fatty acid synthase
GIVPDIAVGTKR	N-term	dimethyl	neo	D	G	3	14	12	P26599	PTBP1_HUMAN	PTBP1	Polypyrimidine tract-binding protein 1
GKAEELHYPLGER	N-term	dimethyl	neo	A	R	23	35	13	Q14257	RCN2_HUMAN	RCN2	Reticulocalbin-2
GKDYYQTLGLAR	N-term	dimethyl	original	M	G	2	13	12	P25685	DNJB1_HUMAN	DNAJB1	DnaJ homolog subfamily B member 1
GKEDAANNYAR	N-term	dimethyl	neo	T	G	95	105	11	P68363	TBA1B_HUMAN	TUBA1B	Tubulin alpha-1B chain
GKEQELLEAAR	N-term	dimethyl	original	M	T	2	12	11	Q92625	ANS1A_HUMAN	ANKS1A	Ankyrin repeat and SAM domain-containing protein 1A
GKGDPKKPR	N-term	dimethyl	original	M	G	2	10	9	B2RPK0	HGB1A_HUMAN	HMGB1P1	Putative high mobility group protein B1-like 1
GKGDPNKPR	N-term	dimethyl	original	M	G	2	10	9	P26583	HMGB2_HUMAN	HMGB2	High mobility group protein B2
GKIDTIEIITDR	N-term	dimethyl	neo	Y	Q	136	147	12	P22626	ROA2_HUMAN	HNRNPA2B1	Heterogeneous nuclear ribonucleoproteins A2/B1
GKIEVIEIMTDR	N-term	dimethyl	neo	Y	G	129	140	12	P09651	ROA1_HUMAN	HNRNPA1	Heterogeneous nuclear ribonucleoprotein A1
GKTANSPGSGARPDPVR	N-term	dimethyl	original	M	S	2	18	17	Q13206	DDX10_HUMAN	DDX10	Probable ATP-dependent RNA helicase DDX10
GLADASGPR	N-term	dimethyl	original	M	D	2	10	9	Q9BXS9	S26A6_HUMAN	SLC26A6	Solute carrier family 26 member 6
GLAEDIDKGEVSAR	N-term	dimethyl	neo	D	Q	612	625	14	P13639	EF2_HUMAN	EEF2	Elongation factor 2
GLAGAGNSVLLVSNLNPER	N-term	dimethyl	neo	P	V	356	374	19	P26599	PTBP1_HUMAN	PTBP1	Polypyrimidine tract-binding protein 1
GLAMGGGGGASFDR	N-term	dimethyl	neo	M	A	608	621	14	P52272	HNRPM_HUMAN	HNRNPM	Heterogeneous nuclear ribonucleoprotein M
GLLSDPVR	N-term	dimethyl	original	M	R	2	9	8	O43292	GPAA1_HUMAN	GPAA1	Glycosylphosphatidylinositol anchor attachment 1 protein
GLLSQGSPLSWEETKR	N-term	dimethyl	original	M	H	2	17	16	P48506	GSH1_HUMAN	GCLC	Glutamate--cysteine ligase catalytic subunit
GLNASQIR	N-term	dimethyl	neo	D	E	60	67	8	P14625	ENPL_HUMAN	HSP90B1	Endoplasmin
GLSPDTPEEKIR	N-term	dimethyl	neo	G	E	188	199	12	Q14103	HNRPD_HUMAN	HNRNPD	Heterogeneous nuclear ribonucleoprotein D0
GMDMASLPPR	N-term	dimethyl	neo	Q	K	1222	1231	10	Q9C0J8	WDR33_HUMAN	WDR33	pre-mRNA 3' end processing protein WDR33
GMGQKDSYVGDEAQSKR	N-term	dimethyl	neo	V	G	46	62	17	P63261	ACTG_HUMAN	ACTG1	Actin, cytoplasmic 2
GMNIVEAMER	N-term	dimethyl	neo	E	F	135	144	10	P62937	PPIA_HUMAN	PPIA	Peptidyl-prolyl cis-trans isomerase A
GMCKAGFAGDDAPR	N-term	dimethyl	neo	S	A	15	28	14	P63261	ACTG_HUMAN	ACTG1	Actin, cytoplasmic 2
GNKVDIKDR	N-term	dimethyl	neo	C	K	121	129	9	P62826	RAN_HUMAN	RAN	GTP-binding nuclear protein Ran
GNLGNNGNKTELER	N-term	dimethyl	neo	V	A	15	28	14	P84103	SRSF3_HUMAN	SRSF3	Serine/arginine-rich splicing factor 3
GPAPAGEQLR	N-term	dimethyl	original	M	G	2	11	10	Q9H6R4	NOL6_HUMAN	NOL6	Nucleolar protein 6
GPDEDLSHR	N-term	dimethyl	neo	A	N	34	42	9	Q9HC07	TM165_HUMAN	TMEM165	Transmembrane protein 165
GPPGPALPATMNNSSSETR	N-term	dimethyl	original	M	G	2	20	19	Q15003	CND2_HUMAN	NCAPH	Condensin complex subunit 2
GPYGSGDSAPLNEAMAVLQHHDAVSGTSR	N-term	dimethyl	neo	V	Q	426	454	29	O00754	MA2B1_HUMAN	MAN2B1	Lysosomal alpha-mannosidase
GQKDSYVGDEAQSKR	N-term	dimethyl	neo	M	G	48	62	15	P63261	ACTG_HUMAN	ACTG1	Actin, cytoplasmic 2
GQNDLMGTAEDFADQFLR	N-term	dimethyl	original	M	V	2	19	18	O15260	SURF4_HUMAN	SURF4	Surfeit locus protein 4
GQQSQTQSSENSESKSTPKR	N-term	dimethyl	neo	D	L	103	122	20	O43251	RFOX2_HUMAN	RBFOX2	RNA binding protein fox-1 homolog 2
GQTFEYLKR	N-term	dimethyl	neo	A	E	45	53	9	Q9H0V9	LMA2L_HUMAN	LMAN2L	VIP36-like protein
GQTVNEDSMDVKKENQEKTPQSSTSSVQR	N-term	dimethyl	original	M	D	2	30	29	Q9UQR0	SCML2_HUMAN	SCML2	Sex comb on midleg-like protein 2
GQVITIGNER	N-term	dimethyl	neo	D	F	245	254	10	P63261	ACTG_HUMAN	ACTG1	Actin, cytoplasmic 2
GREFGNLTR	N-term	dimethyl	original	M	M	2	10	9	O14949	QCR8_HUMAN	UQCRQ	Cytochrome b-c1 complex subunit 8
GRSESWER	N-term	dimethyl	neo	P	G	8	15	8	O43598	DNPH1_HUMAN	DNPH1	2'-deoxynucleoside 5'-phosphate N-hydrolase 1
GSATALMIR	N-term	dimethyl	neo	L	E	42	50	9	Q9Y399	RT02_HUMAN	MRPS2	28S ribosomal protein S2, mitochondrial
GSDQSENVDR	N-term	dimethyl	neo	F	G	26	35	10	Q9UII2	ATIF1_HUMAN	ATP5IF1	ATPase inhibitor, mitochondrial
GSEAAQLLEAADFAAR	N-term	dimethyl	original	M	K	2	17	16	Q8N4P3	MESH1_HUMAN	HDDC3	Guanosine-3',5'-bis(diphosphate) 3'-pyrophosphohydrolase MESH1
GSEADIDEGLYSR	N-term	dimethyl	neo	N	Q	45	57	13	P22314	UBA1_HUMAN	UBA1	Ubiquitin-like modifier-activating enzyme 1
GSETPQLFTVLPEKR	N-term	dimethyl	neo	D	T	777	791	15	Q13435	SF3B2_HUMAN	SF3B2	Splicing factor 3B subunit 2
GSGGGGGSGGGGSGGGR	N-term	dimethyl	neo	G	G	15	31	17	Q9UHB9	SRP68_HUMAN	SRP68	Signal recognition particle subunit SRP68
GSGGPSWTR	N-term	dimethyl	neo	H	E	29	37	9	O00746	NDKM_HUMAN	NME4	Nucleoside diphosphate kinase, mitochondrial
GSGMCKAGFAGDDAPR	N-term	dimethyl	neo	N	A	13	28	16	P63261	ACTG_HUMAN	ACTG1	Actin, cytoplasmic 2
GSLDLGGDSAGR	N-term	dimethyl	neo	N	S	58	69	12	Q00839	HNRPU_HUMAN	HNRNPU	Heterogeneous nuclear ribonucleoprotein U
GSQEVLGHAAR	N-term	dimethyl	original	M	L	2	12	11	Q96AA3	RFT1_HUMAN	RFT1	Protein RFT1 homolog
GSSAQEEASGVALGEAPDHSYESLR	N-term	dimethyl	neo	T	V	35	59	25	Q13011	ECH1_HUMAN	ECH1	Delta(3,5)-Delta(2,4)-dienoyl-CoA isomerase, mitochondrial
GSSFGSGAGSSSFSR	N-term	dimethyl	neo	L	T	440	454	15	P05787	K2C8_HUMAN	KRT8	Keratin, type II cytoskeletal 8
GSVGYDPNEKTFDKILVANR	N-term	dimethyl	neo	L	G	52	71	20	P05165	PCCA_HUMAN	PCCA	Propionyl-CoA carboxylase alpha chain, mitochondrial
GSYSQAPSQYSQQSSSYGQQSSFR	N-term	dimethyl	neo	T	Q	245	268	24	Q01844	EWS_HUMAN	EWSR1	RNA-binding protein EWS
GTAAAAAAAAAAAAAGEGAR	N-term	dimethyl	original	M	S	2	21	20	Q7RTP0	NIPA1_HUMAN	NIPA1	Magnesium transporter NIPA1
GTAGPASGPGVVR	N-term	dimethyl	neo	A	D	6	18	13	Q15554	TERF2_HUMAN	TERF2	Telomeric repeat-binding factor 2
GTDAGVAVR	N-term	dimethyl	neo	L	V	30	38	9	Q5JPH6	SYEM_HUMAN	EARS2	Probable glutamate--tRNA ligase, mitochondrial
GTEGGEGFVVKVR	N-term	dimethyl	neo	L	G	4	16	13	P31943	HNRH1_HUMAN	HNRNPH1	Heterogeneous nuclear ribonucleoprotein H
GTESGSESGSSNAKEPKTR	N-term	dimethyl	neo	V	A	30	48	19	Q9Y2Q9	RT28_HUMAN	MRPS28	28S ribosomal protein S28, mitochondrial
GTHPKKEPMEALNTAQGAR	N-term	dimethyl	neo	L	D	55	73	19	Q6PI78	TMM65_HUMAN	TMEM65	Transmembrane protein 65
GTTAKEEMER	N-term	dimethyl	neo	L	F	31	40	10	Q99643	C560_HUMAN	SDHC	Succinate dehydrogenase cytochrome b560 subunit, mitochondrial
GVDDGTDSEAEAVQQPR	N-term	dimethyl	neo	D	G	2063	2079	17	Q9UMN6	KMT2B_HUMAN	KMT2B	Histone-lysine N-methyltransferase 2B
GVDDGTESDTSVTATTR	N-term	dimethyl	neo	D	K	2719	2735	17	Q03164	KMT2A_HUMAN	KMT2A	Histone-lysine N-methyltransferase 2A
GVEIETISPGDGR	N-term	dimethyl	original	M	T	2	14	13	P68106	FKB1B_HUMAN	FKBP1B	Peptidyl-prolyl cis-trans isomerase FKBP1B
GVGMVEYLR	N-term	dimethyl	neo	D	K	146	154	9	Q13242	SRSF9_HUMAN	SRSF9	Serine/arginine-rich splicing factor 9
GVMVGMGQKDSYVGDEAQSKR	N-term	dimethyl	neo	Q	G	42	62	21	P63261	ACTG_HUMAN	ACTG1	Actin, cytoplasmic 2
GVPAFFR	N-term	dimethyl	original	M	W	2	8	7	Q9H0D6	XRN2_HUMAN	XRN2	5'-3' exoribonuclease 2
GVQVETISPGDGR	N-term	dimethyl	original	M	T	2	14	13	P62942	FKB1A_HUMAN	FKBP1A	Peptidyl-prolyl cis-trans isomerase FKBP1A
GVTPSVIR	N-term	dimethyl	neo	L	K	199	206	8	O14773	TPP1_HUMAN	TPP1	Tripeptidyl-peptidase 1
GWSQDLFR	N-term	dimethyl	original	M	A	2	9	8	Q8N183	NDUF2_HUMAN	NDUFAF2	NADH dehydrogenase [ubiquinone] 1 alpha subcomplex assembly factor 2
GYGFGSDR	N-term	dimethyl	neo	D	F	252	259	8	P31943	HNRH1_HUMAN	HNRNPH1	Heterogeneous nuclear ribonucleoprotein H
GYGGSSSSSSYGSGR	N-term	dimethyl	neo	G	R	356	370	15	P09651	ROA1_HUMAN	HNRNPA1	Heterogeneous nuclear ribonucleoprotein A1
GYNDGYGFGSDR	N-term	dimethyl	neo	N	F	248	259	12	P31943	HNRH1_HUMAN	HNRNPH1	Heterogeneous nuclear ribonucleoprotein H
GYSTKDSYSSR	N-term	dimethyl	neo	D	D	213	223	11	P38159	RBMX_HUMAN	RBMX	RNA-binding motif protein, X chromosome
GYTLDVTTGQR	N-term	dimethyl	neo	T	K	135	145	11	O43390	HNRPR_HUMAN	HNRNPR	Heterogeneous nuclear ribonucleoprotein R
HASIQMNVAEVDKVTGR	N-term	dimethyl	neo	D	F	29	45	17	P63220	RS21_HUMAN	RPS21	40S ribosomal protein S21
HDDDWIDPTDMLNYDAASGTMR	N-term	dimethyl	neo	A	K	19	40	22	Q96S66	CLCC1_HUMAN	CLCC1	Chloride channel CLIC-like protein 1
HEEHDHGPEALHR	N-term	dimethyl	neo	C	Q	26	38	13	Q9ULF5	S39AA_HUMAN	SLC39A10	Zinc transporter ZIP10
HEGETSYIR	N-term	dimethyl	neo	S	V	173	181	9	Q13242	SRSF9_HUMAN	SRSF9	Serine/arginine-rich splicing factor 9
HGEEQPPETAAQR	N-term	dimethyl	neo	G	C	22	34	13	Q96HE7	ERO1A_HUMAN	ERO1A	ERO1-like protein alpha
HGSSVDSAPPPGR	N-term	dimethyl	neo	H	H	53	65	13	Q86UT6	NLRX1_HUMAN	NLRX1	NLR family member X1
HHQGPPPGGPGGR	N-term	dimethyl	neo	Q	S	255	267	13	P23246	SFPQ_HUMAN	SFPQ	Splicing factor, proline- and glutamine-rich
HKELKTDSSPNQAR	N-term	dimethyl	neo	N	A	133	146	14	P26599	PTBP1_HUMAN	PTBP1	Polypyrimidine tract-binding protein 1
HLGVTPSVIR	N-term	dimethyl	neo	L	K	197	206	10	O14773	TPP1_HUMAN	TPP1	Tripeptidyl-peptidase 1
HRLSPADDELYQR	N-term	dimethyl	neo	G	T	32	44	13	Q9BU61	NDUF3_HUMAN	NDUFAF3	NADH dehydrogenase [ubiquinone] 1 alpha subcomplex assembly factor 3
HSLLPVDDAINGLSEEQR	N-term	dimethyl	neo	A	Q	33	50	18	P26440	IVD_HUMAN	IVD	Isovaleryl-CoA dehydrogenase, mitochondrial
HSPTPSVFNSDEER	N-term	dimethyl	neo	D	Y	491	504	14	Q6UN15	FIP1_HUMAN	FIP1L1	Pre-mRNA 3'-end-processing factor FIP1
HSVSTQSEPHGSPISR	N-term	dimethyl	neo	F	R	26	41	16	Q5ST30	SYVM_HUMAN	VARS2	Valine--tRNA ligase, mitochondrial
IAMDGTEGLVR	N-term	dimethyl	neo	T	G	111	121	11	P06576	ATPB_HUMAN	ATP5F1B	ATP synthase subunit beta, mitochondrial
IFSEQTIPPSAKYGGR	N-term	dimethyl	neo	N	H	39	54	16	P51553	IDH3G_HUMAN	IDH3G	Isocitrate dehydrogenase [NAD] subunit gamma, mitochondrial
IGAKLVQDVANNTNEEAGDGTTTATVLAR	N-term	dimethyl	neo	N	S	93	121	29	P10809	CH60_HUMAN	HSPD1	60 kDa heat shock protein, mitochondrial
IGGIGTVPVGR	N-term	dimethyl	neo	K	V	256	266	11	P68104	EF1A1_HUMAN	EEF1A1	Elongation factor 1-alpha 1
IKEDTEEHHLR	N-term	dimethyl	neo	G	D	112	122	11	P09651	ROA1_HUMAN	HNRNPA1	Heterogeneous nuclear ribonucleoprotein A1
ILDQTNVSAAAQR	N-term	dimethyl	neo	F	R	578	590	13	Q00839	HNRPU_HUMAN	HNRNPU	Heterogeneous nuclear ribonucleoprotein U
ILGKAATMEIPIHGNGEAR	N-term	dimethyl	neo	G	Q	5	23	19	P53365	ARFP2_HUMAN	ARFIP2	Arfaptin-2
IMTMLADHAAR	N-term	dimethyl	neo	A	Q	4	14	11	O14980	XPO1_HUMAN	XPO1	Exportin-1
ITAPPGTAAAPAKPAPPATPGAPTSPAEHR	N-term	dimethyl	neo	Y	L	13	42	30	Q96GE9	DMAC1_HUMAN	DMAC1	Distal membrane-arm assembly complex protein 1
ITQQDLAPQQR	N-term	dimethyl	neo	L	A	56	66	11	O14763	TR10B_HUMAN	TNFRSF10B	Tumor necrosis factor receptor superfamily member 10B
IVNTNVPR	N-term	dimethyl	neo	F	A	5	12	8	P14174	MIF_HUMAN	MIF	Macrophage migration inhibitory factor
KAHQDALPR	N-term	dimethyl	neo	F	L	29	37	9	P43155	CACP_HUMAN	CRAT	Carnitine O-acetyltransferase
KDAASVEKVLDQKEHR	N-term	dimethyl	neo	F	L	118	133	16	Q99729	ROAA_HUMAN	HNRNPAB	Heterogeneous nuclear ribonucleoprotein A/B
KDHASIQMNVAEVDKVTGR	N-term	dimethyl	neo	A	F	27	45	19	P63220	RS21_HUMAN	RPS21	40S ribosomal protein S21
KEDYYQILGVPR	N-term	dimethyl	neo	A	N	91	102	12	Q96EY1	DNJA3_HUMAN	DNAJA3	DnaJ homolog subfamily A member 3, mitochondrial
KEGLQNMEAR	N-term	dimethyl	neo	L	L	109	118	10	P31948	STIP1_HUMAN	STIP1	Stress-induced-phosphoprotein 1
KEPEQLR	N-term	dimethyl	neo	P	K	8	14	7	P09651	ROA1_HUMAN	HNRNPA1	Heterogeneous nuclear ribonucleoprotein A1
KFPDSVEELR	N-term	dimethyl	neo	P	A	4	13	10	Q15785	TOM34_HUMAN	TOMM34	Mitochondrial import receptor subunit TOM34
KGDAKPEDNLLVLTVATKETEGFR	N-term	dimethyl	neo	A	R	19	42	24	Q02809	PLOD1_HUMAN	PLOD1	Procollagen-lysine,2-oxoglutarate 5-dioxygenase 1
KGDAKPEDNLLVLTVATKETEGFRR	N-term	dimethyl	neo	A	F	19	43	25	Q02809	PLOD1_HUMAN	PLOD1	Procollagen-lysine,2-oxoglutarate 5-dioxygenase 1
KGFVEDLDESFKENR	N-term	dimethyl	neo	C	N	25	39	15	Q96JJ7	TMX3_HUMAN	TMX3	Protein disulfide-isomerase TMX3
KGSELSER	N-term	dimethyl	neo	A	I	7	14	8	P49770	EI2BB_HUMAN	EIF2B2	Translation initiation factor eIF-2B subunit beta
KIDTIEIITDR	N-term	dimethyl	neo	G	Q	137	147	11	P22626	ROA2_HUMAN	HNRNPA2B1	Heterogeneous nuclear ribonucleoproteins A2/B1
KIEVIEIMTDR	N-term	dimethyl	neo	G	G	130	140	11	P09651	ROA1_HUMAN	HNRNPA1	Heterogeneous nuclear ribonucleoprotein A1
KMAAAGGGGGGGR	N-term	dimethyl	neo	V	Y	34	46	13	P14866	HNRPL_HUMAN	HNRNPL	Heterogeneous nuclear ribonucleoprotein L
KPEERKWDFPEPENSESDDSQLSEDSLAEKR	N-term	dimethyl	neo	L	Y	1125	1155	31	Q9P2P6	STAR9_HUMAN	STARD9	StAR-related lipid transfer protein 9
KQPVPKQIER	N-term	dimethyl	neo	L	Y	9	18	10	Q15120	PDK3_HUMAN	PDK3	[Pyruvate dehydrogenase (acetyl-transferring)] kinase isozyme 3, mitochondrial
KQYAGYDYSQQGR	N-term	dimethyl	neo	S	F	37	49	13	Q969M3	YIPF5_HUMAN	YIPF5	Protein YIPF5
KSDIGEVILVGGMTR	N-term	dimethyl	neo	S	M	377	391	15	P38646	GRP75_HUMAN	HSPA9	Stress-70 protein, mitochondrial
KSDPVVSYR	N-term	dimethyl	neo	K	E	572	580	9	P13639	EF2_HUMAN	EEF2	Elongation factor 2
KSTELLIR	N-term	dimethyl	neo	Q	K	57	64	8	P68431	H31_HUMAN	H3C12	Histone H3.1
KSTYSPLPDDYNCNVELALTSDGR	N-term	dimethyl	neo	H	T	33	56	24	Q9Y6G3	RM42_HUMAN	MRPL42	39S ribosomal protein L42, mitochondrial
KTLETVPLER	N-term	dimethyl	neo	E	K	3	12	10	P22626	ROA2_HUMAN	HNRNPA2B1	Heterogeneous nuclear ribonucleoproteins A2/B1
KVAQPKEVYR	N-term	dimethyl	neo	I	Q	306	315	10	O14979	HNRDL_HUMAN	HNRNPDL	Heterogeneous nuclear ribonucleoprotein D-like
KVELQELNDR	N-term	dimethyl	neo	E	F	104	113	10	P08670	VIME_HUMAN	VIM	Vimentin
KVEQAVETEPEPELR	N-term	dimethyl	neo	A	Q	19	33	15	P02649	APOE_HUMAN	APOE	Apolipoprotein E
KVYVGNLGNNGNKTELER	N-term	dimethyl	neo	C	A	11	28	18	P84103	SRSF3_HUMAN	SRSF3	Serine/arginine-rich splicing factor 3
LAAEPKVNR	N-term	dimethyl	neo	N	G	84	92	9	P07910	HNRPC_HUMAN	HNRNPC	Heterogeneous nuclear ribonucleoproteins C1/C2
LADAINTEFKNTR	N-term	dimethyl	neo	S	T	88	100	13	P08670	VIME_HUMAN	VIM	Vimentin
LALAAAPSSNGSPWR	N-term	dimethyl	neo	S	L	32	46	15	Q9H2W6	RM46_HUMAN	MRPL46	39S ribosomal protein L46, mitochondrial
LDHMASSIER	N-term	dimethyl	neo	G	M	462	471	10	P52272	HNRPM_HUMAN	HNRNPM	Heterogeneous nuclear ribonucleoprotein M
LDKIDMSLDDIIKLNR	N-term	dimethyl	neo	N	K	27	42	16	Q96QD9	UIF_HUMAN	FYTTD1	UAP56-interacting factor
LDNGLAR	N-term	dimethyl	neo	A	T	32	38	7	P06280	AGAL_HUMAN	GLA	Alpha-galactosidase A
LEPELPGSALR	N-term	dimethyl	neo	L	S	23	33	11	Q9BRR6	ADPGK_HUMAN	ADPGK	ADP-dependent glucokinase
LEPGTMDSVR	N-term	dimethyl	neo	D	S	68	77	10	P07437	TBB5_HUMAN	TUBB	Tubulin beta chain
LEVPTDGNAGLLAEPQIAMFCGR	N-term	dimethyl	neo	A	L	18	40	23	P05067	A4_HUMAN	APP	Amyloid-beta precursor protein
LFDTAGQEDYDR	N-term	dimethyl	neo	G	L	55	66	12	P60953	CDC42_HUMAN	CDC42	Cell division control protein 42 homolog
LGGFEITPPVVLR	N-term	dimethyl	neo	S	L	89	101	13	P06748	NPM_HUMAN	NPM1	Nucleophosmin
LGGHDDLHDDLQEDFHGHSHR	N-term	dimethyl	neo	G	H	28	48	21	Q92504	S39A7_HUMAN	SLC39A7	Zinc transporter SLC39A7
LGRPSEEDEELVVPELER	N-term	dimethyl	neo	A	A	50	67	18	Q9UHI8	ATS1_HUMAN	ADAMTS1	A disintegrin and metalloproteinase with thrombospondin motifs 1
LGSATALMIR	N-term	dimethyl	neo	T	E	41	50	10	Q9Y399	RT02_HUMAN	MRPS2	28S ribosomal protein S2, mitochondrial
LGSDAELQIER	N-term	dimethyl	neo	G	R	30	40	11	O95302	FKBP9_HUMAN	FKBP9	Peptidyl-prolyl cis-trans isomerase FKBP9
LGSLPKEAAR	N-term	dimethyl	neo	A	Q	99	108	10	O75521	ECI2_HUMAN	ECI2	Enoyl-CoA delta isomerase 2
LGTTAKEEMER	N-term	dimethyl	neo	P	F	30	40	11	Q99643	C560_HUMAN	SDHC	Succinate dehydrogenase cytochrome b560 subunit, mitochondrial
LHSEPGLEER	N-term	dimethyl	neo	G	A	61	70	10	Q96EH3	MASU1_HUMAN	MALSU1	Mitochondrial assembly of ribosomal large subunit protein 1
LHTAANAAATATETTCQDVAATPVAR	N-term	dimethyl	neo	S	Y	18	43	26	Q9NP92	RT30_HUMAN	MRPS30	39S ribosomal protein S30, mitochondrial
LHTDGDKAFVDFLSDEIKEER	N-term	dimethyl	neo	S	K	74	94	21	Q07021	C1QBP_HUMAN	C1QBP	Complement component 1 Q subcomponent-binding protein, mitochondrial
LHVDVPKDLTKPVVTISDEPDILYKR	N-term	dimethyl	neo	N	L	50	75	26	P82664	RT10_HUMAN	MRPS10	28S ribosomal protein S10, mitochondrial
LITPAVVSER	N-term	dimethyl	neo	K	L	67	76	10	P62851	RS25_HUMAN	RPS25	40S ribosomal protein S25
LKALQLNELTMDDDTAVLVIDNGSGMCKAGFAGDDAPR	N-term	dimethyl	neo	L	A	691	728	38	A5A3E0	POTEF_HUMAN	POTEF	POTE ankyrin domain family member F
LLDPATSDGR	N-term	dimethyl	neo	G	V	330	339	10	P43304	GPDM_HUMAN	GPD2	Glycerol-3-phosphate dehydrogenase, mitochondrial
LLSSAYVDSHKWEAR	N-term	dimethyl	neo	Y	E	29	43	15	Q92552	RT27_HUMAN	MRPS27	28S ribosomal protein S27, mitochondrial
LLTEAPLNPKANR	N-term	dimethyl	neo	V	E	104	116	13	P63261	ACTG_HUMAN	ACTG1	Actin, cytoplasmic 2
LNPNYEDLLIR	N-term	dimethyl	neo	M	K	50	60	11	nsp5	nsp5		nsp5
LNTPSDKSEDGR	N-term	dimethyl	neo	F	L	82	93	12	Q9BUB7	TMM70_HUMAN	TMEM70	Transmembrane protein 70, mitochondrial
LQDSVDFSLADAINTEFKNTR	N-term	dimethyl	neo	L	T	80	100	21	P08670	VIME_HUMAN	VIM	Vimentin
LQDVYKIGGIGTVPVGR	N-term	dimethyl	neo	P	V	250	266	17	P68104	EF1A1_HUMAN	EEF1A1	Elongation factor 1-alpha 1
LQGGMLYPQESPSR	N-term	dimethyl	neo	G	E	23	36	14	P08236	BGLR_HUMAN	GUSB	Beta-glucuronidase
LQSHSSPEGKEEPEPLSPELEYIPR	N-term	dimethyl	neo	A	K	41	65	25	Q8N490	PNKD_HUMAN	PNKD	Probable hydrolase PNKD
LQSSQEPEAPPPR	N-term	dimethyl	neo	K	D	262	274	13	Q9UNF1	MAGD2_HUMAN	MAGED2	Melanoma-associated antigen D2
LQKTGTAEMSSILEER	N-term	dimethyl	neo	H	I	43	58	16	P25705	ATPA_HUMAN	ATP5F1A	ATP synthase subunit alpha, mitochondrial
LSAAATQAVPAPNQQPEVFCNQIFINNEWHDAVSR	N-term	dimethyl	neo	L	K	17	51	35	P05091	ALDH2_HUMAN	ALDH2	Aldehyde dehydrogenase, mitochondrial
LSAGSGPGQYLQR	N-term	dimethyl	neo	P	S	25	37	13	P23786	CPT2_HUMAN	CPT2	Carnitine O-palmitoyltransferase 2, mitochondrial
LSGAGSETLKQR	N-term	dimethyl	neo	Q	R	37	48	12	Q8TB37	NUBPL_HUMAN	NUBPL	Iron-sulfur protein NUBPL
LSGAPQASAADVVVVHGR	N-term	dimethyl	neo	C	R	27	44	18	P09110	THIK_HUMAN	ACAA1	3-ketoacyl-CoA thiolase, peroxisomal
LSHSHSEKATGTSSGANSEESTAAEFCR	N-term	dimethyl	neo	S	I	23	50	28	Q13586	STIM1_HUMAN	STIM1	Stromal interaction molecule 1
LSPLVLEVDPNIQAVR	N-term	dimethyl	neo	L	T	73	88	16	P05787	K2C8_HUMAN	KRT8	Keratin, type II cytoskeletal 8
LSQEGKSTDEVDSKR	N-term	dimethyl	neo	A	L	1446	1460	15	Q01082	SPTB2_HUMAN	SPTBN1	Spectrin beta chain, non-erythrocytic 1
LSQTQGPPDYPR	N-term	dimethyl	neo	L	F	26	37	12	Q13405	RM49_HUMAN	MRPL49	39S ribosomal protein L49, mitochondrial
LSRQGPAETGGQGQPQGPGLR	N-term	dimethyl	neo	L	T	38	58	21	O43819	SCO2_HUMAN	SCO2	Protein SCO2 homolog, mitochondrial
LSSAYVDSHKWEAR	N-term	dimethyl	neo	L	E	30	43	14	Q92552	RT27_HUMAN	MRPS27	28S ribosomal protein S27, mitochondrial
LSSLAEEAAR	N-term	dimethyl	neo	G	A	21	30	10	Q9BYD3	RM04_HUMAN	MRPL4	39S ribosomal protein L4, mitochondrial
LTEAPLNPKANR	N-term	dimethyl	neo	L	E	105	116	12	P63261	ACTG_HUMAN	ACTG1	Actin, cytoplasmic 2
LTGTPESVQSAKR	N-term	dimethyl	neo	M	L	150	162	13	Q96AE4	FUBP1_HUMAN	FUBP1	Far upstream element-binding protein 1
LTPTHYLTKHDVER	N-term	dimethyl	neo	A	L	23	36	14	P04844	RPN2_HUMAN	RPN2	Dolichyl-diphosphooligosaccharide--protein glycosyltransferase subunit 2
LTTFNIQDGPDFQDR	N-term	dimethyl	neo	S	V	59	73	15	Q99757	THIOM_HUMAN	TXN2	Thioredoxin, mitochondrial
LVAPDNGSSR	N-term	dimethyl	neo	P	T	26	35	10	Q8IUW5	RELL1_HUMAN	RELL1	RELT-like protein 1
LYFHIGETEKR	N-term	dimethyl	neo	G	C	30	40	11	Q7Z7H5	TMED4_HUMAN	TMED4	Transmembrane emp24 domain-containing protein 4
LYSSSDDVIELTPSNFNR	N-term	dimethyl	neo	G	E	20	37	18	Q15084	PDIA6_HUMAN	PDIA6	Protein disulfide-isomerase A6
MAAANLFAQTYGLTGSQDR	N-term	dimethyl	neo	V	A	766	784	19	P22314	UBA1_HUMAN	UBA1	Ubiquitin-like modifier-activating enzyme 1
MAEVDAAMAARPHSIDGR	N-term	dimethyl	neo	S	V	72	89	18	P22626	ROA2_HUMAN	HNRNPA2B1	Heterogeneous nuclear ribonucleoproteins A2/B1
MAFKDTGKTPVEPEVAIHR	N-term	dimethyl	original	-	I	1	19	19	P60866	RS20_HUMAN	RPS20	40S ribosomal protein S20
MALYHTEER	N-term	dimethyl	neo	A	G	32	40	9	Q9H2U2	IPYR2_HUMAN	PPA2	Inorganic pyrophosphatase 2, mitochondrial
MAPEVLPKPR	N-term	dimethyl	original	-	M	1	10	10	P09669	COX6C_HUMAN	COX6C	Cytochrome c oxidase subunit 6C
MAPMGIR	N-term	dimethyl	original	-	L	1	7	7	Q9NX62	IMPA3_HUMAN	BPNT2	Golgi-resident adenosine 3',5'-bisphosphate 3'-phosphatase
MAPTLATAHR	N-term	dimethyl	original	-	R	1	10	10	Q8N370	LAT4_HUMAN	SLC43A2	Large neutral amino acids transporter small subunit 4
MASGGGVPTDEEQATGLER	N-term	dimethyl	neo	S	E	31	49	19	P10606	COX5B_HUMAN	COX5B	Cytochrome c oxidase subunit 5B, mitochondrial
MATLKDITR	N-term	dimethyl	neo	N	R	25	33	9	P36542	ATPG_HUMAN	ATP5F1C	ATP synthase subunit gamma, mitochondrial
MDDLATDAR	N-term	dimethyl	neo	M	G	27	35	9	P55789	ALR_HUMAN	GFER	FAD-linked sulfhydryl oxidase ALR
MDDREDLVYQAKLAEQAER	N-term	dimethyl	original	-	Y	1	19	19	P62258	1433E_HUMAN	YWHAE	14-3-3 protein epsilon
MDGAGAEEVLAPLR	N-term	dimethyl	neo	S	L	55	68	14	P41250	GARS_HUMAN	GARS1	Glycine--tRNA ligase
MDGSGEQPR	N-term	dimethyl	original	-	G	1	9	9	Q07812	BAX_HUMAN	BAX	Apoptosis regulator BAX
MDKNELVQKAKLAEQAER	N-term	dimethyl	original	-	Y	1	18	18	P63104	1433Z_HUMAN	YWHAZ	14-3-3 protein zeta/delta
MDMGNQHPSISR	N-term	dimethyl	original	-	L	1	12	12	Q9UL15	BAG5_HUMAN	BAG5	BAG family molecular chaperone regulator 5
MDPGWGQR	N-term	dimethyl	original	-	D	1	8	8	O14523	C2C2L_HUMAN	C2CD2L	Phospholipid transfer protein C2CD2L
MDTGVIEGGLNVTLTIR	N-term	dimethyl	original	-	L	1	17	17	Q15366	PCBP2_HUMAN	PCBP2	Poly(rC)-binding protein 2
MEDSASASLSSAAATGTSTSTPAAPTAR	N-term	dimethyl	original	-	K	1	28	28	O76021	RL1D1_HUMAN	RSL1D1	Ribosomal L1 domain-containing protein 1
MEEASEGGGNDR	N-term	dimethyl	original	-	V	1	12	12	Q9BV40	VAMP8_HUMAN	VAMP8	Vesicle-associated membrane protein 8
MEFSWLETR	N-term	dimethyl	original	-	W	1	9	9	Q8N118	CP4X1_HUMAN	CYP4X1	Cytochrome P450 4X1
MEKTELIQKAKLAEQAER	N-term	dimethyl	original	-	Y	1	18	18	P27348	1433T_HUMAN	YWHAQ	14-3-3 protein theta
MEKTLETVPLER	N-term	dimethyl	original	-	K	1	12	12	P22626	ROA2_HUMAN	HNRNPA2B1	Heterogeneous nuclear ribonucleoproteins A2/B1
MELEAMSR	N-term	dimethyl	original	-	Y	1	8	8	P61165	TM258_HUMAN	TMEM258	Transmembrane protein 258
MELSAEYLR	N-term	dimethyl	original	-	E	1	9	9	Q9H3K6	BOLA2_HUMAN	BOLA2B	BolA-like protein 2
MEMPLPPDDQELR	N-term	dimethyl	original	-	N	1	13	13	Q8IWX8	CHERP_HUMAN	CHERP	Calcium homeostasis endoplasmic reticulum protein
MEPEPEPAAVEVPAGR	N-term	dimethyl	original	-	V	1	16	16	Q7Z6J9	SEN54_HUMAN	TSEN54	tRNA-splicing endonuclease subunit Sen54
MEPGPDGPAASGPAAIR	N-term	dimethyl	original	-	E	1	17	17	P19623	SPEE_HUMAN	SRM	Spermidine synthase
MESMAVATDGGERPGVPAGSGLSASQR	N-term	dimethyl	original	-	R	1	27	27	P49069	CAMLG_HUMAN	CAMLG	Guided entry of tail-anchored proteins factor CAMLG
MEVKPPPGRPQPDSGR	N-term	dimethyl	original	-	R	1	16	16	P51991	ROA3_HUMAN	HNRNPA3	Heterogeneous nuclear ribonucleoprotein A3
MFAPAVMR	N-term	dimethyl	original	-	A	1	8	8	Q9P0S2	COX16_HUMAN	COX16	Cytochrome c oxidase assembly protein COX16 homolog, mitochondrial
MFDTTPHSGR	N-term	dimethyl	original	-	S	1	10	10	Q96CP6	ASTRA_HUMAN	GRAMD1A	Protein Aster-A
MFIVNTNVPR	N-term	dimethyl	neo	P	A	3	12	10	P14174	MIF_HUMAN	MIF	Macrophage migration inhibitory factor
MFLQYYLNEQGDR	N-term	dimethyl	original	-	V	1	13	13	Q9NPE3	NOP10_HUMAN	NOP10	H/ACA ribonucleoprotein complex subunit 3
MFVELNNLLNTTPDR	N-term	dimethyl	original	-	A	1	15	15	Q0PNE2	ELP6_HUMAN	ELP6	Elongator complex protein 6
MFVSDFR	N-term	dimethyl	original	-	K	1	7	7	O75419	CDC45_HUMAN	CDC45	Cell division control protein 45 homolog
MGHQQLYWSHPR	N-term	dimethyl	original	-	K	1	12	12	P62273	RS29_HUMAN	RPS29	40S ribosomal protein S29
MGKVKVGVNGFGR	N-term	dimethyl	original	-	I	1	13	13	P04406	G3P_HUMAN	GAPDH	Glyceraldehyde-3-phosphate dehydrogenase
MGPAPAGEQLR	N-term	dimethyl	original	-	G	1	11	11	Q9H6R4	NOL6_HUMAN	NOL6	Nucleolar protein 6
MGPLSAR	N-term	dimethyl	original	-	L	1	7	7	Q9UFC0	LRWD1_HUMAN	LRWD1	Leucine-rich repeat and WD repeat-containing protein 1
MGQKDSYVGDEAQSKR	N-term	dimethyl	neo	G	G	47	62	16	P63261	ACTG_HUMAN	ACTG1	Actin, cytoplasmic 2
MGVYGQESGGFSGPGENR	N-term	dimethyl	neo	S	S	275	292	18	Q01844	EWS_HUMAN	EWSR1	RNA-binding protein EWS
MHFSIPETESR	N-term	dimethyl	original	-	S	1	11	11	Q15036	SNX17_HUMAN	SNX17	Sorting nexin-17
MHGAPLGGEQR	N-term	dimethyl	neo	A	S	212	222	11	Q96T25	ZIC5_HUMAN	ZIC5	Zinc finger protein ZIC 5
MHGGGPPSGDSACPLR	N-term	dimethyl	original	-	T	1	16	16	P24928	RPB1_HUMAN	POLR2A	DNA-directed RNA polymerase II subunit RPB1
MHVSLAEALEVR	N-term	dimethyl	original	-	G	1	12	12	Q12923	PTN13_HUMAN	PTPN13	Tyrosine-protein phosphatase non-receptor type 13
MIDSVKLR	N-term	dimethyl	original	-	R	1	8	8	Q5JTW2	CEP78_HUMAN	CEP78	Centrosomal protein of 78 kDa
MIEDKGPR	N-term	dimethyl	original	-	V	1	8	8	Q5VZ89	DEN4C_HUMAN	DENND4C	DENN domain-containing protein 4C
MIEQQKR	N-term	dimethyl	original	-	K	1	7	7	Q96DI7	SNR40_HUMAN	SNRNP40	U5 small nuclear ribonucleoprotein 40 kDa protein
MIEVVCNDR	N-term	dimethyl	original	-	L	1	9	9	Q9BZL1	UBL5_HUMAN	UBL5	Ubiquitin-like protein 5
MILLEVNNR	N-term	dimethyl	original	-	I	1	9	9	O15144	ARPC2_HUMAN	ARPC2	Actin-related protein 2/3 complex subunit 2
MIPPQEASAR	N-term	dimethyl	original	-	R	1	10	10	Q9UPT5	EXOC7_HUMAN	EXOC7	Exocyst complex component 7
MIQPSASGSLVGR	N-term	dimethyl	neo	K	E	28	40	13	O75496	GEMI_HUMAN	GMNN	Geminin
MKALDEPPYLTVGTDVSAKYR	N-term	dimethyl	original	-	G	1	21	21	Q4LE39	ARI4B_HUMAN	ARID4B	AT-rich interactive domain-containing protein 4B
MKASGTLR	N-term	dimethyl	original	-	E	1	8	8	Q02543	RL18A_HUMAN	RPL18A	60S ribosomal protein L18a
MKATESGAQSAPLPMEGVDISPKQDEGVLKVIKR	N-term	dimethyl	neo	E	E	6	39	34	Q02790	FKBP4_HUMAN	FKBP4	Peptidyl-prolyl cis-trans isomerase FKBP4
MKAVVQR	N-term	dimethyl	original	-	V	1	7	7	Q8TEA8	DTD1_HUMAN	DTD1	D-aminoacyl-tRNA deacylase 1
MKDDFAEEEEVQSFGYKR	N-term	dimethyl	original	-	F	1	18	18	Q5KU26	COL12_HUMAN	COLEC12	Collectin-12
MKDNDIKR	N-term	dimethyl	original	-	L	1	8	8	Q07326	PIGF_HUMAN	PIGF	Phosphatidylinositol-glycan biosynthesis class F protein
MKDSLVLLGR	N-term	dimethyl	original	-	V	1	10	10	O76071	CIAO1_HUMAN	CIAO1	Probable cytosolic iron-sulfur protein assembly protein CIAO1
MKEEAFLR	N-term	dimethyl	original	-	R	1	8	8	Q9H0X9	OSBL5_HUMAN	OSBPL5	Oxysterol-binding protein-related protein 5
MKEEVKGIPVR	N-term	dimethyl	original	-	V	1	11	11	O95239	KIF4A_HUMAN	KIF4A	Chromosome-associated kinesin KIF4A
MKEMSANTVLDSQR	N-term	dimethyl	original	-	Q	1	14	14	Q9BWT3	PAPOG_HUMAN	PAPOLG	Poly(A) polymerase gamma
MKETIQGTGSWGPEPPGPGIPPAYSSPR	N-term	dimethyl	original	-	R	1	28	28	Q9H4L4	SENP3_HUMAN	SENP3	Sentrin-specific protease 3
MKETPLSNCER	N-term	dimethyl	original	-	R	1	11	11	Q06265	EXOS9_HUMAN	EXOSC9	Exosome complex component RRP45
MKFNPFVTSDR	N-term	dimethyl	original	-	S	1	11	11	P61254	RL26_HUMAN	RPL26	60S ribosomal protein L26
MKGKEEKEGGAR	N-term	dimethyl	original	-	L	1	12	12	Q9UNE7	CHIP_HUMAN	STUB1	E3 ubiquitin-protein ligase CHIP
MKHNGPNDASDGTVR	N-term	dimethyl	neo	V	L	5	19	15	P31942	HNRH3_HUMAN	HNRNPH3	Heterogeneous nuclear ribonucleoprotein H3
MKHYEVEILDAKTR	N-term	dimethyl	original	-	E	1	14	14	Q9NZ01	TECR_HUMAN	TECR	Very-long-chain enoyl-CoA reductase
MKIEEVKSTTKTQR	N-term	dimethyl	original	-	I	1	14	14	Q9Y265	RUVB1_HUMAN	RUVBL1	RuvB-like 1
MKLKEVDR	N-term	dimethyl	original	-	T	1	8	8	O94979	SC31A_HUMAN	SEC31A	Protein transport protein Sec31A
MKLLENSSFEAINSQLTVETGDAHIIGR	N-term	dimethyl	original	-	I	1	28	28	Q9H063	MAF1_HUMAN	MAF1	Repressor of RNA polymerase III transcription MAF1 homolog
MKLNISFPATGCQKLIEVDDER	N-term	dimethyl	original	-	K	1	22	22	P62753	RS6_HUMAN	RPS6	40S ribosomal protein S6
MKLTDSVLR	N-term	dimethyl	original	-	S	1	9	9	Q6UXN9	WDR82_HUMAN	WDR82	WD repeat-containing protein 82
MKMTVDFEECLKDSPR	N-term	dimethyl	original	-	F	1	16	16	Q15057	ACAP2_HUMAN	ACAP2	Arf-GAP with coiled-coil, ANK repeat and PH domain-containing protein 2
MKPPAACAGDMADAASPCSVVNDLR	N-term	dimethyl	original	-	W	1	25	25	P52888	THOP1_HUMAN	THOP1	Thimet oligopeptidase
MKPPGGESSNLFGSPEEATPSSRPNR	N-term	dimethyl	neo	A	M	17	42	26	Q9H910	JUPI2_HUMAN	JPT2	Jupiter microtubule associated homolog 2
MKQAPEILGSANGKTPSCEVNR	N-term	dimethyl	neo	K	E	21	42	22	O96028	NSD2_HUMAN	NSD2	Histone-lysine N-methyltransferase NSD2
MKQLPAATVR	N-term	dimethyl	original	-	L	1	10	10	P54277	PMS1_HUMAN	PMS1	PMS1 protein homolog 1
MKQLPVLEPGDKPR	N-term	dimethyl	original	-	K	1	14	14	Q7Z6M1	RABEK_HUMAN	RABEPK	Rab9 effector protein with kelch motifs
MKSDSSTSAAPLR	N-term	dimethyl	original	-	G	1	13	13	Q7Z412	PEX26_HUMAN	PEX26	Peroxisome assembly protein 26
MKTILSNQTVDIPENVDITLKGR	N-term	dimethyl	original	-	T	1	23	23	P32969	RL9_HUMAN	RPL9P9	60S ribosomal protein L9
MKVEVLPALTDNYMYLVIDDETKEAAIVDPVQPQKVVDAAR	N-term	dimethyl	neo	T	K	49	89	41	Q16775	GLO2_HUMAN	HAGH	Hydroxyacylglutathione hydrolase, mitochondrial
MLADHAAR	N-term	dimethyl	neo	T	Q	7	14	8	O14980	XPO1_HUMAN	XPO1	Exportin-1
MLDLEVVPER	N-term	dimethyl	original	-	S	1	10	10	Q9BSU1	PHAF1_HUMAN	PHAF1	Phagosome assembly factor 1
MLDMGDR	N-term	dimethyl	original	-	K	1	7	7	P55316	FOXG1_HUMAN	FOXG1	Forkhead box protein G1
MLEAIDKNR	N-term	dimethyl	original	-	A	1	9	9	O75970	MPDZ_HUMAN	MPDZ	Multiple PDZ domain protein
MLGNSAPGPATR	N-term	dimethyl	original	-	E	1	12	12	P20248	CCNA2_HUMAN	CCNA2	Cyclin-A2
MLGPEGGEGFVVKLR	N-term	dimethyl	original	M	G	2	16	15	P52597	HNRPF_HUMAN	HNRNPF	Heterogeneous nuclear ribonucleoprotein F
MLGSGFKAER	N-term	dimethyl	original	-	L	1	10	10	P53990	IST1_HUMAN	IST1	IST1 homolog
MLGTEGGEGFVVKVR	N-term	dimethyl	original	M	G	2	16	15	P31943	HNRH1_HUMAN	HNRNPH1	Heterogeneous nuclear ribonucleoprotein H
MLLLPSAADGR	N-term	dimethyl	original	-	G	1	11	11	Q99543	DNJC2_HUMAN	DNAJC2	DnaJ homolog subfamily C member 2
MLLPSDVAR	N-term	dimethyl	original	-	L	1	9	9	Q14207	NPAT_HUMAN	NPAT	Protein NPAT
MLPNTGR	N-term	dimethyl	original	-	L	1	7	7	Q6YN16	HSDL2_HUMAN	HSDL2	Hydroxysteroid dehydrogenase-like protein 2
MLPSLQESMDGDEKELESSEEGGSAEER	N-term	dimethyl	original	-	R	1	28	28	Q9HAS0	NJMU_HUMAN	C17orf75	Protein Njmu-R1
MLSLDFLDDVR	N-term	dimethyl	original	-	R	1	11	11	P67812	SC11A_HUMAN	SEC11A	Signal peptidase complex catalytic subunit SEC11A
MLSLDFLDDVRR	N-term	dimethyl	original	-	M	1	12	12	P67812	SC11A_HUMAN	SEC11A	Signal peptidase complex catalytic subunit SEC11A
MLTKFETKSAR	N-term	dimethyl	original	-	V	1	11	11	P53621	COPA_HUMAN	COPA	Coatomer subunit alpha
MLVVEVANGR	N-term	dimethyl	original	-	S	1	10	10	Q9BSV6	SEN34_HUMAN	TSEN34	tRNA-splicing endonuclease subunit Sen34
MMGKEEEIAR	N-term	dimethyl	original	-	I	1	10	10	Q15560	TCEA2_HUMAN	TCEA2	Transcription elongation factor A protein 2
MMLSTEGR	N-term	dimethyl	original	-	E	1	8	8	P55795	HNRH2_HUMAN	HNRNPH2	Heterogeneous nuclear ribonucleoprotein H2
MMCGAPSATQPATAETQHIADQVR	N-term	dimethyl	original	-	S	1	24	24	P04080	CYTB_HUMAN	CSTB	Cystatin-B
MNAGSDPVVIVSAAR	N-term	dimethyl	original	-	T	1	15	15	Q9BWD1	THIC_HUMAN	ACAT2	Acetyl-CoA acetyltransferase, cytosolic
MNDTVTIR	N-term	dimethyl	original	-	T	1	8	8	P62847	RS24_HUMAN	RPS24	40S ribosomal protein S24
MNGESLDGR	N-term	dimethyl	neo	A	Q	67	75	9	P98179	RBM3_HUMAN	RBM3	RNA-binding protein 3
MNPNCAR	N-term	dimethyl	original	-	C	1	7	7	Q14847	LASP1_HUMAN	LASP1	LIM and SH3 domain protein 1
MNQPPQIAPKR	N-term	dimethyl	neo	L	E	165	175	11	Q04637	IF4G1_HUMAN	EIF4G1	Eukaryotic translation initiation factor 4 gamma 1
MPFLELDTNLPANR	N-term	dimethyl	original	-	V	1	14	14	A6NHG4	DDTL_HUMAN	DDTL	D-dopachrome decarboxylase-like protein
MPGVTVKDVNQQEFVR	N-term	dimethyl	original	-	A	1	16	16	P39019	RS19_HUMAN	RPS19	40S ribosomal protein S19
MPMFIVNTNVPR	N-term	dimethyl	original	-	A	1	12	12	P14174	MIF_HUMAN	MIF	Macrophage migration inhibitory factor
MQDAENVAVPEAAEER	N-term	dimethyl	original	-	A	1	16	16	P55884	EIF3B_HUMAN	EIF3B	Eukaryotic translation initiation factor 3 subunit B
MQGEAHPSASLIDR	N-term	dimethyl	original	M	T	2	15	14	Q96SK2	TM209_HUMAN	TMEM209	Transmembrane protein 209
MQPAEIQFAQR	N-term	dimethyl	neo	A	L	5	15	11	Q14684	RRP1B_HUMAN	RRP1B	Ribosomal RNA processing protein 1 homolog B
MQPASAKWYDR	N-term	dimethyl	original	-	R	1	11	11	Q15185	TEBP_HUMAN	PTGES3	Prostaglandin E synthase 3
MQWAVGR	N-term	dimethyl	original	-	R	1	7	7	Q99720	SGMR1_HUMAN	SIGMAR1	Sigma non-opioid intracellular receptor 1
MRAEGLGGLER	N-term	dimethyl	original	-	F	1	11	11	Q9NRG4	SMYD2_HUMAN	SMYD2	N-lysine methyltransferase SMYD2
MRAPSMDR	N-term	dimethyl	original	-	A	1	8	8	Q9H0P0	5NT3A_HUMAN	NT5C3A	Cytosolic 5'-nucleotidase 3A
MRDADADAGGGADGGDGR	N-term	dimethyl	original	-	G	1	18	18	Q14657	LAGE3_HUMAN	LAGE3	EKC/KEOPS complex subunit LAGE3
MRGGGFGDR	N-term	dimethyl	neo	T	D	80	88	9	Q92841	DDX17_HUMAN	DDX17	Probable ATP-dependent RNA helicase DDX17
MRIPVDPSTSR	N-term	dimethyl	original	-	R	1	11	11	Q13761	RUNX3_HUMAN	RUNX3	Runt-related transcription factor 3
MRKETPPPLVPPAAR	N-term	dimethyl	original	-	E	1	15	15	Q9BQA1	MEP50_HUMAN	WDR77	Methylosome protein 50
MRNSEEQPSGGTTVLQR	N-term	dimethyl	original	-	L	1	17	17	Q4VCS5	AMOT_HUMAN	AMOT	Angiomotin
MRPGGERPVEGGACNGR	N-term	dimethyl	original	-	S	1	17	17	Q8IYS1	P20D2_HUMAN	PM20D2	Xaa-Arg dipeptidase
MRPLTEEETR	N-term	dimethyl	original	-	V	1	10	10	Q9Y221	NIP7_HUMAN	NIP7	60S ribosome subunit biogenesis protein NIP7 homolog
MRVGAEYQAR	N-term	dimethyl	original	-	I	1	10	10	Q9P2K3	RCOR3_HUMAN	RCOR3	REST corepressor 3
MSETAPAAPAAPAPAEKTPVKKKAR	N-term	dimethyl	original	-	K	1	25	25	P10412	H14_HUMAN	H1-4	Histone H1.4
MSKSASPKEPEQLR	N-term	dimethyl	original	-	K	1	14	14	Q32P51	RA1L2_HUMAN	HNRNPA1L2	Heterogeneous nuclear ribonucleoprotein A1-like 2
MSLLNKPKSEMTPEELQKR	N-term	dimethyl	original	-	E	1	19	19	P62316	SMD2_HUMAN	SNRPD2	Small nuclear ribonucleoprotein Sm D2
MSSGAHGEEGSAR	N-term	dimethyl	neo	P	M	24	36	13	P12074	CX6A1_HUMAN	COX6A1	Cytochrome c oxidase subunit 6A1, mitochondrial
MSTGTFVVSQPLNYR	N-term	dimethyl	original	-	G	1	15	15	P49189	AL9A1_HUMAN	ALDH9A1	4-trimethylaminobutyraldehyde dehydrogenase
MTENSTSAPAAKPKR	N-term	dimethyl	original	-	A	1	15	15	P07305	H10_HUMAN	H1-0	Histone H1.0
MTMDKSELVQKAKLAEQAER	N-term	dimethyl	original	-	Y	1	20	20	P31946	1433B_HUMAN	YWHAB	14-3-3 protein beta/alpha
MTPEELQKR	N-term	dimethyl	neo	E	E	11	19	9	P62316	SMD2_HUMAN	SNRPD2	Small nuclear ribonucleoprotein Sm D2
MVDMMDLPR	N-term	dimethyl	original	-	S	1	9	9	P35244	RFA3_HUMAN	RPA3	Replication protein A 14 kDa subunit
MVDREQLVQKAR	N-term	dimethyl	original	-	L	1	12	12	P61981	1433G_HUMAN	YWHAG	14-3-3 protein gamma
MVDYYEVLGVQR	N-term	dimethyl	original	-	H	1	12	12	O75190	DNJB6_HUMAN	DNAJB6	DnaJ homolog subfamily B member 6
MVEKEEAGGGISEEEAAQYDR	N-term	dimethyl	original	-	Q	1	21	21	Q9UBE0	SAE1_HUMAN	SAE1	SUMO-activating enzyme subunit 1
MVGEEKMSLR	N-term	dimethyl	original	-	N	1	10	10	P35610	SOAT1_HUMAN	SOAT1	Sterol O-acyltransferase 1
MVGMGQKDSYVGDEAQSKR	N-term	dimethyl	neo	V	G	44	62	19	P63261	ACTG_HUMAN	ACTG1	Actin, cytoplasmic 2
MVGVKPVGSDPDFQPELSGAGSR	N-term	dimethyl	original	-	L	1	23	23	O43396	TXNL1_HUMAN	TXNL1	Thioredoxin-like protein 1
MVNFTVDQIR	N-term	dimethyl	original	-	A	1	10	10	P13639	EF2_HUMAN	EEF2	Elongation factor 2
MVNPTVFFDIAVDGEPLGR	N-term	dimethyl	original	-	V	1	19	19	P62937	PPIA_HUMAN	PPIA	Peptidyl-prolyl cis-trans isomerase A
MVPGKPMCVESFSDYPPLGR	N-term	dimethyl	neo	D	F	404	423	20	P68104	EF1A1_HUMAN	EEF1A1	Elongation factor 1-alpha 1
MVPGKPMCVESFSQYPPLGR	N-term	dimethyl	neo	E	F	404	423	20	Q05639	EF1A2_HUMAN	EEF1A2	Elongation factor 1-alpha 2
MVPGSEGPAR	N-term	dimethyl	original	-	A	1	10	10	Q71SY5	MED25_HUMAN	MED25	Mediator of RNA polymerase II transcription subunit 25
MVPPPENVR	N-term	dimethyl	neo	G	M	20	28	9	Q08334	I10R2_HUMAN	IL10RB	Interleukin-10 receptor subunit beta
MWTPELAILR	N-term	dimethyl	original	-	G	1	10	10	Q6P3X3	TTC27_HUMAN	TTC27	Tetratricopeptide repeat protein 27
MYLQVETR	N-term	dimethyl	original	-	T	1	8	8	Q9BQA9	CYBC1_HUMAN	CYBC1	Cytochrome b-245 chaperone 1
MYPESTTGSPAR	N-term	dimethyl	original	-	L	1	12	12	Q13303	KCAB2_HUMAN	KCNAB2	Voltage-gated potassium channel subunit beta-2
NAGSDPVVIVSAAR	N-term	dimethyl	original	M	T	2	15	14	Q9BWD1	THIC_HUMAN	ACAT2	Acetyl-CoA acetyltransferase, cytosolic
NDENEHQLSLR	N-term	dimethyl	neo	D	T	35	45	11	P06748	NPM_HUMAN	NPM1	Nucleophosmin
NEAPPNTHSIPGEPLYNYASIR	N-term	dimethyl	neo	Q	L	20	41	22	Q5NDL2	EOGT_HUMAN	EOGT	EGF domain-specific O-linked N-acetylglucosamine transferase
NEKVELQELNDR	N-term	dimethyl	neo	T	F	102	113	12	P08670	VIME_HUMAN	VIM	Vimentin
NGAGGALFVHR	N-term	dimethyl	neo	Q	D	32	42	11	P19404	NDUV2_HUMAN	NDUFV2	NADH dehydrogenase [ubiquinone] flavoprotein 2, mitochondrial
NGSGMCKAGFAGDDAPR	N-term	dimethyl	neo	D	A	12	28	17	P63261	ACTG_HUMAN	ACTG1	Actin, cytoplasmic 2
NIELPMDTKTNER	N-term	dimethyl	neo	E	R	261	273	13	O14979	HNRDL_HUMAN	HNRNPDL	Heterogeneous nuclear ribonucleoprotein D-like
NLGNNGNKTELER	N-term	dimethyl	neo	G	A	16	28	13	P84103	SRSF3_HUMAN	SRSF3	Serine/arginine-rich splicing factor 3
NNSNLFSPVNR	N-term	dimethyl	neo	L	D	606	616	11	P52948	NUP98_HUMAN	NUP98	Nuclear pore complex protein Nup98-Nup96
NQGQQQNMESSGSQGGR	N-term	dimethyl	neo	N	A	85	101	17	Q92804	RBP56_HUMAN	TAF15	TATA-binding protein-associated factor 2N
NQPPQIAPKR	N-term	dimethyl	neo	M	E	166	175	10	Q04637	IF4G1_HUMAN	EIF4G1	Eukaryotic translation initiation factor 4 gamma 1
NQVVVQAASGDVQTYQIR	N-term	dimethyl	neo	S	T	224	241	18	P16220	CREB1_HUMAN	CREB1	Cyclic AMP-responsive element-binding protein 1
NSASNIVSPQEALPGR	N-term	dimethyl	neo	G	K	25	40	16	Q9UJ68	MSRA_HUMAN	MSRA	Mitochondrial peptide methionine sulfoxide reductase
NSQSTSYLPGYVPKTSLSSPPWPEVVLPDPVEETR	N-term	dimethyl	neo	F	H	40	74	35	Q7Z2W9	RM21_HUMAN	MRPL21	39S ribosomal protein L21, mitochondrial
NSTSQAFAEVLR	N-term	dimethyl	neo	Y	L	27	38	12	Q8N3Z3	GTPB8_HUMAN	GTPBP8	GTP-binding protein 8
NVAEVDKVTGR	N-term	dimethyl	neo	M	F	35	45	11	P63220	RS21_HUMAN	RPS21	40S ribosomal protein S21
PAAASRSSMDGAGAEEVLAPLR	N-term	dimethyl	neo	L	L	47	68	22	P41250	GARS_HUMAN	GARS1	Glycine--tRNA ligase
PGSATASASNPR	N-term	dimethyl	neo	G	K	9	20	12	Q53ET0	CRTC2_HUMAN	CRTC2	CREB-regulated transcription coactivator 2
PMFIVNTNVPR	N-term	dimethyl	original	M	A	2	12	11	P14174	MIF_HUMAN	MIF	Macrophage migration inhibitory factor
PPKFDPNEIKVVYLR	N-term	dimethyl	original	M	C	2	16	15	P30050	RL12_HUMAN	RPL12	60S ribosomal protein L12
PSGAAAMRSMASGGGVPTDEEQATGLER	N-term	dimethyl	neo	G	E	22	49	28	P10606	COX5B_HUMAN	COX5B	Cytochrome c oxidase subunit 5B, mitochondrial
PSQPSSTPGSENVLPR	N-term	dimethyl	neo	Q	E	10	25	16	O75381	PEX14_HUMAN	PEX14	Peroxisomal membrane protein PEX14
PTGSYHGDSDLQLER	N-term	dimethyl	neo	D	I	32	46	15	Q9BVA1	TBB2B_HUMAN	TUBB2B	Tubulin beta-2B chain
PVLIMATNR	N-term	dimethyl	neo	A	G	322	330	9	Q9Y230	RUVB2_HUMAN	RUVBL2	RuvB-like 2
QDKAQVADVVVSR	N-term	dimethyl	neo	L	W	1070	1082	13	P49327	FAS_HUMAN	FASN	Fatty acid synthase
QDQSSMSSGGGSGGGYGNQDQSGGGGSGGYGQQDR	N-term	dimethyl	neo	G	G	179	213	35	P35637	FUS_HUMAN	FUS	RNA-binding protein FUS
QDSVDFSLADAINTEFKNTR	N-term	dimethyl	neo	L	T	81	100	20	P08670	VIME_HUMAN	VIM	Vimentin
QESGGFSGPGENR	N-term	dimethyl	neo	G	S	280	292	13	Q01844	EWS_HUMAN	EWSR1	RNA-binding protein EWS
QGGYGGSSSSSSYGSGR	N-term	dimethyl	neo	N	R	354	370	17	P09651	ROA1_HUMAN	HNRNPA1	Heterogeneous nuclear ribonucleoprotein A1
QHSNAAQTQTGEANR	N-term	dimethyl	neo	A	G	27	41	15	P34897	GLYM_HUMAN	SHMT2	Serine hydroxymethyltransferase, mitochondrial
QKTGTAEMSSILEER	N-term	dimethyl	neo	L	I	44	58	15	P25705	ATPA_HUMAN	ATP5F1A	ATP synthase subunit alpha, mitochondrial
QMSILEQR	N-term	dimethyl	neo	T	E	555	562	8	Q14562	DHX8_HUMAN	DHX8	ATP-dependent RNA helicase DHX8
QQPYNNQGQQQNMESSGSQGGR	N-term	dimethyl	neo	S	A	80	101	22	Q92804	RBP56_HUMAN	TAF15	TATA-binding protein-associated factor 2N
QSALAQLR	N-term	dimethyl	neo	A	G	21	28	8	O75600	KBL_HUMAN	GCAT	2-amino-3-ketobutyrate coenzyme A ligase, mitochondrial
QSQSGYSQSYGGYENQKQSSYSQQPYNNQGQQQNMESSGSQGGR	N-term	dimethyl	neo	G	A	58	101	44	Q92804	RBP56_HUMAN	TAF15	TATA-binding protein-associated factor 2N
QSTLVIAEHANDSLAPITLNTITAATR	N-term	dimethyl	neo	F	L	20	46	27	P13804	ETFA_HUMAN	ETFA	Electron transfer flavoprotein subunit alpha, mitochondrial
QTEYLEER	N-term	dimethyl	neo	D	R	194	201	8	P07900	HS90A_HUMAN	HSP90AA1	Heat shock protein HSP 90-alpha
QTSPSPKAGAATGR	N-term	dimethyl	neo	A	I	49	62	14	P06576	ATPB_HUMAN	ATP5F1B	ATP synthase subunit beta, mitochondrial
RAIEMER	N-term	dimethyl	neo	D	G	621	627	7	P52272	HNRPM_HUMAN	HNRNPM	Heterogeneous nuclear ribonucleoprotein M
RAMNGESLDGR	N-term	dimethyl	neo	M	Q	65	75	11	P98179	RBM3_HUMAN	RBM3	RNA-binding protein 3
RASPAGGPLEDVVIER	N-term	dimethyl	neo	G	Y	33	48	16	Q96AY3	FKB10_HUMAN	FKBP10	Peptidyl-prolyl cis-trans isomerase FKBP10
RAVVIVDDR	N-term	dimethyl	neo	E	G	176	184	9	Q15233	NONO_HUMAN	NONO	Non-POU domain-containing octamer-binding protein
RDYSDHPSGGSYR	N-term	dimethyl	neo	D	D	270	282	13	P38159	RBMX_HUMAN	RBMX	RNA-binding motif protein, X chromosome
RENIQKSLAGSSGPGASSGTSGDHGELVVR	N-term	dimethyl	neo	A	I	54	83	30	P29692	EF1D_HUMAN	EEF1D	Elongation factor 1-delta
REVLVPEGPLYR	N-term	dimethyl	neo	A	V	28	39	12	Q969P0	IGSF8_HUMAN	IGSF8	Immunoglobulin superfamily member 8
RFASENDLPEWKER	N-term	dimethyl	neo	F	G	57	70	14	P43487	RANG_HUMAN	RANBP1	Ran-specific GTPase-activating protein
RFDPTWESLDAR	N-term	dimethyl	neo	T	Q	33	44	12	Q9BTY2	FUCO2_HUMAN	FUCA2	Plasma alpha-L-fucosidase
RFTDEESR	N-term	dimethyl	neo	K	V	339	346	8	Q9NYF8	BCLF1_HUMAN	BCLAF1	Bcl-2-associated transcription factor 1
RGGAAAGVEAR	N-term	dimethyl	neo	A	A	29	39	11	Q9NZJ7	MTCH1_HUMAN	MTCH1	Mitochondrial carrier homolog 1
RGKMAEAESLETAAEHER	N-term	dimethyl	neo	E	I	3	20	18	Q9Y2D4	EXC6B_HUMAN	EXOC6B	Exocyst complex component 6B
RHTSTEEDDFHLQLSPEQINEVLR	N-term	dimethyl	neo	Y	A	64	87	24	Q9P2J9	PDP2_HUMAN	PDP2	[Pyruvate dehydrogenase [acetyl-transferring]]-phosphatase 2, mitochondrial
RIMNVIGEPIDER	N-term	dimethyl	neo	G	G	143	155	13	P06576	ATPB_HUMAN	ATP5F1B	ATP synthase subunit beta, mitochondrial
RMATGLER	N-term	dimethyl	neo	D	M	550	557	8	P52272	HNRPM_HUMAN	HNRNPM	Heterogeneous nuclear ribonucleoprotein M
RMGSVER	N-term	dimethyl	neo	D	M	443	449	7	P52272	HNRPM_HUMAN	HNRNPM	Heterogeneous nuclear ribonucleoprotein M
RNGYDYGQCR	N-term	dimethyl	neo	G	L	72	81	10	Q13242	SRSF9_HUMAN	SRSF9	Serine/arginine-rich splicing factor 9
RNPPGFAFVEFEDPR	N-term	dimethyl	neo	A	D	44	58	15	Q16629	SRSF7_HUMAN	SRSF7	Serine/arginine-rich splicing factor 7
RNQGGYGGSSSSSSYGSGR	N-term	dimethyl	neo	P	R	352	370	19	P09651	ROA1_HUMAN	HNRNPA1	Heterogeneous nuclear ribonucleoprotein A1
RQDHPSSMGVYGQESGGFSGPGENR	N-term	dimethyl	neo	F	S	268	292	25	Q01844	EWS_HUMAN	EWSR1	RNA-binding protein EWS
RQEMQEVQSSR	N-term	dimethyl	neo	S	S	190	200	11	P22626	ROA2_HUMAN	HNRNPA2B1	Heterogeneous nuclear ribonucleoproteins A2/B1
RRPDQQLQGEGKIIDR	N-term	dimethyl	neo	G	R	111	126	16	Q8NC51	PAIRB_HUMAN	SERBP1	Plasminogen activator inhibitor 1 RNA-binding protein
RSSDEQKQQPPNSFSQQHSETQGAEKPDPESSHSPPR	N-term	dimethyl	neo	L	Y	45	81	37	O75208	COQ9_HUMAN	COQ9	Ubiquinone biosynthesis protein COQ9, mitochondrial
RSSGMTLDNISR	N-term	dimethyl	neo	F	A	35	46	12	Q99807	COQ7_HUMAN	COQ7	5-demethoxyubiquinone hydroxylase, mitochondrial
RSTQAATQVVLNVPETR	N-term	dimethyl	neo	L	V	43	59	17	O75439	MPPB_HUMAN	PMPCB	Mitochondrial-processing peptidase subunit beta
RTDYNASVSVPDSSGPER	N-term	dimethyl	neo	L	I	69	86	18	P61978	HNRPK_HUMAN	HNRNPK	Heterogeneous nuclear ribonucleoprotein K
RTGMIESNR	N-term	dimethyl	neo	A	D	583	591	9	Q92796	DLG3_HUMAN	DLG3	Disks large homolog 3
RTGSQGQCTQVR	N-term	dimethyl	neo	G	V	20	31	12	P62857	RS28_HUMAN	RPS28	40S ribosomal protein S28
RTGYGGGFNER	N-term	dimethyl	neo	E	E	99	109	11	O95218	ZRAB2_HUMAN	ZRANB2	Zinc finger Ran-binding domain-containing protein 2
RTNEKVELQELNDR	N-term	dimethyl	neo	T	F	100	113	14	P08670	VIME_HUMAN	VIM	Vimentin
RTTPSYVAFTDTER	N-term	dimethyl	neo	N	L	36	49	14	P11142	HSP7C_HUMAN	HSPA8	Heat shock cognate 71 kDa protein
RVELSNGEKR	N-term	dimethyl	neo	V	S	77	86	10	P84103	SRSF3_HUMAN	SRSF3	Serine/arginine-rich splicing factor 3
RVPHVQGEQQEWEGTEELPSPPDHAER	N-term	dimethyl	neo	S	A	26	52	27	Q9BXJ1	C1QT1_HUMAN	C1QTNF1	Complement C1q tumor necrosis factor-related protein 1
SAAAAAAAAGR	N-term	dimethyl	neo	P	I	341	351	11	P26599	PTBP1_HUMAN	PTBP1	Polypyrimidine tract-binding protein 1
SAAATQAVPAPNQQPEVFCNQIFINNEWHDAVSR	N-term	dimethyl	neo	L	K	18	51	34	P05091	ALDH2_HUMAN	ALDH2	Aldehyde dehydrogenase, mitochondrial
SAAAVDAGMAMAGQSPVLR	N-term	dimethyl	neo	A	I	167	185	19	P26599	PTBP1_HUMAN	PTBP1	Polypyrimidine tract-binding protein 1
SAAEKEKEMDPFHYDYQTLR	N-term	dimethyl	neo	A	I	19	38	20	Q9H0Q3	FXYD6_HUMAN	FXYD6	FXYD domain-containing ion transport regulator 6
SAAGAAPGGGVDTR	N-term	dimethyl	neo	Q	D	11	24	14	P21333	FLNA_HUMAN	FLNA	Filamin-A
SAASGSPGPGEGSAGGEKR	N-term	dimethyl	neo	A	S	14	32	19	Q13263	TIF1B_HUMAN	TRIM28	Transcription intermediary factor 1-beta
SAASVYAGAGGSGSR	N-term	dimethyl	neo	S	I	31	45	15	P05783	K1C18_HUMAN	KRT18	Keratin, type I cytoskeletal 18
SADSANDGFVR	N-term	dimethyl	neo	N	L	104	114	11	P52597	HNRPF_HUMAN	HNRNPF	Heterogeneous nuclear ribonucleoprotein F
SAEDSEDEKEDHKNVR	N-term	dimethyl	neo	H	Q	75	90	16	Q9H1E3	NUCKS_HUMAN	NUCKS1	Nuclear ubiquitous casein and cyclin-dependent kinase substrate 1
SAEEGSLAAAAELAAQKR	N-term	dimethyl	neo	D	E	13	30	18	O95926	SYF2_HUMAN	SYF2	Pre-mRNA-splicing factor SYF2
SAESEGAKIDASKNEEDEGHSNSSPR	N-term	dimethyl	neo	G	H	60	85	26	Q14103	HNRPD_HUMAN	HNRNPD	Heterogeneous nuclear ribonucleoprotein D0
SAGAGGIDGKPR	N-term	dimethyl	neo	A	T	6	17	12	Q02978	M2OM_HUMAN	SLC25A11	Mitochondrial 2-oxoglutarate/malate carrier protein
SAGGSFTVR	N-term	dimethyl	neo	S	T	165	173	9	P07900	HS90A_HUMAN	HSP90AA1	Heat shock protein HSP 90-alpha
SAGIQVVGDDLTVTNPKR	N-term	dimethyl	neo	A	I	310	327	18	P06733	ENOA_HUMAN	ENO1	Alpha-enolase
SAGSGPGQYLQR	N-term	dimethyl	neo	L	S	26	37	12	P23786	CPT2_HUMAN	CPT2	Carnitine O-palmitoyltransferase 2, mitochondrial
SAHIMGEAMER	N-term	dimethyl	neo	S	V	157	167	11	P26639	SYTC_HUMAN	TARS1	Threonine--tRNA ligase 1, cytoplasmic
SAKVSDSISAQYPVVDHEFDAVVVGAGGAGLR	N-term	dimethyl	neo	A	A	44	75	32	P31040	SDHA_HUMAN	SDHA	Succinate dehydrogenase [ubiquinone] flavoprotein subunit, mitochondrial
SALLEDEFTPFDVVR	N-term	dimethyl	neo	G	Q	284	298	15	nsp5	nsp5		nsp5
SALQLQVTER	N-term	dimethyl	neo	N	E	58	67	10	P20700	LMNB1_HUMAN	LMNB1	Lamin-B1
SANLGGVPSKR	N-term	dimethyl	neo	A	L	20	30	11	P62341	SELT_HUMAN	SELENOT	Thioredoxin reductase-like selenoprotein T
SANTETTKVTGSLETKYR	N-term	dimethyl	neo	G	W	46	63	18	P21796	VDAC1_HUMAN	VDAC1	Voltage-dependent anion-selective channel protein 1
SAPLPMEGVDISPKQDEGVLKVIKR	N-term	dimethyl	neo	Q	E	15	39	25	Q02790	FKBP4_HUMAN	FKBP4	Peptidyl-prolyl cis-trans isomerase FKBP4
SAPQGTLR	N-term	dimethyl	neo	A	I	109	116	8	O15446	RPA34_HUMAN	POLR1G	DNA-directed RNA polymerase I subunit RPA34
SASAANGNDSKKFKGDSR	N-term	dimethyl	neo	N	S	35	52	18	P26599	PTBP1_HUMAN	PTBP1	Polypyrimidine tract-binding protein 1
SASEHGLVVIAPDTSPR	N-term	dimethyl	neo	Q	G	70	86	17	P10768	ESTD_HUMAN	ESD	S-formylglutathione hydrolase
SASSEAPPLINEDVKR	N-term	dimethyl	neo	G	T	23	38	16	P04843	RPN1_HUMAN	RPN1	Dolichyl-diphosphooligosaccharide--protein glycosyltransferase subunit 1
SASVVSVISR	N-term	dimethyl	original	M	F	2	11	10	P61803	DAD1_HUMAN	DAD1	Dolichyl-diphosphooligosaccharide--protein glycosyltransferase subunit DAD1
SAVGSAFTQDTR	N-term	dimethyl	neo	S	S	160	171	12	Q8ND56	LS14A_HUMAN	LSM14A	Protein LSM14 homolog A
SCGRPPPDVDGMITLKVDNLTYR	N-term	dimethyl	original	M	T	2	24	23	Q9BRL6	SRSF8_HUMAN	SRSF8	Serine/arginine-rich splicing factor 8
SCPGTVAKDLR	N-term	dimethyl	neo	L	R	31	41	11	Q9NVV4	PAPD1_HUMAN	MTPAP	Poly(A) RNA polymerase, mitochondrial
SDAAVDTSSEITTKDLKEKKEVVEEAENGR	N-term	dimethyl	original	M	D	2	31	30	P06454	PTMA_HUMAN	PTMA	Prothymosin alpha
SDDVIELTPSNFNR	N-term	dimethyl	neo	S	E	24	37	14	Q15084	PDIA6_HUMAN	PDIA6	Protein disulfide-isomerase A6
SDEQNHLVVAR	N-term	dimethyl	neo	T	V	72	82	11	Q16576	RBBP7_HUMAN	RBBP7	Histone-binding protein RBBP7
SDEVKFR	N-term	dimethyl	neo	G	Q	150	156	7	P78371	TCPB_HUMAN	CCT2	T-complex protein 1 subunit beta
SDFDCELR	N-term	dimethyl	neo	G	L	141	148	8	P61978	HNRPK_HUMAN	HNRNPK	Heterogeneous nuclear ribonucleoprotein K
SDFDEFER	N-term	dimethyl	original	M	Q	2	9	8	P26368	U2AF2_HUMAN	U2AF2	Splicing factor U2AF 65 kDa subunit
SDIAMTELPPTHPIR	N-term	dimethyl	neo	A	L	156	170	15	P62258	1433E_HUMAN	YWHAE	14-3-3 protein epsilon
SDIGDWFR	N-term	dimethyl	original	M	S	2	9	8	Q9BUN8	DERL1_HUMAN	DERL1	Derlin-1
SDLELHPPSYPWSHR	N-term	dimethyl	neo	A	G	85	99	15	P08574	CY1_HUMAN	CYC1	Cytochrome c1, heme protein, mitochondrial
SDMPPLTLEGIQDR	N-term	dimethyl	neo	Y	V	69	82	14	O14561	ACPM_HUMAN	NDUFAB1	Acyl carrier protein, mitochondrial
SDNQPGVLIQVYEGER	N-term	dimethyl	neo	Y	A	432	447	16	P11142	HSP7C_HUMAN	HSPA8	Heat shock cognate 71 kDa protein
SDPVVSYR	N-term	dimethyl	neo	K	E	573	580	8	P13639	EF2_HUMAN	EEF2	Elongation factor 2
SDQVPVGNIPR	N-term	dimethyl	neo	H	S	241	251	11	P33993	MCM7_HUMAN	MCM7	DNA replication licensing factor MCM7
SDSEKLNLDSIIGR	N-term	dimethyl	original	M	L	2	15	14	P62136	PP1A_HUMAN	PPP1CA	Serine/threonine-protein phosphatase PP1-alpha catalytic subunit
SDSGEQNYGER	N-term	dimethyl	original	M	E	2	12	11	P62995	TRA2B_HUMAN	TRA2B	Transformer-2 protein homolog beta
SDSSSYPTVDSNSLLGQSR	N-term	dimethyl	neo	Q	L	1140	1158	19	Q9UQ35	SRRM2_HUMAN	SRRM2	Serine/arginine repetitive matrix protein 2
SDTHEQAILR	N-term	dimethyl	neo	A	L	280	289	10	P04844	RPN2_HUMAN	RPN2	Dolichyl-diphosphooligosaccharide--protein glycosyltransferase subunit 2
SDVEENNFEGR	N-term	dimethyl	original	M	E	2	12	11	Q13595	TRA2A_HUMAN	TRA2A	Transformer-2 protein homolog alpha
SDVEVNEKKDR	N-term	dimethyl	neo	T	V	410	420	11	P10809	CH60_HUMAN	HSPD1	60 kDa heat shock protein, mitochondrial
SDVLELTDDNFESR	N-term	dimethyl	neo	A	I	25	38	14	P30101	PDIA3_HUMAN	PDIA3	Protein disulfide-isomerase A3
SDVQPVGHDYVEEVR	N-term	dimethyl	neo	Q	N	559	573	15	Q96KR1	ZFR_HUMAN	ZFR	Zinc finger RNA-binding protein
SDYPPLGR	N-term	dimethyl	neo	F	F	416	423	8	P68104	EF1A1_HUMAN	EEF1A1	Elongation factor 1-alpha 1
SDYSTGGPPPGPPPPAGGGGGAGGAGGGPPPGPPGAGDR	N-term	dimethyl	original	M	G	2	40	39	Q92945	FUBP2_HUMAN	KHSRP	Far upstream element-binding protein 2
SEADIDEGLYSR	N-term	dimethyl	neo	G	Q	46	57	12	P22314	UBA1_HUMAN	UBA1	Ubiquitin-like modifier-activating enzyme 1
SEAIKGAVVGIDLGTTNSCVAVMEGKQAKVLENAEGAR	N-term	dimethyl	neo	A	T	48	85	38	P38646	GRP75_HUMAN	HSPA9	Stress-70 protein, mitochondrial
SEAPPLINEDVKR	N-term	dimethyl	neo	S	T	26	38	13	P04843	RPN1_HUMAN	RPN1	Dolichyl-diphosphooligosaccharide--protein glycosyltransferase subunit 1
SEAVADREDDPNFFKMVEGFFDR	N-term	dimethyl	neo	Y	G	54	76	23	P00367	DHE3_HUMAN	GLUD1	Glutamate dehydrogenase 1, mitochondrial
SEDEVKLALKKDR	N-term	dimethyl	neo	E	E	63	75	13	P31943	HNRH1_HUMAN	HNRNPH1	Heterogeneous nuclear ribonucleoprotein H
SEDLPLNISR	N-term	dimethyl	neo	D	E	391	400	10	P07900	HS90A_HUMAN	HSP90AA1	Heat shock protein HSP 90-alpha
SEDMLNPNYEDLLIR	N-term	dimethyl	neo	T	K	46	60	15	nsp5	nsp5		nsp5
SEGDSVGESVHGKPSVVYR	N-term	dimethyl	original	M	F	2	20	19	O15258	RER1_HUMAN	RER1	Protein RER1
SELQLVEQR	N-term	dimethyl	neo	D	I	4	12	9	P07741	APT_HUMAN	APRT	Adenine phosphoribosyltransferase
SEPEEAAALYR	N-term	dimethyl	neo	L	G	8	18	11	P13798	ACPH_HUMAN	APEH	Acylamino-acid-releasing enzyme
SEPLAAPR	N-term	dimethyl	neo	F	H	937	944	8	P22314	UBA1_HUMAN	UBA1	Ubiquitin-like modifier-activating enzyme 1
SESGEKNEGSESAPEGQAQQR	N-term	dimethyl	neo	N	R	165	185	21	P67809	YBOX1_HUMAN	YBX1	Y-box-binding protein 1
SESPKEPEQLR	N-term	dimethyl	neo	K	K	4	14	11	P09651	ROA1_HUMAN	HNRNPA1	Heterogeneous nuclear ribonucleoprotein A1
SESSSKSSQPLASKQEKDGTEKR	N-term	dimethyl	original	M	G	2	24	23	P17096	HMGA1_HUMAN	HMGA1	High mobility group protein HMG-I/HMG-Y
SETAPAAPAAPAPAEKTPVKKKAR	N-term	dimethyl	original	M	K	2	25	24	P10412	H14_HUMAN	H1-4	Histone H1.4
SETGAGKHVPR	N-term	dimethyl	neo	F	A	54	64	11	P68363	TBA1B_HUMAN	TUBA1B	Tubulin alpha-1B chain
SETTTSLVLER	N-term	dimethyl	neo	E	S	18	28	11	Q04837	SSBP_HUMAN	SSBP1	Single-stranded DNA-binding protein, mitochondrial
SEVPGAAAEGSGGSGVGIGDR	N-term	dimethyl	neo	S	F	24	44	21	Q9NPA0	EMC7_HUMAN	EMC7	ER membrane protein complex subunit 7
SFDDYPPR	N-term	dimethyl	neo	D	R	207	214	8	P23588	IF4B_HUMAN	EIF4B	Eukaryotic translation initiation factor 4B
SFDLDYDFQR	N-term	dimethyl	neo	S	D	121	130	10	P07910	HNRPC_HUMAN	HNRNPC	Heterogeneous nuclear ribonucleoproteins C1/C2
SFETTDESLR	N-term	dimethyl	neo	L	S	22	31	10	P09651	ROA1_HUMAN	HNRNPA1	Heterogeneous nuclear ribonucleoprotein A1
SFETTEESLR	N-term	dimethyl	neo	L	N	29	38	10	P22626	ROA2_HUMAN	HNRNPA2B1	Heterogeneous nuclear ribonucleoproteins A2/B1
SFGGAGGHAPGVAR	N-term	dimethyl	neo	G	K	637	650	14	P52272	HNRPM_HUMAN	HNRNPM	Heterogeneous nuclear ribonucleoprotein M
SFSDADLADGVSGGEGKGGSDGGGSHR	N-term	dimethyl	neo	G	K	89	115	27	P14209	CD99_HUMAN	CD99	CD99 antigen
SFSDYPPLGR	N-term	dimethyl	neo	E	F	414	423	10	P68104	EF1A1_HUMAN	EEF1A1	Elongation factor 1-alpha 1
SFTTTAER	N-term	dimethyl	neo	Y	E	199	206	8	P63261	ACTG_HUMAN	ACTG1	Actin, cytoplasmic 2
SFVNDIFER	N-term	dimethyl	neo	N	I	65	73	9	P57053	H2BFS_HUMAN	H2BC12L	Histone H2B type F-S
SGAGGGGGEAGAGGGAAAVAAGGVVTTTASGKR	N-term	dimethyl	neo	L	I	242	274	33	P56270	MAZ_HUMAN	MAZ	Myc-associated zinc finger protein
SGAGSETLKQR	N-term	dimethyl	neo	L	R	38	48	11	Q8TB37	NUBPL_HUMAN	NUBPL	Iron-sulfur protein NUBPL
SGDDPYSSAEPHVSGVKR	N-term	dimethyl	neo	G	S	453	470	18	Q13263	TIF1B_HUMAN	TRIM28	Transcription intermediary factor 1-beta
SGDEMTSLSEYVSR	N-term	dimethyl	neo	Q	M	462	475	14	P08238	HS90B_HUMAN	HSP90AB1	Heat shock protein HSP 90-beta
SGDHLHNDSQIEADFR	N-term	dimethyl	original	M	L	2	17	16	P11387	TOP1_HUMAN	TOP1	DNA topoisomerase 1
SGDSAPLNEAMAVLQHHDAVSGTSR	N-term	dimethyl	neo	G	Q	430	454	25	O00754	MA2B1_HUMAN	MAN2B1	Lysosomal alpha-mannosidase
SGDTTAPKKTSFGSLKDEDR	N-term	dimethyl	neo	F	I	21	40	20	P49821	NDUV1_HUMAN	NDUFV1	NADH dehydrogenase [ubiquinone] flavoprotein 1, mitochondrial
SGDVQSSEVPGAAAEGSGGSGVGIGDR	N-term	dimethyl	neo	L	F	18	44	27	Q9NPA0	EMC7_HUMAN	EMC7	ER membrane protein complex subunit 7
SGEENPASKPTPVQDVQGDGR	N-term	dimethyl	original	M	W	2	22	21	Q15102	PA1B3_HUMAN	PAFAH1B3	Platelet-activating factor acetylhydrolase IB subunit alpha1
SGEKNEGSESAPEGQAQQR	N-term	dimethyl	neo	E	R	167	185	19	P67809	YBOX1_HUMAN	YBX1	Y-box-binding protein 1
SGEKSKDQDDQKPGPSER	N-term	dimethyl	neo	G	S	532	549	18	Q15424	SAFB1_HUMAN	SAFB	Scaffold attachment factor B1
SGETAKGDYPLEAVR	N-term	dimethyl	neo	L	M	362	376	15	P14618	KPYM_HUMAN	PKM	Pyruvate kinase PKM
SGFTSLLMER	N-term	dimethyl	neo	G	L	147	156	10	P68363	TBA1B_HUMAN	TUBA1B	Tubulin alpha-1B chain
SGGFSGPGENR	N-term	dimethyl	neo	E	S	282	292	11	Q01844	EWS_HUMAN	EWSR1	RNA-binding protein EWS
SGGGQGPGDGHGSGGGKNSGGGKGSGSGKGSDGDGER	N-term	dimethyl	neo	G	G	570	606	37	O14654	IRS4_HUMAN	IRS4	Insulin receptor substrate 4
SGGGSGGGYGNQDQSGGGGSGGYGQQDR	N-term	dimethyl	neo	S	G	186	213	28	P35637	FUS_HUMAN	FUS	RNA-binding protein FUS
SGGGVPTDEEQATGLER	N-term	dimethyl	neo	A	E	33	49	17	P10606	COX5B_HUMAN	COX5B	Cytochrome c oxidase subunit 5B, mitochondrial
SGGGYGNQDQSGGGGSGGYGQQDR	N-term	dimethyl	neo	G	G	190	213	24	P35637	FUS_HUMAN	FUS	RNA-binding protein FUS
SGGIGYPYPR	N-term	dimethyl	neo	G	A	746	755	10	Q00839	HNRPU_HUMAN	HNRNPU	Heterogeneous nuclear ribonucleoprotein U
SGGTTMYPGIADR	N-term	dimethyl	neo	L	M	300	312	13	P63261	ACTG_HUMAN	ACTG1	Actin, cytoplasmic 2
SGMCKAGFAGDDAPR	N-term	dimethyl	neo	G	A	14	28	15	P63261	ACTG_HUMAN	ACTG1	Actin, cytoplasmic 2
SGPGASSGTSGDHGELVVR	N-term	dimethyl	neo	S	I	65	83	19	P29692	EF1D_HUMAN	EEF1D	Elongation factor 1-delta
SGPVHISGQHLVAVEEDAESEDEEEEDVKLLSISGKR	N-term	dimethyl	neo	G	S	106	142	37	P06748	NPM_HUMAN	NPM1	Nucleophosmin
SGQEFWPGQSAADILSGAASR	N-term	dimethyl	neo	A	R	22	42	21	Q9Y2G5	OFUT2_HUMAN	POFUT2	GDP-fucose protein O-fucosyltransferase 2
SGSHLANNSDPESTFR	N-term	dimethyl	neo	Q	Q	288	303	16	O15027	SC16A_HUMAN	SEC16A	Protein transport protein Sec16A
SGSMMGSDMR	N-term	dimethyl	neo	M	T	654	663	10	P23246	SFPQ_HUMAN	SFPQ	Splicing factor, proline- and glutamine-rich
SGSPGPGEGSAGGEKR	N-term	dimethyl	neo	A	S	17	32	16	Q13263	TIF1B_HUMAN	TRIM28	Transcription intermediary factor 1-beta
SGTLGHPGSLDETTYER	N-term	dimethyl	neo	K	L	81	97	17	Q16595	FRDA_HUMAN	FXN	Frataxin, mitochondrial
SGTSGDHGELVVR	N-term	dimethyl	neo	S	I	71	83	13	P29692	EF1D_HUMAN	EEF1D	Elongation factor 1-delta
SGYDYSYAGGR	N-term	dimethyl	neo	G	G	367	377	11	P61978	HNRPK_HUMAN	HNRNPK	Heterogeneous nuclear ribonucleoprotein K
SGYGVPGPTWDR	N-term	dimethyl	neo	A	G	130	141	12	Q08211	DHX9_HUMAN	DHX9	ATP-dependent RNA helicase A
SHGSQETDEEFDAR	N-term	dimethyl	neo	Y	W	42	55	14	P20674	COX5A_HUMAN	COX5A	Cytochrome c oxidase subunit 5A, mitochondrial
SHIEDQAEQFFR	N-term	dimethyl	neo	A	S	28	39	12	Q92643	GPI8_HUMAN	PIGK	GPI-anchor transamidase
SHMGGNYGDDR	N-term	dimethyl	neo	G	R	462	472	11	P35637	FUS_HUMAN	FUS	RNA-binding protein FUS
SHTDIKVPDFSEYR	N-term	dimethyl	neo	Y	R	88	101	14	P0C7P4	UCRIL_HUMAN	UQCRFS1P1	Putative cytochrome b-c1 complex subunit Rieske-like protein 1
SHTDIKVPDFSEYRR	N-term	dimethyl	neo	Y	L	88	102	15	P0C7P4	UCRIL_HUMAN	UQCRFS1P1	Putative cytochrome b-c1 complex subunit Rieske-like protein 1
SHYHDEGYGPPPPHYEGR	N-term	dimethyl	neo	H	R	326	343	18	P14866	HNRPL_HUMAN	HNRNPL	Heterogeneous nuclear ribonucleoprotein L
SIAAHLDNQVPVESPR	N-term	dimethyl	neo	Q	A	31	46	16	P51398	RT29_HUMAN	DAP3	28S ribosomal protein S29, mitochondrial
SIELPMDNKTNKR	N-term	dimethyl	neo	E	R	210	222	13	Q14103	HNRPD_HUMAN	HNRNPD	Heterogeneous nuclear ribonucleoprotein D0
SIKIDEPLEGSEDR	N-term	dimethyl	neo	A	I	420	433	14	P61978	HNRPK_HUMAN	HNRNPK	Heterogeneous nuclear ribonucleoprotein K
SIMKCDVDIR	N-term	dimethyl	neo	N	K	281	290	10	P63261	ACTG_HUMAN	ACTG1	Actin, cytoplasmic 2
SIQMNVAEVDKVTGR	N-term	dimethyl	neo	A	F	31	45	15	P63220	RS21_HUMAN	RPS21	40S ribosomal protein S21
SIYNPEVLDITEETLHSR	N-term	dimethyl	neo	G	F	197	214	18	P05388	RLA0_HUMAN	RPLP0	60S acidic ribosomal protein P0
SKDNEGSWFR	N-term	dimethyl	neo	Y	S	36	45	10	Q9BPW8	NIPS1_HUMAN	NIPSNAP1	Protein NipSnap homolog 1
SKDQITAGNAAR	N-term	dimethyl	neo	Q	K	35	46	12	P22234	PUR6_HUMAN	PAICS	Bifunctional phosphoribosylaminoimidazole carboxylase/phosphoribosylaminoimidazole succinocarboxamide synthetase
SKEMFEDTVEER	N-term	dimethyl	neo	A	V	3	14	12	Q16576	RBBP7_HUMAN	RBBP7	Histone-binding protein RBBP7
SKEQVANSAFVER	N-term	dimethyl	neo	E	V	490	502	13	P08238	HS90B_HUMAN	HSP90AB1	Heat shock protein HSP 90-beta
SKGPPDFSSDEEREPTPVLGSGAAAAGR	N-term	dimethyl	neo	N	S	59	86	28	P42167	LAP2B_HUMAN	TMPO	Lamina-associated polypeptide 2, isoforms beta/gamma
SKPGAAMVEMADGYAVDR	N-term	dimethyl	neo	K	A	417	434	18	P14866	HNRPL_HUMAN	HNRNPL	Heterogeneous nuclear ribonucleoprotein L
SKSESPKEPEQLR	N-term	dimethyl	original	M	K	2	14	13	P09651	ROA1_HUMAN	HNRNPA1	Heterogeneous nuclear ribonucleoprotein A1
SKSFQQSSLSR	N-term	dimethyl	original	M	D	2	12	11	P43243	MATR3_HUMAN	MATR3	Matrin-3
SLAEGSVTSVGSVNPAENFR	N-term	dimethyl	neo	S	V	580	599	20	P13010	XRCC5_HUMAN	XRCC5	X-ray repair cross-complementing protein 5
SLALGSVTVHSSEPEVR	N-term	dimethyl	neo	C	I	23	39	17	Q9Y624	JAM1_HUMAN	F11R	Junctional adhesion molecule A
SLDLGGDSAGR	N-term	dimethyl	neo	G	S	59	69	11	Q00839	HNRPU_HUMAN	HNRNPU	Heterogeneous nuclear ribonucleoprotein U
SLEKSYELPDGQVITIGNER	N-term	dimethyl	neo	S	F	235	254	20	P63261	ACTG_HUMAN	ACTG1	Actin, cytoplasmic 2
SLIQKAKLAEQAER	N-term	dimethyl	neo	A	Y	5	18	14	P31947	1433S_HUMAN	SFN	14-3-3 protein sigma
SLLNKPKSEMTPEELQKR	N-term	dimethyl	original	M	E	2	19	18	P62316	SMD2_HUMAN	SNRPD2	Small nuclear ribonucleoprotein Sm D2
SLPDICYR	N-term	dimethyl	neo	S	C	49	56	8	P62633	CNBP_HUMAN	CNBP	CCHC-type zinc finger nucleic acid binding protein
SLPPSAAVAASSSLR	N-term	dimethyl	neo	N	I	409	423	15	Q9Y2U8	MAN1_HUMAN	LEMD3	Inner nuclear membrane protein Man1
SLQPVPER	N-term	dimethyl	neo	Y	R	32	39	8	Q9NQH7	XPP3_HUMAN	XPNPEP3	Xaa-Pro aminopeptidase 3
SLQPVPERR	N-term	dimethyl	neo	Y	I	32	40	9	Q9NQH7	XPP3_HUMAN	XPNPEP3	Xaa-Pro aminopeptidase 3
SLVPIGR	N-term	dimethyl	neo	D	G	198	204	7	P25705	ATPA_HUMAN	ATP5F1A	ATP synthase subunit alpha, mitochondrial
SMAEVDAAMAARPHSIDGR	N-term	dimethyl	neo	S	V	71	89	19	P22626	ROA2_HUMAN	HNRNPA2B1	Heterogeneous nuclear ribonucleoproteins A2/B1
SMDPSGAHPSVR	N-term	dimethyl	neo	G	Q	20	31	12	Q07666	KHDR1_HUMAN	KHDRBS1	KH domain-containing, RNA-binding, signal transduction-associated protein 1
SNEFSVIADPR	N-term	dimethyl	neo	D	G	227	237	11	P14625	ENPL_HUMAN	HSP90B1	Endoplasmin
SNESLVVNR	N-term	dimethyl	neo	S	V	289	297	9	P42167	LAP2B_HUMAN	TMPO	Lamina-associated polypeptide 2, isoforms beta/gamma
SNIPFITVPLSR	N-term	dimethyl	neo	W	T	44	55	12	P54886	P5CS_HUMAN	ALDH18A1	Delta-1-pyrroline-5-carboxylate synthase
SNKNRPEDYQGGR	N-term	dimethyl	neo	G	T	106	118	13	Q15084	PDIA6_HUMAN	PDIA6	Protein disulfide-isomerase A6
SNSASAANGNDSKKFKGDSR	N-term	dimethyl	neo	S	S	33	52	20	P26599	PTBP1_HUMAN	PTBP1	Polypyrimidine tract-binding protein 1
SNTTAIAEAWAR	N-term	dimethyl	neo	L	L	379	390	12	P68363	TBA1B_HUMAN	TUBA1B	Tubulin alpha-1B chain
SNVTNKTDPR	N-term	dimethyl	neo	A	S	3	12	10	P07910	HNRPC_HUMAN	HNRNPC	Heterogeneous nuclear ribonucleoproteins C1/C2
SNYDQQHDSYSQNQQSYHSQR	N-term	dimethyl	neo	Q	E	133	153	21	Q92804	RBP56_HUMAN	TAF15	TATA-binding protein-associated factor 2N
SPAAAAAGAGER	N-term	dimethyl	original	M	R	2	13	12	A8CG34	P121C_HUMAN	POM121C	Nuclear envelope pore membrane protein POM 121C
SPAAAPGGTDEKPSGKER	N-term	dimethyl	neo	Q	R	16	33	18	Q13200	PSMD2_HUMAN	PSMD2	26S proteasome non-ATPase regulatory subunit 2
SPAGGPLEDVVIER	N-term	dimethyl	neo	A	Y	35	48	14	Q96AY3	FKB10_HUMAN	FKBP10	Peptidyl-prolyl cis-trans isomerase FKBP10
SPALTIENEHIR	N-term	dimethyl	neo	W	A	602	613	12	O00754	MA2B1_HUMAN	MAN2B1	Lysosomal alpha-mannosidase
SPDTANDGFVR	N-term	dimethyl	neo	N	L	104	114	11	P31943	HNRH1_HUMAN	HNRNPH1	Heterogeneous nuclear ribonucleoprotein H
SPGHVDFSSEVTAALR	N-term	dimethyl	neo	D	V	105	120	16	P13639	EF2_HUMAN	EEF2	Elongation factor 2
SPGPGEGSAGGEKR	N-term	dimethyl	neo	G	S	19	32	14	Q13263	TIF1B_HUMAN	TRIM28	Transcription intermediary factor 1-beta
SPHAVDGNTVELKR	N-term	dimethyl	neo	A	A	68	81	14	Q13151	ROA0_HUMAN	HNRNPA0	Heterogeneous nuclear ribonucleoprotein A0
SPKEPEQLR	N-term	dimethyl	neo	E	K	6	14	9	P09651	ROA1_HUMAN	HNRNPA1	Heterogeneous nuclear ribonucleoprotein A1
SPKEYTAGR	N-term	dimethyl	neo	A	E	112	120	9	P07237	PDIA1_HUMAN	P4HB	Protein disulfide-isomerase
SPLVLEVDPNIQAVR	N-term	dimethyl	neo	L	T	74	88	15	P05787	K2C8_HUMAN	KRT8	Keratin, type II cytoskeletal 8
SPNPEIPALLDGR	N-term	dimethyl	neo	H	L	361	373	13	P49327	FAS_HUMAN	FASN	Fatty acid synthase
SPNKGLLSDSMTDVPVDTGVAAR	N-term	dimethyl	neo	N	T	12	34	23	O43399	TPD54_HUMAN	TPD52L2	Tumor protein D54
SPPITAR	N-term	dimethyl	neo	D	N	37	43	7	P14618	KPYM_HUMAN	PKM	Pyruvate kinase PKM
SPSAAIYNIDTSSESPDHYLVDHTLDGR	N-term	dimethyl	neo	G	V	856	883	28	P49327	FAS_HUMAN	FASN	Fatty acid synthase
SPTPPLFSLPEAR	N-term	dimethyl	original	M	T	2	14	13	Q96FV9	THOC1_HUMAN	THOC1	THO complex subunit 1
SPVIFAGGQDR	N-term	dimethyl	neo	S	Y	189	199	11	Q15366	PCBP2_HUMAN	PCBP2	Poly(rC)-binding protein 2
SQETDEEFDAR	N-term	dimethyl	neo	G	W	45	55	11	P20674	COX5A_HUMAN	COX5A	Cytochrome c oxidase subunit 5A, mitochondrial
SQFSVPSSYHFTEDPGAFPVATNGER	N-term	dimethyl	neo	C	F	36	61	26	Q6P179	ERAP2_HUMAN	ERAP2	Endoplasmic reticulum aminopeptidase 2
SQGDCSYSR	N-term	dimethyl	neo	Y	T	39	47	9	Q96LL9	DJC30_HUMAN	DNAJC30	DnaJ homolog subfamily C member 30, mitochondrial
SQGDREPVYR	N-term	dimethyl	neo	G	D	21	30	10	Q96FM1	PGAP3_HUMAN	PGAP3	Post-GPI attachment to proteins factor 3
SQKEESAASGGAAYTKR	N-term	dimethyl	neo	S	Y	331	347	17	Q9Y2W1	TR150_HUMAN	THRAP3	Thyroid hormone receptor-associated protein 3
SQSGDEMTSLSEYVSR	N-term	dimethyl	neo	T	M	460	475	16	P08238	HS90B_HUMAN	HSP90AB1	Heat shock protein HSP 90-beta
SQSTSYLPGYVPKTSLSSPPWPEVVLPDPVEETR	N-term	dimethyl	neo	N	H	41	74	34	Q7Z2W9	RM21_HUMAN	MRPL21	39S ribosomal protein L21, mitochondrial
SQTPMYGSGSR	N-term	dimethyl	neo	G	T	773	783	11	O00267	SPT5H_HUMAN	SUPT5H	Transcription elongation factor SPT5
SQTQGPPDYPR	N-term	dimethyl	neo	L	F	27	37	11	Q13405	RM49_HUMAN	MRPL49	39S ribosomal protein L49, mitochondrial
SREIQTAVR	N-term	dimethyl	neo	T	L	92	100	9	P57053	H2BFS_HUMAN	H2BC12L	Histone H2B type F-S
SRGPQGVEDGDRPQPSSKTPR	N-term	dimethyl	neo	Q	I	34	54	21	Q96EY8	MMAB_HUMAN	MMAB	Corrinoid adenosyltransferase MMAB
SRQEMQEVQSSR	N-term	dimethyl	neo	L	S	189	200	12	P22626	ROA2_HUMAN	HNRNPA2B1	Heterogeneous nuclear ribonucleoproteins A2/B1
SRQGPAETGGQGQPQGPGLR	N-term	dimethyl	neo	L	T	39	58	20	O43819	SCO2_HUMAN	SCO2	Protein SCO2 homolog, mitochondrial
SRSQESGYYDR	N-term	dimethyl	neo	G	M	206	216	11	P43243	MATR3_HUMAN	MATR3	Matrin-3
SRTDDEVVQR	N-term	dimethyl	neo	G	E	42	51	10	P14625	ENPL_HUMAN	HSP90B1	Endoplasmin
SRYDDYSSSR	N-term	dimethyl	neo	S	D	308	317	10	P38159	RBMX_HUMAN	RBMX	RNA-binding motif protein, X chromosome
SSAASVYAGAGGSGSR	N-term	dimethyl	neo	V	I	30	45	16	P05783	K1C18_HUMAN	KRT18	Keratin, type I cytoskeletal 18
SSAEFKEKLDMSR	N-term	dimethyl	neo	Y	F	50	62	13	Q8N442	GUF1_HUMAN	GUF1	Translation factor GUF1, mitochondrial
SSAQEEASGVALGEAPDHSYESLR	N-term	dimethyl	neo	G	V	36	59	24	Q13011	ECH1_HUMAN	ECH1	Delta(3,5)-Delta(2,4)-dienoyl-CoA isomerase, mitochondrial
SSDDVIELTPSNFNR	N-term	dimethyl	neo	S	E	23	37	15	Q15084	PDIA6_HUMAN	PDIA6	Protein disulfide-isomerase A6
SSDEEGSQDESLDSKTTLTSDESVKDHTTAGR	N-term	dimethyl	neo	A	V	22	53	32	Q9UBV2	SE1L1_HUMAN	SEL1L	Protein sel-1 homolog 1
SSDIQVKELEKR	N-term	dimethyl	neo	A	A	3	14	12	P16949	STMN1_HUMAN	STMN1	Stathmin
SSEAPPLINEDVKR	N-term	dimethyl	neo	A	T	25	38	14	P04843	RPN1_HUMAN	RPN1	Dolichyl-diphosphooligosaccharide--protein glycosyltransferase subunit 1
SSEDYIHR	N-term	dimethyl	neo	N	I	421	428	8	P17844	DDX5_HUMAN	DDX5	Probable ATP-dependent RNA helicase DDX5
SSEMKTEDELR	N-term	dimethyl	neo	Y	V	68	78	11	Q13825	AUHM_HUMAN	AUH	Methylglutaconyl-CoA hydratase, mitochondrial
SSEPPAAKASAVR	N-term	dimethyl	neo	L	A	31	43	13	Q5JTZ9	SYAM_HUMAN	AARS2	Alanine--tRNA ligase, mitochondrial
SSEQSLVPSPPEPR	N-term	dimethyl	neo	H	Q	49	62	14	Q9BQ95	ECSIT_HUMAN	ECSIT	Evolutionarily conserved signaling intermediate in Toll pathway, mitochondrial
SSFDLDYDFQR	N-term	dimethyl	neo	S	D	120	130	11	P07910	HNRPC_HUMAN	HNRNPC	Heterogeneous nuclear ribonucleoproteins C1/C2
SSFGSGAGSSSFSR	N-term	dimethyl	neo	G	T	441	454	14	P05787	K2C8_HUMAN	KRT8	Keratin, type II cytoskeletal 8
SSFIAARNFHASNTHLQKTGTAEMSSILEER	N-term	dimethyl	neo	G	I	28	58	31	P25705	ATPA_HUMAN	ATP5F1A	ATP synthase subunit alpha, mitochondrial
SSGAHGEEGSAR	N-term	dimethyl	neo	M	M	25	36	12	P12074	CX6A1_HUMAN	COX6A1	Cytochrome c oxidase subunit 6A1, mitochondrial
SSGGAPSNSGPQGHGEIHR	N-term	dimethyl	neo	Y	V	44	62	19	Q5T6X4	F162B_HUMAN	FAM162B	Protein FAM162B
SSGGGSGGGYGNQDQSGGGGSGGYGQQDR	N-term	dimethyl	neo	M	G	185	213	29	P35637	FUS_HUMAN	FUS	RNA-binding protein FUS
SSGKATGDETGAKVER	N-term	dimethyl	neo	S	A	237	252	16	P61247	RS3A_HUMAN	RPS3A	40S ribosomal protein S3a
SSGNEPAENPVTPMLR	N-term	dimethyl	neo	F	H	30	45	16	Q7L592	NDUF7_HUMAN	NDUFAF7	Protein arginine methyltransferase NDUFAF7, mitochondrial
SSGPGASSGTSGDHGELVVR	N-term	dimethyl	neo	G	I	64	83	20	P29692	EF1D_HUMAN	EEF1D	Elongation factor 1-delta
SSGSLSAGDDACDVR	N-term	dimethyl	neo	Y	A	30	44	15	Q96GW9	SYMM_HUMAN	MARS2	Methionine--tRNA ligase, mitochondrial
SSHHPTDITSLDQYVER	N-term	dimethyl	neo	Q	M	514	530	17	P14625	ENPL_HUMAN	HSP90B1	Endoplasmin
SSIGTGYDLSASTFSPDGR	N-term	dimethyl	original	M	V	2	20	19	P25788	PSA3_HUMAN	PSMA3	Proteasome subunit alpha type-3
SSLAEEAAR	N-term	dimethyl	neo	L	A	22	30	9	Q9BYD3	RM04_HUMAN	MRPL4	39S ribosomal protein L4, mitochondrial
SSLEKSYELPDGQVITIGNER	N-term	dimethyl	neo	S	F	234	254	21	P63261	ACTG_HUMAN	ACTG1	Actin, cytoplasmic 2
SSMAEVDAAMAARPHSIDGR	N-term	dimethyl	neo	F	V	70	89	20	P22626	ROA2_HUMAN	HNRNPA2B1	Heterogeneous nuclear ribonucleoproteins A2/B1
SSNSASAANGNDSKKFKGDSR	N-term	dimethyl	neo	M	S	32	52	21	P26599	PTBP1_HUMAN	PTBP1	Polypyrimidine tract-binding protein 1
SSPGGVYATR	N-term	dimethyl	neo	A	S	55	64	10	P08670	VIME_HUMAN	VIM	Vimentin
SSQEPEAPPPR	N-term	dimethyl	neo	Q	D	264	274	11	Q9UNF1	MAGD2_HUMAN	MAGED2	Melanoma-associated antigen D2
SSQKEESAASGGAAYTKR	N-term	dimethyl	neo	G	Y	330	347	18	Q9Y2W1	TR150_HUMAN	THRAP3	Thyroid hormone receptor-associated protein 3
SSSATAQGTPEKKEEPDPLQDKSISLYQR	N-term	dimethyl	neo	F	F	97	125	29	Q96ND0	F210A_HUMAN	FAM210A	Protein FAM210A
SSSDDVIELTPSNFNR	N-term	dimethyl	neo	Y	E	22	37	16	Q15084	PDIA6_HUMAN	PDIA6	Protein disulfide-isomerase A6
SSSGKATGDETGAKVER	N-term	dimethyl	neo	G	A	236	252	17	P61247	RS3A_HUMAN	RPS3A	40S ribosomal protein S3a
SSSGVIPNEKIR	N-term	dimethyl	neo	W	N	36	47	12	Q96RP9	EFGM_HUMAN	GFM1	Elongation factor G, mitochondrial
SSSLEKSYELPDGQVITIGNER	N-term	dimethyl	neo	S	F	233	254	22	P63261	ACTG_HUMAN	ACTG1	Actin, cytoplasmic 2
SSSLQKPVASPGKASSQR	N-term	dimethyl	neo	Y	K	36	53	18	Q9Y375	CIA30_HUMAN	NDUFAF1	Complex I intermediate-associated protein 30, mitochondrial
SSSSLEKSYELPDGQVITIGNER	N-term	dimethyl	neo	A	F	232	254	23	P63261	ACTG_HUMAN	ACTG1	Actin, cytoplasmic 2
SSSSSQLPLGQER	N-term	dimethyl	neo	F	Q	47	59	13	O75127	PTCD1_HUMAN	PTCD1	Pentatricopeptide repeat-containing protein 1, mitochondrial
SSSVPASDPSDGQR	N-term	dimethyl	neo	V	R	27	40	14	P54098	DPOG1_HUMAN	POLG	DNA polymerase subunit gamma-1
SSSYGQQSSFR	N-term	dimethyl	neo	Q	Q	258	268	11	Q01844	EWS_HUMAN	EWSR1	RNA-binding protein EWS
SSTSQPLDQVTGSVWNLGR	N-term	dimethyl	neo	A	L	29	47	19	Q96PE7	MCEE_HUMAN	MCEE	Methylmalonyl-CoA epimerase, mitochondrial
SSVPEASPAHTSR	N-term	dimethyl	neo	Y	G	637	649	13	Q6JQN1	ACD10_HUMAN	ACAD10	Acyl-CoA dehydrogenase family member 10
SSVVATSKER	N-term	dimethyl	neo	Q	T	114	123	10	Q9H307	PININ_HUMAN	PNN	Pinin
SSYGQQSSFR	N-term	dimethyl	neo	S	Q	259	268	10	Q01844	EWS_HUMAN	EWSR1	RNA-binding protein EWS
SSYQIPTENSMTAR	N-term	dimethyl	neo	Q	N	1059	1072	14	Q14126	DSG2_HUMAN	DSG2	Desmoglein-2
SSYSQQPYNNQGQQQNMESSGSQGGR	N-term	dimethyl	neo	Q	A	76	101	26	Q92804	RBP56_HUMAN	TAF15	TATA-binding protein-associated factor 2N
STAGASGGAYEHR	N-term	dimethyl	neo	N	Y	363	375	13	P31943	HNRH1_HUMAN	HNRNPH1	Heterogeneous nuclear ribonucleoprotein H
STAVYSATPVPTPSLPER	N-term	dimethyl	neo	F	T	23	40	18	P82673	RT35_HUMAN	MRPS35	28S ribosomal protein S35, mitochondrial
STEPPYSQKR	N-term	dimethyl	neo	D	Y	157	166	10	P68104	EF1A1_HUMAN	EEF1A1	Elongation factor 1-alpha 1
STGGDFGNPLR	N-term	dimethyl	original	M	K	2	12	11	P20340	RAB6A_HUMAN	RAB6A	Ras-related protein Rab-6A
STGGLLLPSDTKR	N-term	dimethyl	neo	T	S	306	318	13	P12956	XRCC6_HUMAN	XRCC6	X-ray repair cross-complementing protein 6
STGIYEALELR	N-term	dimethyl	neo	A	D	40	50	11	P06733	ENOA_HUMAN	ENO1	Alpha-enolase
STGPAPMAPPR	N-term	dimethyl	neo	N	A	417	427	11	Q13263	TIF1B_HUMAN	TRIM28	Transcription intermediary factor 1-beta
STGPSEPGAFQPPPKPVIVDKHRPVEPER	N-term	dimethyl	neo	Q	R	45	73	29	P49406	RM19_HUMAN	MRPL19	39S ribosomal protein L19, mitochondrial
STGPSEPGAFQPPPKPVIVDKHRPVEPERR	N-term	dimethyl	neo	Q	F	45	74	30	P49406	RM19_HUMAN	MRPL19	39S ribosomal protein L19, mitochondrial
STGTFVVSQPLNYR	N-term	dimethyl	original	M	G	2	15	14	P49189	AL9A1_HUMAN	ALDH9A1	4-trimethylaminobutyraldehyde dehydrogenase
STISEVALQSGR	N-term	dimethyl	neo	Y	G	44	55	12	Q7KZN9	COX15_HUMAN	COX15	Cytochrome c oxidase assembly protein COX15 homolog
STMPETETHER	N-term	dimethyl	neo	F	E	58	68	11	Q32P41	TRM5_HUMAN	TRMT5	tRNA (guanine(37)-N1)-methyltransferase
STNENANTPAAR	N-term	dimethyl	original	M	L	2	13	12	P52292	IMA1_HUMAN	KPNA2	Importin subunit alpha-1
STNVQKEGQGSQTLR	N-term	dimethyl	neo	Y	V	68	82	15	Q6PML9	ZNT9_HUMAN	SLC30A9	Zinc transporter 9
STPEKTEQFYR	N-term	dimethyl	neo	N	K	105	115	11	O76021	RL1D1_HUMAN	RSL1D1	Ribosomal L1 domain-containing protein 1
STPLLTVR	N-term	dimethyl	neo	P	G	4	11	8	Q9BY44	EIF2A_HUMAN	EIF2A	Eukaryotic translation initiation factor 2A
STPPLAASGMAPGPFAGPQAQQAAR	N-term	dimethyl	original	M	E	2	26	25	Q96HR3	MED30_HUMAN	MED30	Mediator of RNA polymerase II transcription subunit 30
STSSEPAAKPEVDPVENEAVAPEFTNR	N-term	dimethyl	neo	L	N	25	51	27	Q9H0U6	RM18_HUMAN	MRPL18	39S ribosomal protein L18, mitochondrial
STSSGLEVVAPEGTSAPGGGPGTLDDSATICR	N-term	dimethyl	neo	G	V	598	629	32	Q13263	TIF1B_HUMAN	TRIM28	Transcription intermediary factor 1-beta
STSVTSDNLSR	N-term	dimethyl	neo	Y	H	7	17	11	Q15691	MARE1_HUMAN	MAPRE1	Microtubule-associated protein RP/EB family member 1
STVIHYEIPEER	N-term	dimethyl	neo	A	E	30	41	12	Q9UN70	PCDGK_HUMAN	PCDHGC3	Protocadherin gamma-C3
SVDFSLADAINTEFKNTR	N-term	dimethyl	neo	D	T	83	100	18	P08670	VIME_HUMAN	VIM	Vimentin
SVDLEETGR	N-term	dimethyl	neo	T	V	65	73	9	P25705	ATPA_HUMAN	ATP5F1A	ATP synthase subunit alpha, mitochondrial
SVEESTPISR	N-term	dimethyl	neo	M	E	296	305	10	Q04637	IF4G1_HUMAN	EIF4G1	Eukaryotic translation initiation factor 4 gamma 1
SVEGQLEFR	N-term	dimethyl	neo	F	A	330	338	9	P07900	HS90A_HUMAN	HSP90AA1	Heat shock protein HSP 90-alpha
SVGLLDTPR	N-term	dimethyl	neo	A	S	17	25	9	Q9Y2V2	CHSP1_HUMAN	CARHSP1	Calcium-regulated heat-stable protein 1
SVGVVIGR	N-term	dimethyl	neo	H	S	333	340	8	Q92945	FUBP2_HUMAN	KHSRP	Far upstream element-binding protein 2
SVLDPDEGIR	N-term	dimethyl	neo	T	F	83	92	10	O75390	CISY_HUMAN	CS	Citrate synthase, mitochondrial
SVLDVVR	N-term	dimethyl	neo	D	K	115	121	7	P07437	TBB5_HUMAN	TUBB	Tubulin beta chain
SVNDPPDVLDR	N-term	dimethyl	neo	L	Q	190	200	11	Q12906	ILF3_HUMAN	ILF3	Interleukin enhancer-binding factor 3
SVNPAENFR	N-term	dimethyl	neo	G	V	591	599	9	P13010	XRCC5_HUMAN	XRCC5	X-ray repair cross-complementing protein 5
SVPAAEPEYPKGIR	N-term	dimethyl	neo	P	A	4	17	14	P54819	KAD2_HUMAN	AK2	Adenylate kinase 2, mitochondrial
SVPGIER	N-term	dimethyl	neo	G	M	397	403	7	P52272	HNRPM_HUMAN	HNRNPM	Heterogeneous nuclear ribonucleoprotein M
SVQQQAAQPTR	N-term	dimethyl	neo	L	W	340	350	11	Q9Y5A9	YTHD2_HUMAN	YTHDF2	YTH domain-containing family protein 2
SVSLNDTETR	N-term	dimethyl	neo	H	K	164	173	10	Q9P0L0	VAPA_HUMAN	VAPA	Vesicle-associated membrane protein-associated protein A
SVSTQSEPHGSPISR	N-term	dimethyl	neo	H	R	27	41	15	Q5ST30	SYVM_HUMAN	VARS2	Valine--tRNA ligase, mitochondrial
SVSVPDSSGPER	N-term	dimethyl	neo	A	I	75	86	12	P61978	HNRPK_HUMAN	HNRNPK	Heterogeneous nuclear ribonucleoprotein K
SVTSVGSVNPAENFR	N-term	dimethyl	neo	G	V	585	599	15	P13010	XRCC5_HUMAN	XRCC5	X-ray repair cross-complementing protein 5
SVTVHSSEPEVR	N-term	dimethyl	neo	G	I	28	39	12	Q9Y624	JAM1_HUMAN	F11R	Junctional adhesion molecule A
SVVPPNR	N-term	dimethyl	original	M	S	1	7	7	P34913	HYES_HUMAN	EPHX2	Bifunctional epoxide hydrolase 2
SVYAGAGGSGSR	N-term	dimethyl	neo	A	I	34	45	12	P05783	K1C18_HUMAN	KRT18	Keratin, type I cytoskeletal 18
SVYPTQEELEAVQNMVSHTER	N-term	dimethyl	neo	S	A	20	40	21	Q12906	ILF3_HUMAN	ILF3	Interleukin enhancer-binding factor 3
SYAAISQVDR	N-term	dimethyl	neo	D	L	93	102	10	P09496	CLCA_HUMAN	CLTA	Clathrin light chain A
SYDEQSNYDQQHDSYSQNQQSYHSQR	N-term	dimethyl	neo	G	E	128	153	26	Q92804	RBP56_HUMAN	TAF15	TATA-binding protein-associated factor 2N
SYDQQSGYDQHQGSYDEQSNYDQQHDSYSQNQQSYHSQR	N-term	dimethyl	neo	D	E	115	153	39	Q92804	RBP56_HUMAN	TAF15	TATA-binding protein-associated factor 2N
SYELPDGQVITIGNER	N-term	dimethyl	neo	K	F	239	254	16	P63261	ACTG_HUMAN	ACTG1	Actin, cytoplasmic 2
SYESYGNSR	N-term	dimethyl	neo	D	S	284	292	9	P38159	RBMX_HUMAN	RBMX	RNA-binding motif protein, X chromosome
SYGIGDEEHDQEGR	N-term	dimethyl	neo	V	V	143	156	14	P27695	APEX1_HUMAN	APEX1	DNA-(apurinic or apyrimidinic site) endonuclease
SYKDFSESR	N-term	dimethyl	neo	C	N	473	481	9	P14866	HNRPL_HUMAN	HNRNPL	Heterogeneous nuclear ribonucleoprotein L
SYLNQSYGMDNHSGGGGGSR	N-term	dimethyl	neo	D	F	51	70	20	Q5BKZ1	ZN326_HUMAN	ZNF326	DBIRD complex subunit ZNF326
SYSPEPDQR	N-term	dimethyl	neo	C	R	20	28	9	O14773	TPP1_HUMAN	TPP1	Tripeptidyl-peptidase 1
SYSQAPSQYSQQSSSYGQQSSFR	N-term	dimethyl	neo	G	Q	246	268	23	Q01844	EWS_HUMAN	EWSR1	RNA-binding protein EWS
SYSQNQQSYHSQR	N-term	dimethyl	neo	D	E	141	153	13	Q92804	RBP56_HUMAN	TAF15	TATA-binding protein-associated factor 2N
SYSQQPYNNQGQQQNMESSGSQGGR	N-term	dimethyl	neo	S	A	77	101	25	Q92804	RBP56_HUMAN	TAF15	TATA-binding protein-associated factor 2N
SYVGDEAQSKR	N-term	dimethyl	neo	D	G	52	62	11	P63261	ACTG_HUMAN	ACTG1	Actin, cytoplasmic 2
TAASSSSLEKSYELPDGQVITIGNER	N-term	dimethyl	neo	A	F	229	254	26	P63261	ACTG_HUMAN	ACTG1	Actin, cytoplasmic 2
TAAVGGVFDVSNADR	N-term	dimethyl	neo	D	L	327	341	15	P12277	KCRB_HUMAN	CKB	Creatine kinase B-type
TADVHFER	N-term	dimethyl	neo	G	K	148	155	8	Q86V81	THOC4_HUMAN	ALYREF	THO complex subunit 4
TAEDSTAAMSSDSAAGSSAKVPEGVAGAPNEAALLALMER	N-term	dimethyl	original	M	T	2	41	40	A0AV96	RBM47_HUMAN	RBM47	RNA-binding protein 47
TAEEMKATESGAQSAPLPMEGVDISPKQDEGVLKVIKR	N-term	dimethyl	original	M	E	2	39	38	Q02790	FKBP4_HUMAN	FKBP4	Peptidyl-prolyl cis-trans isomerase FKBP4
TAELIEQAAQYTNAVR	N-term	dimethyl	neo	L	D	5	20	16	P09661	RU2A_HUMAN	SNRPA1	U2 small nuclear ribonucleoprotein A'
TAEMSSILEER	N-term	dimethyl	neo	G	I	48	58	11	P25705	ATPA_HUMAN	ATP5F1A	ATP synthase subunit alpha, mitochondrial
TAETQHIADQVR	N-term	dimethyl	neo	A	S	13	24	12	P04080	CYTB_HUMAN	CSTB	Cystatin-B
TAGDTHLGGEDFDNR	N-term	dimethyl	neo	S	M	222	236	15	P11142	HSP7C_HUMAN	HSPA8	Heat shock cognate 71 kDa protein
TAGEIPVVAIR	N-term	dimethyl	neo	S	T	319	329	11	P30101	PDIA3_HUMAN	PDIA3	Protein disulfide-isomerase A3
TAGINADGHLINTGQAMDSSDNSER	N-term	dimethyl	neo	M	T	287	311	25	Q02447	SP3_HUMAN	SP3	Transcription factor Sp3
TAGPEEAALPPEQSR	N-term	dimethyl	neo	A	V	24	38	15	Q9H1E5	TMX4_HUMAN	TMX4	Thioredoxin-related transmembrane protein 4
TAGQEKFGGLR	N-term	dimethyl	neo	D	D	66	76	11	P62826	RAN_HUMAN	RAN	GTP-binding nuclear protein Ran
TAKGDYPLEAVR	N-term	dimethyl	neo	E	M	365	376	12	P14618	KPYM_HUMAN	PKM	Pyruvate kinase PKM
TAKVEEILEQADYLYESGETEKLYQLLTQYKESEDAELLWR	N-term	dimethyl	neo	A	L	80	120	41	Q96DB5	RMD1_HUMAN	RMDN1	Regulator of microtubule dynamics protein 1
TAMVYPEEAEPKQGR	N-term	dimethyl	neo	G	I	833	847	15	Q16531	DDB1_HUMAN	DDB1	DNA damage-binding protein 1
TANDGFVR	N-term	dimethyl	neo	D	L	107	114	8	P31943	HNRH1_HUMAN	HNRNPH1	Heterogeneous nuclear ribonucleoprotein H
TANIQLHGPPR	N-term	dimethyl	neo	G	V	212	222	11	P35613	BASI_HUMAN	BSG	Basigin
TAQEYGAGTYGASSTTSTGR	N-term	dimethyl	neo	Y	S	651	670	20	Q92841	DDX17_HUMAN	DDX17	Probable ATP-dependent RNA helicase DDX17
TASAGAGGIDGKPR	N-term	dimethyl	neo	A	T	4	17	14	Q02978	M2OM_HUMAN	SLC25A11	Mitochondrial 2-oxoglutarate/malate carrier protein
TASAGIQVVGDDLTVTNPKR	N-term	dimethyl	neo	F	I	308	327	20	P06733	ENOA_HUMAN	ENO1	Alpha-enolase
TASGGTEGGSAESEGAKIDASKNEEDEGHSNSSPR	N-term	dimethyl	neo	G	H	51	85	35	Q14103	HNRPD_HUMAN	HNRNPD	Heterogeneous nuclear ribonucleoprotein D0
TASPKEYTAGR	N-term	dimethyl	neo	D	E	110	120	11	P07237	PDIA1_HUMAN	P4HB	Protein disulfide-isomerase
TATFAQALQFVPETQVSLLDNGLR	N-term	dimethyl	neo	S	V	35	58	24	P31930	QCR1_HUMAN	UQCRC1	Cytochrome b-c1 complex subunit 1, mitochondrial
TATPQQAQEVHEKLR	N-term	dimethyl	neo	K	G	176	190	15	P60174	TPIS_HUMAN	TPI1	Triosephosphate isomerase
TATPVPPR	N-term	dimethyl	neo	A	M	3	10	8	P20700	LMNB1_HUMAN	LMNB1	Lamin-B1
TAYEDYYYHPPPR	N-term	dimethyl	neo	S	M	429	441	13	O43390	HNRPR_HUMAN	HNRNPR	Heterogeneous nuclear ribonucleoprotein R
TDAIGHLDR	N-term	dimethyl	neo	A	Q	300	308	9	Q12906	ILF3_HUMAN	ILF3	Interleukin enhancer-binding factor 3
TDEEPVKKLLESR	N-term	dimethyl	neo	Y	Y	282	294	13	O14979	HNRDL_HUMAN	HNRNPDL	Heterogeneous nuclear ribonucleoprotein D-like
TDEMVELR	N-term	dimethyl	neo	N	I	39	46	8	P61978	HNRPK_HUMAN	HNRNPK	Heterogeneous nuclear ribonucleoprotein K
TDGDKAFVDFLSDEIKEER	N-term	dimethyl	neo	H	K	76	94	19	Q07021	C1QBP_HUMAN	C1QBP	Complement component 1 Q subcomponent-binding protein, mitochondrial
TDGTDNPLSGGDQYQNITVHR	N-term	dimethyl	neo	G	H	61	81	21	P13010	XRCC5_HUMAN	XRCC5	X-ray repair cross-complementing protein 5
TDLDASKIR	N-term	dimethyl	neo	T	S	142	150	9	P12532	KCRU_HUMAN	CKMT1B	Creatine kinase U-type, mitochondrial
TDLEGNFYGPFVDR	N-term	dimethyl	neo	G	Q	175	188	14	nsp5	nsp5		nsp5
TDLNPDNLQGGDDLDPNYVLSSR	N-term	dimethyl	neo	K	V	108	130	23	P12277	KCRB_HUMAN	CKB	Creatine kinase B-type
TDMGTMQER	N-term	dimethyl	neo	A	I	337	345	9	P06576	ATPB_HUMAN	ATP5F1B	ATP synthase subunit beta, mitochondrial
TDMTIGTDSALHR	N-term	dimethyl	neo	G	I	172	184	13	P17858	PFKAL_HUMAN	PFKL	ATP-dependent 6-phosphofructokinase, liver type
TDNAGDQHGGGGGGGGGAGAAGGGGGGENYDDPHKTPASPVVHIR	N-term	dimethyl	neo	K	G	63	107	45	P14866	HNRPL_HUMAN	HNRNPL	Heterogeneous nuclear ribonucleoprotein L
TDNPLSGGDQYQNITVHR	N-term	dimethyl	neo	G	H	64	81	18	P13010	XRCC5_HUMAN	XRCC5	X-ray repair cross-complementing protein 5
TDNTLGTEITVEDQLAR	N-term	dimethyl	neo	N	G	77	93	17	P21796	VDAC1_HUMAN	VDAC1	Voltage-dependent anion-selective channel protein 1
TEADAEKTFEEKQGTEIDGR	N-term	dimethyl	neo	K	S	438	457	20	P19338	NUCL_HUMAN	NCL	Nucleolin
TEAKLVR	N-term	dimethyl	neo	G	K	116	122	7	Q07021	C1QBP_HUMAN	C1QBP	Complement component 1 Q subcomponent-binding protein, mitochondrial
TEAPLNPKANR	N-term	dimethyl	neo	L	E	106	116	11	P63261	ACTG_HUMAN	ACTG1	Actin, cytoplasmic 2
TEDLEDGTCR	N-term	dimethyl	neo	N	V	2094	2103	10	P21333	FLNA_HUMAN	FLNA	Filamin-A
TEEHHLR	N-term	dimethyl	neo	D	D	116	122	7	P09651	ROA1_HUMAN	HNRNPA1	Heterogeneous nuclear ribonucleoprotein A1
TEEKKPETEAAR	N-term	dimethyl	neo	A	A	3	14	12	P61964	WDR5_HUMAN	WDR5	WD repeat-containing protein 5
TEESDLAQQYGVR	N-term	dimethyl	neo	A	G	85	97	13	P07237	PDIA1_HUMAN	P4HB	Protein disulfide-isomerase
TEGAELVDSVLDVVR	N-term	dimethyl	neo	Y	K	107	121	15	P07437	TBB5_HUMAN	TUBB	Tubulin beta chain
TEGGEGFVVKVR	N-term	dimethyl	neo	G	G	5	16	12	P31943	HNRH1_HUMAN	HNRNPH1	Heterogeneous nuclear ribonucleoprotein H
TEGGSAESEGAKIDASKNEEDEGHSNSSPR	N-term	dimethyl	neo	G	H	56	85	30	Q14103	HNRPD_HUMAN	HNRNPD	Heterogeneous nuclear ribonucleoprotein D0
TEGVHEVFSR	N-term	dimethyl	neo	D	N	413	422	10	Q92598	HS105_HUMAN	HSPH1	Heat shock protein 105 kDa
TEIFVGKIPR	N-term	dimethyl	neo	G	D	162	171	10	O60506	HNRPQ_HUMAN	SYNCRIP	Heterogeneous nuclear ribonucleoprotein Q
TEITVEDQLAR	N-term	dimethyl	neo	G	G	83	93	11	P21796	VDAC1_HUMAN	VDAC1	Voltage-dependent anion-selective channel protein 1
TEKQDELGER	N-term	dimethyl	neo	G	G	648	657	10	Q15393	SF3B3_HUMAN	SF3B3	Splicing factor 3B subunit 3
TELPPTHPIR	N-term	dimethyl	neo	M	L	161	170	10	P62258	1433E_HUMAN	YWHAE	14-3-3 protein epsilon
TEMPMIGDR	N-term	dimethyl	neo	G	V	44	52	9	Q02790	FKBP4_HUMAN	FKBP4	Peptidyl-prolyl cis-trans isomerase FKBP4
TENSTSAPAAKPKR	N-term	dimethyl	original	M	A	2	15	14	P07305	H10_HUMAN	H1-0	Histone H1.0
TEPNNLKAR	N-term	dimethyl	neo	S	N	27	35	9	P46779	RL28_HUMAN	RPL28	60S ribosomal protein L28
TEPPYSQKR	N-term	dimethyl	neo	S	Y	158	166	9	P68104	EF1A1_HUMAN	EEF1A1	Elongation factor 1-alpha 1
TEQMTLR	N-term	dimethyl	original	M	G	2	8	7	P63244	RACK1_HUMAN	RACK1	Receptor of activated protein C kinase 1
TETNGEFGKRPAEDMEEEQAFKR	N-term	dimethyl	neo	N	S	13	35	23	P61978	HNRPK_HUMAN	HNRNPK	Heterogeneous nuclear ribonucleoprotein K
TETTKVTGSLETKYR	N-term	dimethyl	neo	N	W	49	63	15	P21796	VDAC1_HUMAN	VDAC1	Voltage-dependent anion-selective channel protein 1
TETYVQDR	N-term	dimethyl	neo	L	G	1305	1312	8	P21333	FLNA_HUMAN	FLNA	Filamin-A
TEYLEER	N-term	dimethyl	neo	Q	R	195	201	7	P07900	HS90A_HUMAN	HSP90AA1	Heat shock protein HSP 90-alpha
TFEEKQGTEIDGR	N-term	dimethyl	neo	K	S	445	457	13	P19338	NUCL_HUMAN	NCL	Nucleolin
TFEHAHNMR	N-term	dimethyl	neo	T	V	487	495	9	P13639	EF2_HUMAN	EEF2	Elongation factor 2
TFEPAEFIIDTR	N-term	dimethyl	neo	H	D	2062	2073	12	P21333	FLNA_HUMAN	FLNA	Filamin-A
TFEYEYSQR	N-term	dimethyl	neo	G	W	485	493	9	P23246	SFPQ_HUMAN	SFPQ	Splicing factor, proline- and glutamine-rich
TFVLDEFKR	N-term	dimethyl	neo	S	K	287	295	9	P26641	EF1G_HUMAN	EEF1G	Elongation factor 1-gamma
TGAAPIIDVVR	N-term	dimethyl	neo	K	S	95	105	11	P46776	RL27A_HUMAN	RPL27A	60S ribosomal protein L27a
TGAEIEPSAQAKPEKKAGEEVIAGPER	N-term	dimethyl	original	M	E	2	28	27	Q96D09	GASP2_HUMAN	GPRASP2	G-protein coupled receptor-associated sorting protein 2
TGAGKGELER	N-term	dimethyl	neo	G	A	20	29	10	Q16629	SRSF7_HUMAN	SRSF7	Serine/arginine-rich splicing factor 7
TGDAGASATFPMQCSALR	N-term	dimethyl	neo	E	K	9	26	18	P63241	IF5A1_HUMAN	EIF5A	Eukaryotic translation initiation factor 5A-1
TGGLLLPSDTKR	N-term	dimethyl	neo	S	S	307	318	12	P12956	XRCC6_HUMAN	XRCC6	X-ray repair cross-complementing protein 6
TGIICTIGPASR	N-term	dimethyl	neo	N	S	45	56	12	P14618	KPYM_HUMAN	PKM	Pyruvate kinase PKM
TGIVMDSGDGVTHTVPIYEGYALPHAILR	N-term	dimethyl	neo	T	L	149	177	29	P63261	ACTG_HUMAN	ACTG1	Actin, cytoplasmic 2
TGIYEALELR	N-term	dimethyl	neo	S	D	41	50	10	P06733	ENOA_HUMAN	ENO1	Alpha-enolase
TGKEDAANNYAR	N-term	dimethyl	neo	I	G	94	105	12	P68363	TBA1B_HUMAN	TUBA1B	Tubulin alpha-1B chain
TGKSVKDVDR	N-term	dimethyl	original	M	Y	2	11	10	Q8WU79	SMAP2_HUMAN	SMAP2	Stromal membrane-associated protein 2
TGKTPVEPEVAIHR	N-term	dimethyl	neo	D	I	6	19	14	P60866	RS20_HUMAN	RPS20	40S ribosomal protein S20
TGPAPMAPPR	N-term	dimethyl	neo	S	A	418	427	10	Q13263	TIF1B_HUMAN	TRIM28	Transcription intermediary factor 1-beta
TGPEVAQPEVDTTLGR	N-term	dimethyl	neo	A	V	27	42	16	Q6UWW8	EST3_HUMAN	CES3	Carboxylesterase 3
TGPNSPDTANDGFVR	N-term	dimethyl	neo	H	L	100	114	15	P31943	HNRH1_HUMAN	HNRNPH1	Heterogeneous nuclear ribonucleoprotein H
TGQIKEVER	N-term	dimethyl	neo	K	I	738	746	9	Q00610	CLH1_HUMAN	CLTC	Clathrin heavy chain 1
TGSGFTSLLMER	N-term	dimethyl	neo	G	L	145	156	12	P68363	TBA1B_HUMAN	TUBA1B	Tubulin alpha-1B chain
TGSNEFKLNQPPEDGISSVKFSPNTSQFLLVSSWDTSVR	N-term	dimethyl	original	M	L	2	40	39	O43684	BUB3_HUMAN	BUB3	Mitotic checkpoint protein BUB3
TGSSAQEEASGVALGEAPDHSYESLR	N-term	dimethyl	neo	L	V	34	59	26	Q13011	ECH1_HUMAN	ECH1	Delta(3,5)-Delta(2,4)-dienoyl-CoA isomerase, mitochondrial
TGSYSQAPSQYSQQSSSYGQQSSFR	N-term	dimethyl	neo	Q	Q	244	268	25	Q01844	EWS_HUMAN	EWSR1	RNA-binding protein EWS
TGTAEMSSILEER	N-term	dimethyl	neo	K	I	46	58	13	P25705	ATPA_HUMAN	ATP5F1A	ATP synthase subunit alpha, mitochondrial
TGTEMPMIGDR	N-term	dimethyl	neo	G	V	42	52	11	Q02790	FKBP4_HUMAN	FKBP4	Peptidyl-prolyl cis-trans isomerase FKBP4
TGTKVGDPQELNGITR	N-term	dimethyl	neo	G	A	295	310	16	P49327	FAS_HUMAN	FASN	Fatty acid synthase
TGTSTSTPAAPTAR	N-term	dimethyl	neo	A	K	15	28	14	O76021	RL1D1_HUMAN	RSL1D1	Ribosomal L1 domain-containing protein 1
TGVDLTKDNMALQR	N-term	dimethyl	neo	E	V	294	307	14	P38646	GRP75_HUMAN	HSPA9	Stress-70 protein, mitochondrial
TGVPEEHIKTR	N-term	dimethyl	neo	L	K	65	75	11	O43181	NDUS4_HUMAN	NDUFS4	NADH dehydrogenase [ubiquinone] iron-sulfur protein 4, mitochondrial
TGYTPDEKLR	N-term	dimethyl	original	M	L	2	11	10	O95139	NDUB6_HUMAN	NDUFB6	NADH dehydrogenase [ubiquinone] 1 beta subcomplex subunit 6
THEAEQNDSVSPR	N-term	dimethyl	neo	A	K	18	30	13	P52823	STC1_HUMAN	STC1	Stanniocalcin-1
THEDAVAAMSKDKANMQHR	N-term	dimethyl	neo	A	Y	337	355	19	P31943	HNRH1_HUMAN	HNRNPH1	Heterogeneous nuclear ribonucleoprotein H
THETGTTNTATTAMSSVGANHQR	N-term	dimethyl	neo	E	D	1111	1133	23	P51610	HCFC1_HUMAN	HCFC1	Host cell factor 1
THETGTTNTATTSNAGSAQR	N-term	dimethyl	neo	E	V	1296	1315	20	P51610	HCFC1_HUMAN	HCFC1	Host cell factor 1
THEYHAETIKNVR	N-term	dimethyl	neo	G	T	80	92	13	P14618	KPYM_HUMAN	PKM	Pyruvate kinase PKM
THLGGEDFDNR	N-term	dimethyl	neo	D	M	226	236	11	P11142	HSP7C_HUMAN	HSPA8	Heat shock cognate 71 kDa protein
THLGGSTYR	N-term	dimethyl	neo	W	A	35	43	9	Q6JQN1	ACD10_HUMAN	ACAD10	Acyl-CoA dehydrogenase family member 10
THNMDVPNIKR	N-term	dimethyl	neo	S	N	76	86	11	P63241	IF5A1_HUMAN	EIF5A	Eukaryotic translation initiation factor 5A-1
TIDAVPNAIPGR	N-term	dimethyl	neo	E	T	61	72	12	O43670	ZN207_HUMAN	ZNF207	BUB3-interacting and GLEBS motif-containing protein ZNF207
TIEKSNLNR	N-term	dimethyl	neo	D	Q	507	515	9	P22314	UBA1_HUMAN	UBA1	Ubiquitin-like modifier-activating enzyme 1
TIEVMEDR	N-term	dimethyl	neo	E	Q	154	161	8	P51991	ROA3_HUMAN	HNRNPA3	Heterogeneous nuclear ribonucleoprotein A3
TIGGGDDSFNTFFSETGAGKHVPR	N-term	dimethyl	neo	K	A	41	64	24	P68363	TBA1B_HUMAN	TUBA1B	Tubulin alpha-1B chain
TIKMDPNTGR	N-term	dimethyl	neo	C	S	99	108	10	Q99729	ROAA_HUMAN	HNRNPAB	Heterogeneous nuclear ribonucleoprotein A/B
TINGHNAEVR	N-term	dimethyl	neo	H	K	176	185	10	P22626	ROA2_HUMAN	HNRNPA2B1	Heterogeneous nuclear ribonucleoproteins A2/B1
TIQSGEQPYKMAGR	N-term	dimethyl	neo	L	C	19	32	14	O43920	NDUS5_HUMAN	NDUFS5	NADH dehydrogenase [ubiquinone] iron-sulfur protein 5
TISHKDSSR	N-term	dimethyl	neo	P	Q	4	12	9	O00400	ACATN_HUMAN	SLC33A1	Acetyl-coenzyme A transporter 1
TIVSGTLPQR	N-term	dimethyl	neo	D	M	2078	2087	10	P49327	FAS_HUMAN	FASN	Fatty acid synthase
TKAGSKGGNLR	N-term	dimethyl	original	M	D	2	12	11	Q96AG4	LRC59_HUMAN	LRRC59	Leucine-rich repeat-containing protein 59
TKDAGTIAGLNVLR	N-term	dimethyl	neo	A	I	158	171	14	P11142	HSP7C_HUMAN	HSPA8	Heat shock cognate 71 kDa protein
TKDAGTIAGLNVMR	N-term	dimethyl	neo	A	I	184	197	14	P11021	BIP_HUMAN	HSPA5	Endoplasmic reticulum chaperone BiP
TKDEPNSTPEKTEQFYR	N-term	dimethyl	neo	F	K	99	115	17	O76021	RL1D1_HUMAN	RSL1D1	Ribosomal L1 domain-containing protein 1
TKDIDIHEVR	N-term	dimethyl	neo	Y	I	351	360	10	Q00839	HNRPU_HUMAN	HNRNPU	Heterogeneous nuclear ribonucleoprotein U
TKDNNLLGR	N-term	dimethyl	neo	M	F	450	458	9	P0DMV8	HS71A_HUMAN	HSPA1A	Heat shock 70 kDa protein 1A
TKDQVANSAFVER	N-term	dimethyl	neo	E	L	498	510	13	P07900	HS90A_HUMAN	HSP90AA1	Heat shock protein HSP 90-alpha
TKDYGNSPLHR	N-term	dimethyl	neo	L	F	453	463	11	P26599	PTBP1_HUMAN	PTBP1	Polypyrimidine tract-binding protein 1
TKIKADPDGPEAQAEACSGER	N-term	dimethyl	original	M	T	2	22	21	Q9NX24	NHP2_HUMAN	NHP2	H/ACA ribonucleoprotein complex subunit 2
TKKDDSHSAEDSEDEKEDHKNVR	N-term	dimethyl	neo	K	Q	68	90	23	Q9H1E3	NUCKS_HUMAN	NUCKS1	Nuclear ubiquitous casein and cyclin-dependent kinase substrate 1
TKKTVQGPPTSDDIFER	N-term	dimethyl	neo	A	E	30	46	17	P04181	OAT_HUMAN	OAT	Ornithine aminotransferase, mitochondrial
TKPSFESGR	N-term	dimethyl	neo	A	R	85	93	9	P38159	RBMX_HUMAN	RBMX	RNA-binding motif protein, X chromosome
TKSNGEEPKMGGR	N-term	dimethyl	original	M	M	2	14	13	P43003	EAA1_HUMAN	SLC1A3	Excitatory amino acid transporter 1
TKVGDPQELNGITR	N-term	dimethyl	neo	G	A	297	310	14	P49327	FAS_HUMAN	FASN	Fatty acid synthase
TLDDSATICR	N-term	dimethyl	neo	G	V	620	629	10	Q13263	TIF1B_HUMAN	TRIM28	Transcription intermediary factor 1-beta
TLDLTLIR	N-term	dimethyl	neo	G	A	737	744	8	Q13263	TIF1B_HUMAN	TRIM28	Transcription intermediary factor 1-beta
TLDPVEKALR	N-term	dimethyl	neo	G	D	313	322	10	P11142	HSP7C_HUMAN	HSPA8	Heat shock cognate 71 kDa protein
TLDVGPEDELPDWAAAKEFYQKYDPKDVIGR	N-term	dimethyl	original	M	G	2	32	31	P15735	PHKG2_HUMAN	PHKG2	Phosphorylase b kinase gamma catalytic chain, liver/testis isoform
TLEPVEKALR	N-term	dimethyl	neo	S	D	313	322	10	P0DMV8	HS71A_HUMAN	HSPA1A	Heat shock 70 kDa protein 1A
TLETVPLER	N-term	dimethyl	neo	K	K	4	12	9	P22626	ROA2_HUMAN	HNRNPA2B1	Heterogeneous nuclear ribonucleoproteins A2/B1
TLGHPGSLDETTYER	N-term	dimethyl	neo	G	L	83	97	15	Q16595	FRDA_HUMAN	FXN	Frataxin, mitochondrial
TLGLTPPTTER	N-term	dimethyl	neo	G	F	424	434	11	Q15233	NONO_HUMAN	NONO	Non-POU domain-containing octamer-binding protein
TLKLDPITGR	N-term	dimethyl	neo	C	S	127	136	10	Q14103	HNRPD_HUMAN	HNRNPD	Heterogeneous nuclear ribonucleoprotein D0
TLNADEAVTR	N-term	dimethyl	neo	T	G	365	374	10	P34932	HSP74_HUMAN	HSPA4	Heat shock 70 kDa protein 4
TLSAEDKAAVER	N-term	dimethyl	neo	C	S	4	15	12	P08754	GNAI3_HUMAN	GNAI3	Guanine nucleotide-binding protein G(i) subunit alpha-3
TLYLEKER	N-term	dimethyl	neo	I	E	214	221	8	P08238	HS90B_HUMAN	HSP90AB1	Heat shock protein HSP 90-beta
TMDKSELVQKAKLAEQAER	N-term	dimethyl	original	M	Y	2	20	19	P31946	1433B_HUMAN	YWHAB	14-3-3 protein beta/alpha
TMDPQLR	N-term	dimethyl	neo	H	L	74	80	7	P49327	FAS_HUMAN	FASN	Fatty acid synthase
TMYPGIADR	N-term	dimethyl	neo	T	M	304	312	9	P63261	ACTG_HUMAN	ACTG1	Actin, cytoplasmic 2
TNDTIVSGTLPQR	N-term	dimethyl	neo	S	M	2075	2087	13	P49327	FAS_HUMAN	FASN	Fatty acid synthase
TNEEAGDGTTTATVLAR	N-term	dimethyl	neo	N	S	105	121	17	P10809	CH60_HUMAN	HSPD1	60 kDa heat shock protein, mitochondrial
TNEIANANSR	N-term	dimethyl	neo	E	Q	29	38	10	P84098	RL19_HUMAN	RPL19	60S ribosomal protein L19
TNENANTPAAR	N-term	dimethyl	neo	S	L	3	13	11	P52292	IMA1_HUMAN	KPNA2	Importin subunit alpha-1
TNFDAER	N-term	dimethyl	neo	Y	D	31	37	7	P07355	ANXA2_HUMAN	ANXA2	Annexin A2
TNGDTHLGGEDFDQR	N-term	dimethyl	neo	A	V	247	261	15	P11021	BIP_HUMAN	HSPA5	Endoplasmic reticulum chaperone BiP
TNGETTTQGLDGLSER	N-term	dimethyl	neo	G	C	119	134	16	P04075	ALDOA_HUMAN	ALDOA	Fructose-bisphosphate aldolase A
TNLVPYPR	N-term	dimethyl	neo	Q	I	257	264	8	P68363	TBA1B_HUMAN	TUBA1B	Tubulin alpha-1B chain
TNPADSKPGTIR	N-term	dimethyl	neo	E	G	79	90	12	O60361	NDK8_HUMAN	NME2P1	Putative nucleoside diphosphate kinase
TNPEHASVAMR	N-term	dimethyl	neo	F	A	55	65	11	P98179	RBM3_HUMAN	RBM3	RNA-binding protein 3
TNSMMMHGR	N-term	dimethyl	neo	L	N	73	81	9	P46782	RS5_HUMAN	RPS5	40S ribosomal protein S5
TNSNAAGKQLR	N-term	dimethyl	neo	Q	K	61	71	11	Q8NC51	PAIRB_HUMAN	SERBP1	Plasminogen activator inhibitor 1 RNA-binding protein
TNSTGPAPMAPPR	N-term	dimethyl	neo	G	A	415	427	13	Q13263	TIF1B_HUMAN	TRIM28	Transcription intermediary factor 1-beta
TNTGEVYR	N-term	dimethyl	neo	E	G	22	29	8	P62318	SMD3_HUMAN	SNRPD3	Small nuclear ribonucleoprotein Sm D3
TNVDKPLR	N-term	dimethyl	neo	N	I	277	284	8	Q92945	FUBP2_HUMAN	KHSRP	Far upstream element-binding protein 2
TNYTMEHIR	N-term	dimethyl	neo	H	V	725	733	9	O43707	ACTN4_HUMAN	ACTN4	Alpha-actinin-4
TPAKNAQKSNQNGKDSKPSSTPR	N-term	dimethyl	neo	D	S	199	221	23	P06748	NPM_HUMAN	NPM1	Nucleophosmin
TPAPPGPATMMPDGTLGLTPPTTER	N-term	dimethyl	neo	G	F	410	434	25	Q15233	NONO_HUMAN	NONO	Non-POU domain-containing octamer-binding protein
TPASPVVHIR	N-term	dimethyl	neo	K	G	98	107	10	P14866	HNRPL_HUMAN	HNRNPL	Heterogeneous nuclear ribonucleoprotein L
TPEVLLGALPGAGGTQR	N-term	dimethyl	neo	G	L	171	187	17	P40939	ECHA_HUMAN	HADHA	Trifunctional enzyme subunit alpha, mitochondrial
TPPLFSLPEAR	N-term	dimethyl	neo	P	T	4	14	11	Q96FV9	THOC1_HUMAN	THOC1	THO complex subunit 1
TPPQEDAPSVDIANIR	N-term	dimethyl	neo	A	M	287	302	16	P29401	TKT_HUMAN	TKT	Transketolase
TPQQAQEVHEKLR	N-term	dimethyl	neo	A	G	178	190	13	P60174	TPIS_HUMAN	TPI1	Triosephosphate isomerase
TPSALAIMENANVLAR	N-term	dimethyl	neo	H	Y	158	173	16	P04075	ALDOA_HUMAN	ALDOA	Fructose-bisphosphate aldolase A
TPSYVAFTDTER	N-term	dimethyl	neo	T	L	38	49	12	P11142	HSP7C_HUMAN	HSPA8	Heat shock cognate 71 kDa protein
TPVEPEVAIHR	N-term	dimethyl	neo	K	I	9	19	11	P60866	RS20_HUMAN	RPS20	40S ribosomal protein S20
TQAEKGDTENGKEKGGEKEKEQR	N-term	dimethyl	original	M	G	2	24	23	Q9H981	ARP8_HUMAN	ACTR8	Actin-related protein 8
TQATTQQAQLAAAAEIDEEPVSKAKQSR	N-term	dimethyl	neo	S	S	1907	1934	28	E9PAV3	NACAM_HUMAN	NACA	Nascent polypeptide-associated complex subunit alpha, muscle-specific form
TQEGEEKKQTSGTSNTR	N-term	dimethyl	neo	H	G	292	308	17	Q99590	SCAFB_HUMAN	SCAF11	Protein SCAF11
TQGLDGLSER	N-term	dimethyl	neo	T	C	125	134	10	P04075	ALDOA_HUMAN	ALDOA	Fructose-bisphosphate aldolase A
TQHIADQVR	N-term	dimethyl	neo	E	S	16	24	9	P04080	CYTB_HUMAN	CSTB	Cystatin-B
TQHIWESDSNEFSVIADPR	N-term	dimethyl	neo	D	G	219	237	19	P14625	ENPL_HUMAN	HSP90B1	Endoplasmin
TQIFTTYSDNQPGVLIQVYEGER	N-term	dimethyl	neo	Q	A	425	447	23	P0DMV8	HS71A_HUMAN	HSPA1A	Heat shock 70 kDa protein 1A
TQLTGPVMPVR	N-term	dimethyl	neo	A	N	148	158	11	P26373	RL13_HUMAN	RPL13	60S ribosomal protein L13
TQPLEVLEAVQR	N-term	dimethyl	neo	G	S	682	693	12	P22314	UBA1_HUMAN	UBA1	Ubiquitin-like modifier-activating enzyme 1
TQPPPAPAPHATLPR	N-term	dimethyl	neo	N	L	408	422	15	P49327	FAS_HUMAN	FASN	Fatty acid synthase
TQPTVLR	N-term	dimethyl	neo	G	T	633	639	7	Q16531	DDB1_HUMAN	DDB1	DNA damage-binding protein 1
TQTVNYVPSR	N-term	dimethyl	neo	G	E	1506	1515	10	P21333	FLNA_HUMAN	FLNA	Filamin-A
TQVIKQENESGYER	N-term	dimethyl	neo	D	R	113	126	14	Q9BUJ2	HNRL1_HUMAN	HNRNPUL1	Heterogeneous nuclear ribonucleoprotein U-like protein 1
TQVYSPEKGR	N-term	dimethyl	neo	G	W	831	840	10	O75643	U520_HUMAN	SNRNP200	U5 small nuclear ribonucleoprotein 200 kDa helicase
TRDYAPPPR	N-term	dimethyl	neo	D	D	231	239	9	P38159	RBMX_HUMAN	RBMX	RNA-binding motif protein, X chromosome
TRLVEVDSGR	N-term	dimethyl	neo	E	Q	225	234	10	P20700	LMNB1_HUMAN	LMNB1	Lamin-B1
TRTNEKVELQELNDR	N-term	dimethyl	neo	N	F	99	113	15	P08670	VIME_HUMAN	VIM	Vimentin
TSAESWGTGR	N-term	dimethyl	neo	Q	A	62	71	10	P36578	RL4_HUMAN	RPL4	60S ribosomal protein L4
TSAGIMDHEEAR	N-term	dimethyl	neo	T	R	106	117	12	P62244	RS15A_HUMAN	RPS15A	40S ribosomal protein S15a
TSALTQGLER	N-term	dimethyl	original	M	I	2	11	10	Q0VGL1	LTOR4_HUMAN	LAMTOR4	Ragulator complex protein LAMTOR4
TSAPGGGPGTLDDSATICR	N-term	dimethyl	neo	G	V	611	629	19	Q13263	TIF1B_HUMAN	TRIM28	Transcription intermediary factor 1-beta
TSDEQNHLVVAR	N-term	dimethyl	neo	H	V	71	82	12	Q16576	RBBP7_HUMAN	RBBP7	Histone-binding protein RBBP7
TSDPSLVIAFGR	N-term	dimethyl	neo	N	G	85	96	12	P11279	LAMP1_HUMAN	LAMP1	Lysosome-associated membrane glycoprotein 1
TSDQDAKVVAEPQTQR	N-term	dimethyl	original	M	V	2	17	16	Q92615	LAR4B_HUMAN	LARP4B	La-related protein 4B
TSDSEEEGDDQEGEKKR	N-term	dimethyl	neo	S	K	272	288	17	O75475	PSIP1_HUMAN	PSIP1	PC4 and SFRS1-interacting protein
TSDVEVNEKKDR	N-term	dimethyl	neo	G	V	409	420	12	P10809	CH60_HUMAN	HSPD1	60 kDa heat shock protein, mitochondrial
TSEDMLNPNYEDLLIR	N-term	dimethyl	neo	C	K	45	60	16	nsp5	nsp5		nsp5
TSGDHGELVVR	N-term	dimethyl	neo	G	I	73	83	11	P29692	EF1D_HUMAN	EEF1D	Elongation factor 1-delta
TSGILGPETLR	N-term	dimethyl	neo	H	D	2724	2734	11	P58107	EPIPL_HUMAN	EPPK1	Epiplakin
TSGQQNNIGMVVIR	N-term	dimethyl	neo	A	G	50	63	14	P62308	RUXG_HUMAN	SNRPG	Small nuclear ribonucleoprotein G
TSLGRPEEEEDELAHR	N-term	dimethyl	neo	A	C	111	126	16	P36551	HEM6_HUMAN	CPOX	Oxygen-dependent coproporphyrinogen-III oxidase, mitochondrial
TSLSEYVSR	N-term	dimethyl	neo	M	M	467	475	9	P08238	HS90B_HUMAN	HSP90AB1	Heat shock protein HSP 90-beta
TSNISSLEGAR	N-term	dimethyl	neo	S	G	1943	1953	11	P49327	FAS_HUMAN	FASN	Fatty acid synthase
TSPEGKKLPR	N-term	dimethyl	neo	A	T	278	287	10	P13639	EF2_HUMAN	EEF2	Elongation factor 2
TSPSPKAGAATGR	N-term	dimethyl	neo	Q	I	50	62	13	P06576	ATPB_HUMAN	ATP5F1B	ATP synthase subunit beta, mitochondrial
TSQSGDEMTSLSEYVSR	N-term	dimethyl	neo	H	M	459	475	17	P08238	HS90B_HUMAN	HSP90AB1	Heat shock protein HSP 90-beta
TSSATSPISHLPGSLMEPVEKER	N-term	dimethyl	neo	L	A	40	62	23	Q969Z0	FAKD4_HUMAN	TBRG4	FAST kinase domain-containing protein 4
TSSGLEVVAPEGTSAPGGGPGTLDDSATICR	N-term	dimethyl	neo	S	V	599	629	31	Q13263	TIF1B_HUMAN	TRIM28	Transcription intermediary factor 1-beta
TSSGSANTETTKVTGSLETKYR	N-term	dimethyl	neo	F	W	42	63	22	P21796	VDAC1_HUMAN	VDAC1	Voltage-dependent anion-selective channel protein 1
TSSYTAQEYGAGTYGASSTTSTGR	N-term	dimethyl	neo	G	S	647	670	24	Q92841	DDX17_HUMAN	DDX17	Probable ATP-dependent RNA helicase DDX17
TSTGDGTAMITR	N-term	dimethyl	neo	H	A	271	282	12	P31040	SDHA_HUMAN	SDHA	Succinate dehydrogenase [ubiquinone] flavoprotein subunit, mitochondrial
TSTGGLLLPSDTKR	N-term	dimethyl	neo	N	S	305	318	14	P12956	XRCC6_HUMAN	XRCC6	X-ray repair cross-complementing protein 6
TSTSTPAAPTAR	N-term	dimethyl	neo	G	K	17	28	12	O76021	RL1D1_HUMAN	RSL1D1	Ribosomal L1 domain-containing protein 1
TSVATKKTVQGPPTSDDIFER	N-term	dimethyl	neo	A	E	26	46	21	P04181	OAT_HUMAN	OAT	Ornithine aminotransferase, mitochondrial
TSVDLEETGR	N-term	dimethyl	neo	D	V	64	73	10	P25705	ATPA_HUMAN	ATP5F1A	ATP synthase subunit alpha, mitochondrial
TSVIGRCYVQPQWVFDSVNAR	N-term	dimethyl	neo	Q	L	385	405	21	O00541	PESC_HUMAN	PES1	Pescadillo homolog
TSVLDPDEGIR	N-term	dimethyl	neo	E	F	82	92	11	O75390	CISY_HUMAN	CS	Citrate synthase, mitochondrial
TSVVLSMDNSR	N-term	dimethyl	neo	D	S	242	252	11	P05787	K2C8_HUMAN	KRT8	Keratin, type II cytoskeletal 8
TSYAQHQQVR	N-term	dimethyl	neo	K	Q	153	162	10	P61247	RS3A_HUMAN	RPS3A	40S ribosomal protein S3a
TTAIAEAWAR	N-term	dimethyl	neo	N	L	381	390	10	P68363	TBA1B_HUMAN	TUBA1B	Tubulin alpha-1B chain
TTATMATSGSAR	N-term	dimethyl	neo	A	K	3	14	12	P38919	IF4A3_HUMAN	EIF4A3	Eukaryotic initiation factor 4A-III
TTDEGAKNNEESPTATVAEQGEDITSKKDR	N-term	dimethyl	original	M	G	2	31	30	Q13451	FKBP5_HUMAN	FKBP5	Peptidyl-prolyl cis-trans isomerase FKBP5
TTESGSDSESKPDQEAEPQEAAGAQGR	N-term	dimethyl	original	M	A	2	28	27	Q9Y2J2	E41L3_HUMAN	EPB41L3	Band 4.1-like protein 3
TTFNIQDGPDFQDR	N-term	dimethyl	neo	L	V	60	73	14	Q99757	THIOM_HUMAN	TXN2	Thioredoxin, mitochondrial
TTHFVEGGDAGNREDQINR	N-term	dimethyl	neo	K	L	224	242	19	P18124	RL7_HUMAN	RPL7	60S ribosomal protein L7
TTIAGVVYKDGIVLGADTR	N-term	dimethyl	neo	G	A	44	62	19	Q99436	PSB7_HUMAN	PSMB7	Proteasome subunit beta type-7
TTIMAVQFDGGVVLGADSR	N-term	dimethyl	neo	G	T	35	53	19	P28072	PSB6_HUMAN	PSMB6	Proteasome subunit beta type-6
TTIPTKQTQTFTTYSDNQPGVLIQVYEGER	N-term	dimethyl	neo	N	A	418	447	30	P11142	HSP7C_HUMAN	HSPA8	Heat shock cognate 71 kDa protein
TTLEHSDCAFMVDNEAIYDICR	N-term	dimethyl	neo	H	R	193	214	22	P68363	TBA1B_HUMAN	TUBA1B	Tubulin alpha-1B chain
TTLEHSDCAFMVDNEAIYDICRR	N-term	dimethyl	neo	H	N	193	215	23	P68363	TBA1B_HUMAN	TUBA1B	Tubulin alpha-1B chain
TTLNADEAVTR	N-term	dimethyl	neo	S	G	364	374	11	P34932	HSP74_HUMAN	HSPA4	Heat shock 70 kDa protein 4
TTMYPGIADR	N-term	dimethyl	neo	G	M	303	312	10	P63261	ACTG_HUMAN	ACTG1	Actin, cytoplasmic 2
TTPALLPLSGR	N-term	dimethyl	original	M	R	2	12	11	O60476	MA1A2_HUMAN	MAN1A2	Mannosyl-oligosaccharide 1,2-alpha-mannosidase IB
TTQQAQLAAAAEIDEEPVSKAKQSR	N-term	dimethyl	neo	A	S	1910	1934	25	E9PAV3	NACAM_HUMAN	NACA	Nascent polypeptide-associated complex subunit alpha, muscle-specific form
TTTAPTPAAR	N-term	dimethyl	neo	S	S	1090	1099	10	Q7Z6Z7	HUWE1_HUMAN	HUWE1	E3 ubiquitin-protein ligase HUWE1
TTTATVLAR	N-term	dimethyl	neo	G	S	113	121	9	P10809	CH60_HUMAN	HSPD1	60 kDa heat shock protein, mitochondrial
TTTQGLDGLSER	N-term	dimethyl	neo	E	C	123	134	12	P04075	ALDOA_HUMAN	ALDOA	Fructose-bisphosphate aldolase A
TTYSDNQPGVLIQVYEGER	N-term	dimethyl	neo	F	A	429	447	19	P11142	HSP7C_HUMAN	HSPA8	Heat shock cognate 71 kDa protein
TVEEDLGKSR	N-term	dimethyl	neo	G	E	30	39	10	P14625	ENPL_HUMAN	HSP90B1	Endoplasmin
TVFDAKR	N-term	dimethyl	neo	N	L	66	72	7	P11142	HSP7C_HUMAN	HSPA8	Heat shock cognate 71 kDa protein
TVFHGAQVEDAFR	N-term	dimethyl	neo	C	Y	1829	1841	13	P49327	FAS_HUMAN	FASN	Fatty acid synthase
TVLSGGTTMYPGIADR	N-term	dimethyl	neo	N	M	297	312	16	P63261	ACTG_HUMAN	ACTG1	Actin, cytoplasmic 2
TVNGHNCEVR	N-term	dimethyl	neo	H	K	169	178	10	P09651	ROA1_HUMAN	HNRNPA1	Heterogeneous nuclear ribonucleoprotein A1
TVNYVPSR	N-term	dimethyl	neo	Q	E	1508	1515	8	P21333	FLNA_HUMAN	FLNA	Filamin-A
TVPKTEIR	N-term	dimethyl	neo	A	E	34	41	8	P62847	RS24_HUMAN	RPS24	40S ribosomal protein S24
TVQGPPTSDDIFER	N-term	dimethyl	neo	K	E	33	46	14	P04181	OAT_HUMAN	OAT	Ornithine aminotransferase, mitochondrial
TVSAEDKAAAER	N-term	dimethyl	neo	C	S	4	15	12	P04899	GNAI2_HUMAN	GNAI2	Guanine nucleotide-binding protein G(i) subunit alpha-2
TVSAMHGDMDQKER	N-term	dimethyl	neo	F	D	298	311	14	P60842	IF4A1_HUMAN	EIF4A1	Eukaryotic initiation factor 4A-I
TVTKPVGGDKNGGTR	N-term	dimethyl	neo	A	V	91	105	15	Q02878	RL6_HUMAN	RPL6	60S ribosomal protein L6
TVTNAVVTVPAYFNDSQR	N-term	dimethyl	neo	K	Q	138	155	18	P11142	HSP7C_HUMAN	HSPA8	Heat shock cognate 71 kDa protein
TVVLDDVELR	N-term	dimethyl	neo	G	E	4	13	10	P25205	MCM3_HUMAN	MCM3	DNA replication licensing factor MCM3
TVVYFPVR	N-term	dimethyl	neo	Y	G	5	12	8	P09211	GSTP1_HUMAN	GSTP1	Glutathione S-transferase P
TWDYTNPNLSGQGDPGSNPNKR	N-term	dimethyl	neo	D	Q	282	303	22	P14866	HNRPL_HUMAN	HNRNPL	Heterogeneous nuclear ribonucleoprotein L
TYGASSTTSTGR	N-term	dimethyl	neo	G	S	659	670	12	Q92841	DDX17_HUMAN	DDX17	Probable ATP-dependent RNA helicase DDX17
TYGWTANMER	N-term	dimethyl	neo	S	I	603	612	10	P07900	HS90A_HUMAN	HSP90AA1	Heat shock protein HSP 90-alpha
TYHGDSDLQLDR	N-term	dimethyl	neo	G	I	35	46	12	P07437	TBB5_HUMAN	TUBB	Tubulin beta chain
TYHGDSDLQLER	N-term	dimethyl	neo	G	I	35	46	12	P68371	TBB4B_HUMAN	TUBB4B	Tubulin beta-4B chain
TYKYVNMQDPEMDMKSVTDR	N-term	dimethyl	neo	A	A	35	54	20	O00217	NDUS8_HUMAN	NDUFS8	NADH dehydrogenase [ubiquinone] iron-sulfur protein 8, mitochondrial
TYLTHDSPSVR	N-term	dimethyl	neo	D	K	11	21	11	P09234	RU1C_HUMAN	SNRPC	U1 small nuclear ribonucleoprotein C
TYLVLDEADR	N-term	dimethyl	neo	C	M	320	329	10	Q92841	DDX17_HUMAN	DDX17	Probable ATP-dependent RNA helicase DDX17
TYSDNQPGVLIQVYEGER	N-term	dimethyl	neo	T	A	430	447	18	P11142	HSP7C_HUMAN	HSPA8	Heat shock cognate 71 kDa protein
VAGSELPR	N-term	dimethyl	neo	P	R	3	10	8	P04818	TYSY_HUMAN	TYMS	Thymidylate synthase
VAHFTFQPDPEPR	N-term	dimethyl	neo	Q	E	51	63	13	P21953	ODBB_HUMAN	BCKDHB	2-oxoisovalerate dehydrogenase subunit beta, mitochondrial
VALENPECGPEAAEGTPGGR	N-term	dimethyl	original	M	R	2	21	20	Q96D70	R3HD4_HUMAN	R3HDM4	R3H domain-containing protein 4
VANNTNEEAGDGTTTATVLAR	N-term	dimethyl	neo	D	S	101	121	21	P10809	CH60_HUMAN	HSPD1	60 kDa heat shock protein, mitochondrial
VAPNFEANTTVGR	N-term	dimethyl	neo	D	I	10	22	13	P30041	PRDX6_HUMAN	PRDX6	Peroxiredoxin-6
VAQQKNLEGYVGFANLPNQVYR	N-term	dimethyl	neo	M	K	21	42	22	Q16181	SEPT7_HUMAN	SEPTIN7	Septin-7
VAVPEAAEER	N-term	dimethyl	neo	N	A	7	16	10	P55884	EIF3B_HUMAN	EIF3B	Eukaryotic translation initiation factor 3 subunit B
VDMMDLPR	N-term	dimethyl	original	M	S	2	9	8	P35244	RFA3_HUMAN	RPA3	Replication protein A 14 kDa subunit
VDTPSGTNSGAGKKR	N-term	dimethyl	neo	D	F	7	21	15	P62877	RBX1_HUMAN	RBX1	E3 ubiquitin-protein ligase RBX1
VDVSKPDLTAALR	N-term	dimethyl	neo	D	D	258	270	13	P08670	VIME_HUMAN	VIM	Vimentin
VDYYEVLGVQR	N-term	dimethyl	original	M	H	2	12	11	O75190	DNJB6_HUMAN	DNAJB6	DnaJ homolog subfamily B member 6
VEDLDESFKENR	N-term	dimethyl	neo	F	N	28	39	12	Q96JJ7	TMX3_HUMAN	TMX3	Protein disulfide-isomerase TMX3
VEHVVADAGAFLR	N-term	dimethyl	neo	P	H	4	16	13	Q9ULX3	NOB1_HUMAN	NOB1	RNA-binding protein NOB1
VEKEEAGGGISEEEAAQYDR	N-term	dimethyl	original	M	Q	2	21	20	Q9UBE0	SAE1_HUMAN	SAE1	SUMO-activating enzyme subunit 1
VEKGPEVSGKR	N-term	dimethyl	neo	M	R	5	15	11	Q9UKL0	RCOR1_HUMAN	RCOR1	REST corepressor 1
VEPSHDASKVKAEGPGLSR	N-term	dimethyl	neo	K	T	866	884	19	P21333	FLNA_HUMAN	FLNA	Filamin-A
VESASETIR	N-term	dimethyl	neo	M	S	3	11	9	Q8IVH2	FOXP4_HUMAN	FOXP4	Forkhead box protein P4
VGDDLTVTNPKR	N-term	dimethyl	neo	V	I	316	327	12	P06733	ENOA_HUMAN	ENO1	Alpha-enolase
VGEEKMSLR	N-term	dimethyl	original	M	N	2	10	9	P35610	SOAT1_HUMAN	SOAT1	Sterol O-acyltransferase 1
VGGGGVGGGLLENANPLIYQR	N-term	dimethyl	original	M	S	2	22	21	Q9Y3D0	CIA2B_HUMAN	CIAO2B	Cytosolic iron-sulfur assembly component 2B
VGMGQKDSYVGDEAQSKR	N-term	dimethyl	neo	M	G	45	62	18	P63261	ACTG_HUMAN	ACTG1	Actin, cytoplasmic 2
VGPGPTAAAAVEER	N-term	dimethyl	original	M	Q	2	15	14	Q8IYA6	CKP2L_HUMAN	CKAP2L	Cytoskeleton-associated protein 2-like
VGSLNLEELSEMR	N-term	dimethyl	neo	G	Y	28	40	13	Q13438	OS9_HUMAN	OS9	Protein
VGTESGSESGSSNAKEPKTR	N-term	dimethyl	neo	G	A	29	48	20	Q9Y2Q9	RT28_HUMAN	MRPS28	28S ribosomal protein S28, mitochondrial
VGVKPVGSDPDFQPELSGAGSR	N-term	dimethyl	original	M	L	2	23	22	O43396	TXNL1_HUMAN	TXNL1	Thioredoxin-like protein 1
VGYDPKPDGR	N-term	dimethyl	original	M	N	2	11	10	Q9HC21	TPC_HUMAN	SLC25A19	Mitochondrial thiamine pyrophosphate carrier
VHQSVATDGPSSTQPALPKAR	N-term	dimethyl	neo	G	A	30	50	21	O75251	NDUS7_HUMAN	NDUFS7	NADH dehydrogenase [ubiquinone] iron-sulfur protein 7, mitochondrial
VHSSVASATSVATKKTVQGPPTSDDIFER	N-term	dimethyl	neo	G	E	18	46	29	P04181	OAT_HUMAN	OAT	Ornithine aminotransferase, mitochondrial
VIDNGSGMCKAGFAGDDAPR	N-term	dimethyl	neo	L	A	9	28	20	P63261	ACTG_HUMAN	ACTG1	Actin, cytoplasmic 2
VKAGFAGDDAPR	N-term	dimethyl	neo	L	A	19	30	12	P68032	ACTC_HUMAN	ACTC1	Actin, alpha cardiac muscle 1
VKETTYYDVLGVKPNATQEELKKAYR	N-term	dimethyl	original	M	K	2	27	26	P31689	DNJA1_HUMAN	DNAJA1	DnaJ homolog subfamily A member 1
VKGLSEDTTEETLKESFDGSVR	N-term	dimethyl	neo	F	A	576	597	22	P19338	NUCL_HUMAN	NCL	Nucleolin
VKLTAELIEQAAQYTNAVR	N-term	dimethyl	original	M	D	2	20	19	P09661	RU2A_HUMAN	SNRPA1	U2 small nuclear ribonucleoprotein A'
VKMAAAGGGGGGGR	N-term	dimethyl	neo	M	Y	33	46	14	P14866	HNRPL_HUMAN	HNRNPL	Heterogeneous nuclear ribonucleoprotein L
VLAELYVSDR	N-term	dimethyl	original	M	E	2	11	10	O43776	SYNC_HUMAN	NARS1	Asparagine--tRNA ligase, cytoplasmic
VLANGLDNKLR	N-term	dimethyl	neo	Q	E	98	108	11	P62269	RS18_HUMAN	RPS18	40S ribosomal protein S18
VLDLDLFR	N-term	dimethyl	original	M	V	2	9	8	P49591	SYSC_HUMAN	SARS1	Serine--tRNA ligase, cytoplasmic
VLDPDEGIR	N-term	dimethyl	neo	S	F	84	92	9	O75390	CISY_HUMAN	CS	Citrate synthase, mitochondrial
VLESTMVCVDNSEYMR	N-term	dimethyl	original	M	N	2	17	16	P55036	PSMD4_HUMAN	PSMD4	26S proteasome non-ATPase regulatory subunit 4
VLLESEQFLTELTR	N-term	dimethyl	original	M	L	2	15	14	P37108	SRP14_HUMAN	SRP14	Signal recognition particle 14 kDa protein
VLSQEEPDSAR	N-term	dimethyl	original	M	G	2	12	11	Q8TF71	MOT10_HUMAN	SLC16A10	Monocarboxylate transporter 10
VMAEGTAVLR	N-term	dimethyl	original	M	R	2	11	10	Q9Y3A3	PHOCN_HUMAN	MOB4	MOB-like protein phocein
VMEKPSPLLVGR	N-term	dimethyl	original	M	E	2	13	12	Q13283	G3BP1_HUMAN	G3BP1	Ras GTPase-activating protein-binding protein 1
VNFTVDQIR	N-term	dimethyl	original	M	A	2	10	9	P13639	EF2_HUMAN	EEF2	Elongation factor 2
VNPTVFFDIAVDGEPLGR	N-term	dimethyl	original	M	V	2	19	18	P62937	PPIA_HUMAN	PPIA	Peptidyl-prolyl cis-trans isomerase A
VNTNVPR	N-term	dimethyl	neo	I	A	6	12	7	P14174	MIF_HUMAN	MIF	Macrophage migration inhibitory factor
VQAWYMDDAPGDPR	N-term	dimethyl	original	M	Q	2	15	14	Q9BV57	MTND_HUMAN	ADI1	Acireductone dioxygenase
VQDVANNTNEEAGDGTTTATVLAR	N-term	dimethyl	neo	L	S	98	121	24	P10809	CH60_HUMAN	HSPD1	60 kDa heat shock protein, mitochondrial
VQGWETEERPR	N-term	dimethyl	neo	A	T	35	45	11	Q13162	PRDX4_HUMAN	PRDX4	Peroxiredoxin-4
VQKESQATLEER	N-term	dimethyl	original	M	E	2	13	12	O60502	OGA_HUMAN	OGA	Protein O-GlcNAcase
VQQAESLEAESNLPR	N-term	dimethyl	original	M	E	2	16	15	P35716	SOX11_HUMAN	SOX11	Transcription factor SOX-11
VREGGAAMAAGESMAQR	N-term	dimethyl	neo	G	M	26	42	17	Q9Y3B8	ORN_HUMAN	REXO2	Oligoribonuclease, mitochondrial
VSGASNHQPNSNSGR	N-term	dimethyl	neo	S	Y	45	59	15	Q9NSE4	SYIM_HUMAN	IARS2	Isoleucine--tRNA ligase, mitochondrial
VSPAAGSSPGKPPR	N-term	dimethyl	neo	A	L	21	34	14	P01034	CYTC_HUMAN	CST3	Cystatin-C
VSSAAQTEKGGR	N-term	dimethyl	neo	W	T	24	35	12	Q92947	GCDH_HUMAN	GCDH	Glutaryl-CoA dehydrogenase, mitochondrial
VSSAASVYAGAGGSGSR	N-term	dimethyl	neo	P	I	29	45	17	P05783	K1C18_HUMAN	KRT18	Keratin, type I cytoskeletal 18
VSSSVPASDPSDGQR	N-term	dimethyl	neo	W	R	26	40	15	P54098	DPOG1_HUMAN	POLG	DNA polymerase subunit gamma-1
VSTSSMGTLPKR	N-term	dimethyl	neo	A	V	21	32	12	P35914	HMGCL_HUMAN	HMGCL	Hydroxymethylglutaryl-CoA lyase, mitochondrial
VSVINTVDTSHEDMIHDAQMDYYGTR	N-term	dimethyl	original	M	L	2	27	26	P55735	SEC13_HUMAN	SEC13	Protein SEC13 homolog
VTEQEVDAIGQTLVDPKQPLQAR	N-term	dimethyl	original	M	F	2	24	23	Q9BU89	DOHH_HUMAN	DOHH	Deoxyhypusine hydroxylase
VTVAPPGAR	N-term	dimethyl	neo	A	Q	196	204	9	Q00839	HNRPU_HUMAN	HNRNPU	Heterogeneous nuclear ribonucleoprotein U
VVDNGSGMCKAGFAGDDAPR	N-term	dimethyl	neo	L	A	9	28	20	P60709	ACTB_HUMAN	ACTB	Actin, cytoplasmic 1
VVFGYEAGTKPR	N-term	dimethyl	original	M	D	2	13	12	Q8IUX1	T126B_HUMAN	TMEM126B	Complex I assembly factor TMEM126B, mitochondrial
VVSAAQAGLLR	N-term	dimethyl	neo	A	Q	77	87	11	O15127	SCAM2_HUMAN	SCAMP2	Secretory carrier-associated membrane protein 2
VVYIFGNNPVDENGAKIPDEFDNDPILVQQLR	N-term	dimethyl	neo	S	R	82	113	32	Q3ZCQ8	TIM50_HUMAN	TIMM50	Mitochondrial import inner membrane translocase subunit TIM50
VYEDQVGKFDWR	N-term	dimethyl	neo	A	Q	22	33	12	Q8N766	EMC1_HUMAN	EMC1	ER membrane protein complex subunit 1
VYFKEQFLDGDGWTSR	N-term	dimethyl	neo	A	W	21	36	16	P27797	CALR_HUMAN	CALR	Calreticulin
VYISNGQVLDSR	N-term	dimethyl	original	M	S	2	13	12	Q9Y6D0	SELK_HUMAN	SELENOK	Selenoprotein K
VYQQQQYGSGGR	N-term	dimethyl	neo	E	G	234	245	12	Q99729	ROAA_HUMAN	HNRNPAB	Heterogeneous nuclear ribonucleoprotein A/B
VYQAKLAEQAER	N-term	dimethyl	neo	L	Y	8	19	12	P62258	1433E_HUMAN	YWHAE	14-3-3 protein epsilon
WESNYFGVPLTTVVTPEKPIPIFIERCIEYIEATGLSTEGIYR	N-term	dimethyl	neo	T	V	1242	1284	43	Q9NRY4	RHG35_HUMAN	ARHGAP35	Rho GTPase-activating protein 35
WETEERPR	N-term	dimethyl	neo	G	T	38	45	8	Q13162	PRDX4_HUMAN	PRDX4	Peroxiredoxin-4
YAEPANTDDNYGNSSGNTWNNTGHFEPDDGTSAWR	N-term	dimethyl	neo	D	T	204	238	35	Q14157	UBP2L_HUMAN	UBAP2L	Ubiquitin-associated protein 2-like
YAKDVKFGADAR	N-term	dimethyl	neo	A	A	26	37	12	P10809	CH60_HUMAN	HSPD1	60 kDa heat shock protein, mitochondrial
YAQTSDGQQILVPSNQVVVQTASGDMQTYQIR	N-term	dimethyl	neo	Q	T	151	182	32	P18846	ATF1_HUMAN	ATF1	Cyclic AMP-dependent transcription factor ATF-1
YAQTTDGQQILVPSNQVVVQAASGDVQTYQIR	N-term	dimethyl	neo	Q	T	210	241	32	P16220	CREB1_HUMAN	CREB1	Cyclic AMP-responsive element-binding protein 1
YASSPGGVYATR	N-term	dimethyl	neo	L	S	53	64	12	P08670	VIME_HUMAN	VIM	Vimentin
YDQHQGSYDEQSNYDQQHDSYSQNQQSYHSQR	N-term	dimethyl	neo	G	E	122	153	32	Q92804	RBP56_HUMAN	TAF15	TATA-binding protein-associated factor 2N
YENQKQSSYSQQPYNNQGQQQNMESSGSQGGR	N-term	dimethyl	neo	G	A	70	101	32	Q92804	RBP56_HUMAN	TAF15	TATA-binding protein-associated factor 2N
YGDYSNQQSGYGKVSR	N-term	dimethyl	neo	G	R	329	344	16	Q14103	HNRPD_HUMAN	HNRNPD	Heterogeneous nuclear ribonucleoprotein D0
YGGKFGVEQDR	N-term	dimethyl	neo	G	M	84	94	11	Q14247	SRC8_HUMAN	CTTN	Src substrate cortactin
YGGYENQKQSSYSQQPYNNQGQQQNMESSGSQGGR	N-term	dimethyl	neo	S	A	67	101	35	Q92804	RBP56_HUMAN	TAF15	TATA-binding protein-associated factor 2N
YGGYNNYGYGNDGFDDR	N-term	dimethyl	neo	D	M	153	169	17	P31942	HNRH3_HUMAN	HNRNPH3	Heterogeneous nuclear ribonucleoprotein H3
YGNDGFDDR	N-term	dimethyl	neo	G	M	161	169	9	P31942	HNRH3_HUMAN	HNRNPH3	Heterogeneous nuclear ribonucleoprotein H3
YGPGYDYSQGSTNYGKSQR	N-term	dimethyl	neo	G	R	303	321	19	Q99729	ROAA_HUMAN	HNRNPAB	Heterogeneous nuclear ribonucleoprotein A/B
YKTMKEDEKR	N-term	dimethyl	neo	A	Y	85	94	10	O95831	AIFM1_HUMAN	AIFM1	Apoptosis-inducing factor 1, mitochondrial
YQKSTQLLLR	N-term	dimethyl	neo	K	K	55	64	10	P0DPK2	H3Y1_HUMAN	H3Y1	Histone H3.Y
YQQQQYGSGGR	N-term	dimethyl	neo	V	G	235	245	11	Q99729	ROAA_HUMAN	HNRNPAB	Heterogeneous nuclear ribonucleoprotein A/B
YSHGSQETDEEFDAR	N-term	dimethyl	neo	C	W	41	55	15	P20674	COX5A_HUMAN	COX5A	Cytochrome c oxidase subunit 5A, mitochondrial
YSKSPSNKDAALLEAAR	N-term	dimethyl	neo	C	A	127	143	17	Q9H078	CLPB_HUMAN	CLPB	Caseinolytic peptidase B protein homolog
YSQAPSQYSQQSSSYGQQSSFR	N-term	dimethyl	neo	S	Q	247	268	22	Q01844	EWS_HUMAN	EWSR1	RNA-binding protein EWS
YSQGSTNYGKSQR	N-term	dimethyl	neo	D	R	309	321	13	Q99729	ROAA_HUMAN	HNRNPAB	Heterogeneous nuclear ribonucleoprotein A/B
YSQQPYNNQGQQQNMESSGSQGGR	N-term	dimethyl	neo	S	A	78	101	24	Q92804	RBP56_HUMAN	TAF15	TATA-binding protein-associated factor 2N
YSQQSSSYGQQSSFR	N-term	dimethyl	neo	Q	Q	254	268	15	Q01844	EWS_HUMAN	EWSR1	RNA-binding protein EWS
YSQSYGGYENQKQSSYSQQPYNNQGQQQNMESSGSQGGR	N-term	dimethyl	neo	G	A	63	101	39	Q92804	RBP56_HUMAN	TAF15	TATA-binding protein-associated factor 2N
YSSSDDVIELTPSNFNR	N-term	dimethyl	neo	L	E	21	37	17	Q15084	PDIA6_HUMAN	PDIA6	Protein disulfide-isomerase A6
YVGDEAQSKR	N-term	dimethyl	neo	S	G	53	62	10	P63261	ACTG_HUMAN	ACTG1	Actin, cytoplasmic 2
YVLDDSDGLGR	N-term	dimethyl	neo	A	E	43	53	11	P54803	GALC_HUMAN	GALC	Galactocerebrosidase
AAAAAAAAASMQLPPPR	N-term	dimethyl	neo	Q	L	426	442	17	O94842	TOX4_HUMAN	TOX4	TOX high mobility group box family member 4
AAAAAGTATSQR	N-term	dimethyl	original	M	F	2	13	12	Q9Y2Z0	SGT1_HUMAN	SUGT1	Protein SGT1 homolog
AAAAAQGGGGGEPR	N-term	dimethyl	original	M	R	2	15	14	P27361	MK03_HUMAN	MAPK3	Mitogen-activated protein kinase 3
AAAAMAAAAGGGAGAAR	N-term	dimethyl	original	M	S	2	18	17	Q9NX46	ADPRS_HUMAN	ADPRS	ADP-ribosylhydrolase ARH3
AAAEIDEEPVSKAKQSR	N-term	dimethyl	neo	A	S	1918	1934	17	E9PAV3	NACAM_HUMAN	NACA	Nascent polypeptide-associated complex subunit alpha, muscle-specific form
AAAETQSLR	N-term	dimethyl	original	M	E	2	10	9	Q13523	PRP4B_HUMAN	PRPF4B	Serine/threonine-protein kinase PRP4 homolog
AAAQTNSNAAGKQLR	N-term	dimethyl	neo	Q	K	57	71	15	Q8NC51	PAIRB_HUMAN	SERBP1	Plasminogen activator inhibitor 1 RNA-binding protein
AAASGSVLQR	N-term	dimethyl	original	M	C	2	11	10	Q5VWZ2	LYPL1_HUMAN	LYPLAL1	Lysophospholipase-like protein 1
AAATGAVAASAASGQAEGKKITDLR	N-term	dimethyl	original	M	V	2	26	25	Q9NWH9	SLTM_HUMAN	SLTM	SAFB-like transcription modulator
AAATQAVPAPNQQPEVFCNQIFINNEWHDAVSR	N-term	dimethyl	neo	S	K	19	51	33	P05091	ALDH2_HUMAN	ALDH2	Aldehyde dehydrogenase, mitochondrial
AAAVPSSGSGVGGGGTAGPGTGGLPR	N-term	dimethyl	neo	V	W	13	38	26	O94826	TOM70_HUMAN	TOMM70	Mitochondrial import receptor subunit TOM70
AAEFVPSFLR	N-term	dimethyl	neo	H	G	65	74	10	Q8IYD1	ERF3B_HUMAN	GSPT2	Eukaryotic peptide chain release factor GTP-binding subunit ERF3B
AAELIDSEFR	N-term	dimethyl	neo	Q	A	192	201	10	O14981	BTAF1_HUMAN	BTAF1	TATA-binding protein-associated factor 172
AAGAAATHLEVAR	N-term	dimethyl	neo	A	G	3	15	13	Q96S52	PIGS_HUMAN	PIGS	GPI transamidase component PIG-S
AAGAAQATPSHDAKGGGSSTVQR	N-term	dimethyl	neo	Q	S	4	26	23	Q9BT23	LIMD2_HUMAN	LIMD2	LIM domain-containing protein 2
AAGAQAQGAAEPSR	N-term	dimethyl	neo	Q	G	5	18	14	Q9NQ92	COPRS_HUMAN	COPRS	Coordinator of PRMT5 and differentiation stimulator
AAGDQDKAAKER	N-term	dimethyl	neo	Q	E	175	186	12	P48634	PRC2A_HUMAN	PRRC2A	Protein PRRC2A
AAGGVVTTTASGKR	N-term	dimethyl	neo	V	I	261	274	14	P56270	MAZ_HUMAN	MAZ	Myc-associated zinc finger protein
AAGVDCGDGVGAR	N-term	dimethyl	original	M	Q	2	14	13	Q5TBB1	RNH2B_HUMAN	RNASEH2B	Ribonuclease H2 subunit B
AAIVSKIDSR	N-term	dimethyl	neo	Q	L	669	678	10	Q05682	CALD1_HUMAN	CALD1	Caldesmon
AALAVNISAAR	N-term	dimethyl	neo	Q	G	18	28	11	P40227	TCPZ_HUMAN	CCT6A	T-complex protein 1 subunit zeta
AALCLENFSSQVVER	N-term	dimethyl	neo	Q	H	18	32	15	P59998	ARPC4_HUMAN	ARPC4	Actin-related protein 2/3 complex subunit 4
AALDDEEAGGRPAMEPGNGSLDLGGDSAGR	N-term	dimethyl	neo	Q	S	40	69	30	Q00839	HNRPU_HUMAN	HNRNPU	Heterogeneous nuclear ribonucleoprotein U
AALGSPSHTFR	N-term	dimethyl	original	M	G	2	12	11	Q96HJ9	FMC1_HUMAN	FMC1	Protein FMC1 homolog
AALLHDTVEDTDTTLDEVELHFGAQVR	N-term	dimethyl	neo	Q	R	57	83	27	Q8N4P3	MESH1_HUMAN	HDDC3	Guanosine-3',5'-bis(diphosphate) 3'-pyrophosphohydrolase MESH1
AALSSASSETGTR	N-term	dimethyl	neo	A	R	17	29	13	Q15424	SAFB1_HUMAN	SAFB	Scaffold attachment factor B1
AAMAVGGAGGSR	N-term	dimethyl	original	M	V	2	13	12	O14744	ANM5_HUMAN	PRMT5	Protein arginine N-methyltransferase 5
AAPPEPGEPEER	N-term	dimethyl	original	M	K	2	13	12	Q5RI15	COX20_HUMAN	COX20	Cytochrome c oxidase assembly protein COX20, mitochondrial
AAPSSNGSPWR	N-term	dimethyl	neo	A	L	36	46	11	Q9H2W6	RM46_HUMAN	MRPL46	39S ribosomal protein L46, mitochondrial
AAPVPLPVDVAVR	N-term	dimethyl	neo	M	S	224	236	13	Q9BYW2	SETD2_HUMAN	SETD2	Histone-lysine N-methyltransferase SETD2
AASAESSGQKSFAANGIQAHPESSTGSDAR	N-term	dimethyl	neo	Q	T	15	44	30	Q5QJE6	TDIF2_HUMAN	DNTTIP2	Deoxynucleotidyltransferase terminal-interacting protein 2
AATASAGAGGIDGKPR	N-term	dimethyl	original	M	T	2	17	16	Q02978	M2OM_HUMAN	SLC25A11	Mitochondrial 2-oxoglutarate/malate carrier protein
AATGMYEQLKGEWNR	N-term	dimethyl	neo	Q	K	90	104	15	P48556	PSMD8_HUMAN	PSMD8	26S proteasome non-ATPase regulatory subunit 8
AAVDAGMAMAGQSPVLR	N-term	dimethyl	neo	A	I	169	185	17	P26599	PTBP1_HUMAN	PTBP1	Polypyrimidine tract-binding protein 1
AAVGPPQQQVR	N-term	dimethyl	original	M	M	2	12	11	Q8WU17	RN139_HUMAN	RNF139	E3 ubiquitin-protein ligase RNF139
AAYAGDKADDIQKR	N-term	dimethyl	neo	Q	E	1872	1885	14	Q01082	SPTB2_HUMAN	SPTBN1	Spectrin beta chain, non-erythrocytic 1
ADDVDQQQTTNTVEEPLDLIR	N-term	dimethyl	original	M	L	2	22	21	P62310	LSM3_HUMAN	LSM3	U6 snRNA-associated Sm-like protein LSm3
ADLEEQLSDEEKVR	N-term	dimethyl	original	M	I	2	15	14	P47755	CAZA2_HUMAN	CAPZA2	F-actin-capping protein subunit alpha-2
ADRLTQEPESIR	N-term	dimethyl	neo	Q	K	93	104	12	P09497	CLCB_HUMAN	CLTB	Clathrin light chain B
ADSGTAGGAALAAPAPGPGSGGPGPR	N-term	dimethyl	original	M	V	2	27	26	Q96C90	PP14B_HUMAN	PPP1R14B	Protein phosphatase 1 regulatory subunit 14B
ADSRDPASDQMQHWKEQR	N-term	dimethyl	original	M	A	2	19	18	P04040	CATA_HUMAN	CAT	Catalase
AEADSTSEGLEDAVHSR	N-term	dimethyl	neo	Q	G	1143	1159	17	Q27J81	INF2_HUMAN	INF2	Inverted formin-2
AEAGAGLSETVTETTVTVTTEPENR	N-term	dimethyl	original	M	S	2	26	25	O60927	PP1RB_HUMAN	PPP1R11	E3 ubiquitin-protein ligase PPP1R11
AEAQELLGYQVDPR	N-term	dimethyl	neo	Q	S	158	171	14	Q8TAE8	G45IP_HUMAN	GADD45GIP1	Growth arrest and DNA damage-inducible proteins-interacting protein 1
AECDVVMAATEPELLDDQEAKR	N-term	dimethyl	neo	A	E	5	26	22	Q99615	DNJC7_HUMAN	DNAJC7	DnaJ homolog subfamily C member 7
AEDAEVHAENWLR	N-term	dimethyl	neo	A	L	46	58	13	P51511	MMP15_HUMAN	MMP15	Matrix metalloproteinase-15
AEDAVYGR	N-term	dimethyl	neo	D	D	67	74	8	Q07955	SRSF1_HUMAN	SRSF1	Serine/arginine-rich splicing factor 1
AEEHGGLVR	N-term	dimethyl	neo	Q	K	18	26	9	Q6PKG0	LARP1_HUMAN	LARP1	La-related protein 1
AEFTSYKETASSR	N-term	dimethyl	original	M	H	2	14	13	Q86V48	LUZP1_HUMAN	LUZP1	Leucine zipper protein 1
AEGSAVSDPQHAAR	N-term	dimethyl	original	M	L	2	15	14	Q9H2C0	GAN_HUMAN	GAN	Gigaxonin
AEIEGLKGQR	N-term	dimethyl	neo	Q	A	319	328	10	P05787	K2C8_HUMAN	KRT8	Keratin, type II cytoskeletal 8
AELEQSHPR	N-term	dimethyl	neo	Q	L	2873	2881	9	O95613	PCNT_HUMAN	PCNT	Pericentrin
AELVQGQSAPVGMKAEGFVDALHR	N-term	dimethyl	original	M	V	2	25	24	Q96I24	FUBP3_HUMAN	FUBP3	Far upstream element-binding protein 3
AEMDPVAEFPQPPGAAR	N-term	dimethyl	original	M	W	2	18	17	Q9HAB8	PPCS_HUMAN	PPCS	Phosphopantothenate--cysteine ligase
AENTALQKNVAALQER	N-term	dimethyl	neo	Q	Y	142	157	16	Q4V328	GRAP1_HUMAN	GRIPAP1	GRIP1-associated protein 1
AEPAVYFKEQFLDGDGWTSR	N-term	dimethyl	neo	V	W	17	36	20	P27797	CALR_HUMAN	CALR	Calreticulin
AEPQPPSGGLTDEAALSCCSDADPSTKDFLLQQTMLR	N-term	dimethyl	original	M	V	2	38	37	Q04760	LGUL_HUMAN	GLO1	Lactoylglutathione lyase
AEQQVPLVLWSSDR	N-term	dimethyl	neo	A	D	41	54	14	Q15904	VAS1_HUMAN	ATP6AP1	V-type proton ATPase subunit S1
AEQVALSR	N-term	dimethyl	original	M	T	2	9	8	P11413	G6PD_HUMAN	G6PD	Glucose-6-phosphate 1-dehydrogenase
AESDWDTVTVLR	N-term	dimethyl	original	M	K	2	13	12	O60869	EDF1_HUMAN	EDF1	Endothelial differentiation-related factor 1
AEVDAAMAARPHSIDGR	N-term	dimethyl	neo	M	V	73	89	17	P22626	ROA2_HUMAN	HNRNPA2B1	Heterogeneous nuclear ribonucleoproteins A2/B1
AEVDKVTGR	N-term	dimethyl	neo	V	F	37	45	9	P63220	RS21_HUMAN	RPS21	40S ribosomal protein S21
AFELILSPR	N-term	dimethyl	neo	Q	S	19	27	9	P16949	STMN1_HUMAN	STMN1	Stathmin
AFGGNPPVTGPR	N-term	dimethyl	neo	C	S	151	162	12	O15446	RPA34_HUMAN	POLR1G	DNA-directed RNA polymerase I subunit RPA34
AGANPNMQDSKGR	N-term	dimethyl	neo	Q	T	356	368	13	Q9P2R3	ANFY1_HUMAN	ANKFY1	Rabankyrin-5
AGAPTVSLPELR	N-term	dimethyl	original	M	S	2	13	12	Q8NFU3	TSTD1_HUMAN	TSTD1	Thiosulfate:glutathione sulfurtransferase
AGDPYYISKR	N-term	dimethyl	neo	Q	K	192	201	10	Q9Y6K1	DNM3A_HUMAN	DNMT3A	DNA (cytosine-5)-methyltransferase 3A
AGDQHGGGGGGGGGAGAAGGGGGGENYDDPHKTPASPVVHIR	N-term	dimethyl	neo	N	G	66	107	42	P14866	HNRPL_HUMAN	HNRNPL	Heterogeneous nuclear ribonucleoprotein L
AGEATLLAPSTEAGGGLTCASAPQGTLR	N-term	dimethyl	neo	Q	I	89	116	28	O15446	RPA34_HUMAN	POLR1G	DNA-directed RNA polymerase I subunit RPA34
AGGGGGEAGAGGGAAAVAAGGVVTTTASGKR	N-term	dimethyl	neo	G	I	244	274	31	P56270	MAZ_HUMAN	MAZ	Myc-associated zinc finger protein
AGIIPTEAVAMPIPAASPTPASPASNR	N-term	dimethyl	neo	Q	A	712	738	27	Q99700	ATX2_HUMAN	ATXN2	Ataxin-2
AGKKSLEDQVEMLR	N-term	dimethyl	neo	Q	T	164	177	14	P14314	GLU2B_HUMAN	PRKCSH	Glucosidase 2 subunit beta
AGNVQLR	N-term	dimethyl	neo	Q	V	70	76	7	nsp5	nsp5		nsp5
AGPGLPAVNPR	N-term	dimethyl	neo	Q	D	203	213	11	Q6NSZ9	ZSC25_HUMAN	ZSCAN25	Zinc finger and SCAN domain-containing protein 25
AGPLQGGGAR	N-term	dimethyl	original	M	A	2	11	10	Q9P015	RM15_HUMAN	MRPL15	39S ribosomal protein L15, mitochondrial
AGQCGNQIGAKFWEVISDEHGIDPTGTYHGDSDLQLER	N-term	dimethyl	neo	Q	I	9	46	38	P68371	TBB4B_HUMAN	TUBB4B	Tubulin beta-4B chain
AGSDPVVIVSAAR	N-term	dimethyl	neo	N	T	3	15	13	Q9BWD1	THIC_HUMAN	ACAT2	Acetyl-CoA acetyltransferase, cytosolic
AGSLEDGGPPR	N-term	dimethyl	neo	Q	G	735	745	11	O75145	LIPA3_HUMAN	PPFIA3	Liprin-alpha-3
AGSSGPGASSGTSGDHGELVVR	N-term	dimethyl	neo	L	I	62	83	22	P29692	EF1D_HUMAN	EEF1D	Elongation factor 1-delta
AGSSLTSFGTETSNSGTLPQSSAVGSAFTQDTR	N-term	dimethyl	neo	V	S	139	171	33	Q8ND56	LS14A_HUMAN	LSM14A	Protein LSM14 homolog A
AGTDLEGNFYGPFVDR	N-term	dimethyl	neo	H	Q	173	188	16	nsp5	nsp5		nsp5
AGTPPLQVNEEKFPAEKAR	N-term	dimethyl	neo	Q	I	386	404	19	Q9BY12	SCAPE_HUMAN	SCAPER	S phase cyclin A-associated protein in the endoplasmic reticulum
AGVSFSGHR	N-term	dimethyl	original	M	L	2	10	9	Q16643	DREB_HUMAN	DBN1	Drebrin
AHEAAHAAAGPGEVLAKEPPAPR	N-term	dimethyl	neo	Q	A	684	706	23	Q6ZN55	ZN574_HUMAN	ZNF574	Zinc finger protein 574
AHTPASQQTPPLPPYASPR	N-term	dimethyl	neo	Q	S	258	276	19	Q96ST3	SIN3A_HUMAN	SIN3A	Paired amphipathic helix protein Sin3a
AITASSANLR	N-term	dimethyl	neo	Q	H	821	830	10	Q9Y2K7	KDM2A_HUMAN	KDM2A	Lysine-specific demethylase 2A
AIVFIKQPSSQDALQGR	N-term	dimethyl	neo	T	R	31	47	17	Q13308	PTK7_HUMAN	PTK7	Inactive tyrosine-protein kinase 7
AIYVPADDLTDPAPATTFAHLDATTVLSR	N-term	dimethyl	neo	Q	A	359	387	29	P06576	ATPB_HUMAN	ATP5F1B	ATP synthase subunit beta, mitochondrial
AKISSPTETER	N-term	dimethyl	original	M	C	2	12	11	P31949	S10AB_HUMAN	S100A11	Protein S100-A11
AKLVQDVANNTNEEAGDGTTTATVLAR	N-term	dimethyl	neo	G	S	95	121	27	P10809	CH60_HUMAN	HSPD1	60 kDa heat shock protein, mitochondrial
AKQQGDTTAAAR	N-term	dimethyl	neo	H	H	274	285	12	Q6P1N0	C2D1A_HUMAN	CC2D1A	Coiled-coil and C2 domain-containing protein 1A
ALAAAGYDVEKNNSR	N-term	dimethyl	neo	K	I	65	79	15	P10412	H14_HUMAN	H1-4	Histone H1.4
ALAEEPSQPHTR	N-term	dimethyl	neo	Q	S	179	190	12	Q5VV41	ARHGG_HUMAN	ARHGEF16	Rho guanine nucleotide exchange factor 16
ALCLENFSSQVVER	N-term	dimethyl	neo	A	H	19	32	14	P59998	ARPC4_HUMAN	ARPC4	Actin-related protein 2/3 complex subunit 4
ALEVLPVAPPPEPR	N-term	dimethyl	neo	Q	S	955	968	14	Q6PL18	ATAD2_HUMAN	ATAD2	ATPase family AAA domain-containing protein 2
ALHIGLDSSSIGSGPGDAEADDGFPESR	N-term	dimethyl	neo	Q	L	1125	1152	28	O75116	ROCK2_HUMAN	ROCK2	Rho-associated protein kinase 2
ALKEEPQTVPEMPGETPPLSPIDMESQER	N-term	dimethyl	neo	Q	I	224	252	29	P05412	JUN_HUMAN	JUN	Transcription factor Jun
ALQKQVETR	N-term	dimethyl	neo	Q	S	713	721	9	O60333	KIF1B_HUMAN	KIF1B	Kinesin-like protein KIF1B
ALSNVPPLR	N-term	dimethyl	neo	Q	N	242	250	9	Q53GS9	SNUT2_HUMAN	USP39	U4/U6.U5 tri-snRNP-associated protein 2
ALTYDGALLGDR	N-term	dimethyl	neo	E	S	98	109	12	Q15056	IF4H_HUMAN	EIF4H	Eukaryotic translation initiation factor 4H
AMAPEEILQEQQR	N-term	dimethyl	neo	Q	L	237	249	13	Q9BWH6	RPAP1_HUMAN	RPAP1	RNA polymerase II-associated protein 1
AMDLGPMR	N-term	dimethyl	neo	A	K	31	38	8	Q9NVS9	PNPO_HUMAN	PNPO	Pyridoxine-5'-phosphate oxidase
AMGWKEGSGLGR	N-term	dimethyl	neo	Q	K	868	879	12	P98175	RBM10_HUMAN	RBM10	RNA-binding protein 10
AMHNKAAPPQIPDTR	N-term	dimethyl	original	M	R	2	16	15	Q9HAF1	EAF6_HUMAN	MEAF6	Chromatin modification-related protein MEAF6
AMKAQFER	N-term	dimethyl	neo	Q	D	1564	1571	8	P35579	MYH9_HUMAN	MYH9	Myosin-9
AMLVPVTPEVKPKR	N-term	dimethyl	neo	S	T	25	38	14	P82970	HMGN5_HUMAN	HMGN5	High mobility group nucleosome-binding domain-containing protein 5
AMNGKSVDGR	N-term	dimethyl	neo	M	Q	66	75	10	Q14011	CIRBP_HUMAN	CIRBP	Cold-inducible RNA-binding protein
AMVRSEASANLGGVPSKR	N-term	dimethyl	neo	S	L	13	30	18	P62341	SELT_HUMAN	SELENOT	Thioredoxin reductase-like selenoprotein T
ANDSGGPGGPSPSER	N-term	dimethyl	original	M	D	2	16	15	Q9GZT9	EGLN1_HUMAN	EGLN1	Egl nine homolog 1
ANTEATEENEHDEQVLQR	N-term	dimethyl	neo	Q	D	1824	1841	18	Q15154	PCM1_HUMAN	PCM1	Pericentriolar material 1 protein
ANYGFSNDGASSSTANVEDVHAR	N-term	dimethyl	neo	Q	T	73	95	23	O43719	HTSF1_HUMAN	HTATSF1	HIV Tat-specific factor 1
APLNPKANR	N-term	dimethyl	neo	E	E	108	116	9	P63261	ACTG_HUMAN	ACTG1	Actin, cytoplasmic 2
APSTPLLTVR	N-term	dimethyl	original	M	G	2	11	10	Q9BY44	EIF2A_HUMAN	EIF2A	Eukaryotic translation initiation factor 2A
APTISSPVCQEQLVEAGR	N-term	dimethyl	neo	V	L	724	741	18	Q9Y490	TLN1_HUMAN	TLN1	Talin-1
AQHDSSGSLNENSEGTGVALGR	N-term	dimethyl	neo	G	N	7	28	22	Q8WUN7	UBTD2_HUMAN	UBTD2	Ubiquitin domain-containing protein 2
AQLAAAAEIDEEPVSKAKQSR	N-term	dimethyl	neo	Q	S	1914	1934	21	E9PAV3	NACAM_HUMAN	NACA	Nascent polypeptide-associated complex subunit alpha, muscle-specific form
AQLSQTQAEQAAQQVVR	N-term	dimethyl	neo	Q	E	204	220	17	Q14789	GOGB1_HUMAN	GOLGB1	Golgin subfamily B member 1
AQQDAVNIVCHSKTR	N-term	dimethyl	neo	Q	S	28	42	15	P55036	PSMD4_HUMAN	PSMD4	26S proteasome non-ATPase regulatory subunit 4
AQQQMTSSQKALMLELKSLQEEPVEGFR	N-term	dimethyl	original	M	I	2	29	28	Q712K3	UB2R2_HUMAN	UBE2R2	Ubiquitin-conjugating enzyme E2 R2
AQSSQPQSMLDQQR	N-term	dimethyl	neo	Q	E	1312	1325	14	O60885	BRD4_HUMAN	BRD4	Bromodomain-containing protein 4
AQVECSHSSQQR	N-term	dimethyl	neo	Q	Q	451	462	12	Q08378	GOGA3_HUMAN	GOLGA3	Golgin subfamily A member 3
AQVQDNEGLSR	N-term	dimethyl	neo	Q	L	485	495	11	Q08379	GOGA2_HUMAN	GOLGA2	Golgin subfamily A member 2
AQQKNLEGYVGFANLPNQVYR	N-term	dimethyl	neo	V	K	22	42	21	Q16181	SEPT7_HUMAN	SEPTIN7	Septin-7
AQWNQLQQLDTR	N-term	dimethyl	original	M	Y	2	13	12	P40763	STAT3_HUMAN	STAT3	Signal transducer and activator of transcription 3
AREKEMQEFTR	N-term	dimethyl	original	M	S	2	12	11	Q9BW71	HIRP3_HUMAN	HIRIP3	HIRA-interacting protein 3
[truncated: 2,632 more rows]

## Sheet: Table S3
Table S3 - Unique quantified protein N-termini identified by FragPipe analysis of PXD021145 non-enriched samples Note - 'original' terminus type refers to Met1 and X2 after methionine removal
[truncated: 1,785 more rows]

[truncated: 1 more sheets: Table S4]
